# Supplementary material for: Multi-centre, multi-vendor reproducibility of 7T QSM and R2* in the human brain: Results from the UK7T study
Source: Neuroimage. 2020 Dec;223:117358. doi: 10.1016/j.neuroimage.2020.117358 (PMC7480266; doi:10.1016/j.neuroimage.2020.117358)
Supplement: Supplementary file 1 [file mmc1.xlsx]

## Sheet: MannualROIs
Subj	Site	Run	Type	ROI	QSMse_SyN	QSMse_Rig	QSMme_SyN	QSMme_Rig	R2s_SyN	R2s_Rig
1	cam	1	1	Substantia Nigra	0.074818	0.075777	0.084116	0.082539	0.06198	0.061415
1	cam	1	1	Red Nucleus	0.068762	0.06651	0.081455	0.081537	0.063	0.062192
1	cam	1	1	Caudate	0.039184	0.039379	0.046676	0.048699	0.041979	0.043873
1	cam	1	1	Putamen	0.03956	0.039028	0.044529	0.045032	0.048712	0.048967
1	cam	1	1	Globus Pallidus	0.094968	0.094691	0.096888	0.097466	0.077345	0.078072
1	cam	2	1	Substantia Nigra	0.080271	0.080006	0.083581	0.087056	0.064589	0.065116
1	cam	2	1	Red Nucleus	0.07945	0.078467	0.085668	0.085839	0.065201	0.064213
1	cam	2	1	Caudate	0.042957	0.043732	0.046535	0.04698	0.040936	0.041229
1	cam	2	1	Putamen	0.039655	0.039522	0.040371	0.041692	0.048129	0.048612
1	cam	2	1	Globus Pallidus	0.10087	0.099316	0.104969	0.105419	0.07368	0.073439
1	cam	3	1	Substantia Nigra	0.075265	0.075054	0.076667	0.075723	0.063259	0.063375
1	cam	3	1	Red Nucleus	0.079418	0.078848	0.094131	0.090626	0.065987	0.064206
1	cam	3	1	Caudate	0.036287	0.03703	0.045736	0.045374	0.04157	0.041037
1	cam	3	1	Putamen	0.04113	0.041173	0.038675	0.040708	0.048169	0.048857
1	cam	3	1	Globus Pallidus	0.099113	0.09927	0.097057	0.098346	0.075274	0.075752
1	cam	4	1	Substantia Nigra	0.075306	0.074954	0.080057	0.08067	0.062703	0.062808
1	cam	4	1	Red Nucleus	0.073557	0.072608	0.089312	0.089674	0.062014	0.061258
1	cam	4	1	Caudate	0.039352	0.039596	0.04738	0.047086	0.042166	0.041636
1	cam	4	1	Putamen	0.038489	0.0385	0.04171	0.041583	0.047982	0.048002
1	cam	4	1	Globus Pallidus	0.097294	0.0975	0.097357	0.096308	0.075589	0.07519
1	cam	5	1	Substantia Nigra	0.068077	0.068379	0.067958	0.068259	0.064131	0.064165
1	cam	5	1	Red Nucleus	0.072881	0.073165	0.093216	0.093745	0.064507	0.063634
1	cam	5	1	Caudate	0.039611	0.040121	0.045118	0.044937	0.041934	0.041277
1	cam	5	1	Putamen	0.040247	0.040256	0.040436	0.041052	0.048332	0.04851
1	cam	5	1	Globus Pallidus	0.094607	0.094516	0.09676	0.097667	0.076327	0.076259
1	car	1	2	Substantia Nigra	0.069546	0.065797	0.074704	0.071965	0.063455	0.062473
1	car	1	2	Red Nucleus	0.077206	0.075018	0.092755	0.09109	0.06429	0.063707
1	car	1	2	Caudate	0.037677	0.03749	0.048463	0.047308	0.041789	0.041099
1	car	1	2	Putamen	0.039624	0.039922	0.041125	0.041374	0.047331	0.047264
1	car	1	2	Globus Pallidus	0.092787	0.091128	0.094014	0.094371	0.076025	0.075826
1	gla	1	2	Substantia Nigra	0.068832	0.066733	0.070714	0.069819	0.064428	0.063277
1	gla	1	2	Red Nucleus	0.076448	0.072805	0.103771	0.10277	0.065345	0.065132
1	gla	1	2	Caudate	0.037928	0.037395	0.042083	0.041777	0.041646	0.041327
1	gla	1	2	Putamen	0.039158	0.040762	0.039588	0.042875	0.047548	0.048198
1	gla	1	2	Globus Pallidus	0.093863	0.09197	0.098366	0.095422	0.076161	0.07574
1	not	1	2	Substantia Nigra	0.075625	0.077684	0.065119	0.074755	0.061648	0.062587
1	not	1	2	Red Nucleus	0.097383	0.092237	0.068436	0.074861	0.064242	0.065052
1	not	1	2	Caudate	0.04031	0.043349	0.051696	0.053884	0.041769	0.040931
1	not	1	2	Putamen	0.038677	0.037855	0.046107	0.045725	0.049848	0.048877
1	not	1	2	Globus Pallidus	0.10185	0.09246	0.103957	0.096329	0.078284	0.074243
1	oxf	1	2	Substantia Nigra	0.070785	0.06862	0.078453	0.073081	0.063836	0.062214
1	oxf	1	2	Red Nucleus	0.082583	0.080167	0.083545	0.083949	0.062603	0.062808
1	oxf	1	2	Caudate	0.036698	0.036794	0.047498	0.04897	0.041553	0.041965
1	oxf	1	2	Putamen	0.041803	0.040206	0.041448	0.041402	0.048072	0.047715
1	oxf	1	2	Globus Pallidus	0.094713	0.094168	0.092146	0.090544	0.073894	0.073706
2	cam	1	1	Substantia Nigra	0.081428	0.016671	0.06547	0.064482	0.059965	0.060211
2	cam	1	1	Red Nucleus	0.056415	0.035458	0.060773	0.062511	0.054945	0.055285
2	cam	1	1	Caudate	0.046193	0.039755	0.050306	0.051206	0.039304	0.040405
2	cam	1	1	Putamen	0.04005	0.034368	0.041846	0.04225	0.043223	0.043981
2	cam	1	1	Globus Pallidus	0.103852	0.076526	0.104391	0.104966	0.076377	0.078766
2	cam	2	1	Substantia Nigra	0.082035	0.014704	0.072629	0.071026	0.058659	0.058643
2	cam	2	1	Red Nucleus	0.059684	0.041118	0.066243	0.064531	0.050138	0.049412
2	cam	2	1	Caudate	0.046116	0.039661	0.050653	0.053331	0.038247	0.040006
2	cam	2	1	Putamen	0.039805	0.034438	0.03903	0.041836	0.043244	0.044575
2	cam	2	1	Globus Pallidus	0.10566	0.075253	0.102813	0.103897	0.075283	0.078796
2	cam	3	1	Substantia Nigra	0.075692	0.017348	0.068892	0.067017	0.058721	0.058787
2	cam	3	1	Red Nucleus	0.062254	0.036822	0.060041	0.059509	0.051707	0.051935
2	cam	3	1	Caudate	0.04457	0.038808	0.0502	0.052659	0.039842	0.04168
2	cam	3	1	Putamen	0.036992	0.032415	0.040585	0.044171	0.043074	0.044768
2	cam	3	1	Globus Pallidus	0.099875	0.074091	0.103864	0.104211	0.074987	0.077797
2	cam	4	1	Substantia Nigra	0.078094	0.013885	0.076094	0.075128	0.060313	0.060814
2	cam	4	1	Red Nucleus	0.051699	0.040017	0.060231	0.059462	0.055274	0.055244
2	cam	4	1	Caudate	0.046954	0.039824	0.050098	0.05039	0.040505	0.041139
2	cam	4	1	Putamen	0.039931	0.03465	0.041703	0.042809	0.044209	0.045246
2	cam	4	1	Globus Pallidus	0.102148	0.07503	0.1014	0.103657	0.077082	0.080309
2	cam	5	1	Substantia Nigra	0.078832	0.014084	0.076651	0.075266	0.060213	0.060138
2	cam	5	1	Red Nucleus	0.052291	0.041602	0.056859	0.054348	0.054867	0.054062
2	cam	5	1	Caudate	0.042502	0.037608	0.05204	0.051663	0.040607	0.041053
2	cam	5	1	Putamen	0.039305	0.03433	0.041302	0.042048	0.044307	0.045328
2	cam	5	1	Globus Pallidus	0.103182	0.078275	0.105805	0.105987	0.077115	0.079139
2	car	1	2	Substantia Nigra	0.07715	0.011121	0.077573	0.071179	0.060849	0.0593
2	car	1	2	Red Nucleus	0.052941	0.034989	0.067157	0.065768	0.054683	0.054615
2	car	1	2	Caudate	0.043057	0.036322	0.053486	0.054008	0.040038	0.041444
2	car	1	2	Putamen	0.037862	0.034063	0.041084	0.043032	0.043414	0.044378
2	car	1	2	Globus Pallidus	0.096124	0.065703	0.099045	0.098476	0.075095	0.076772
2	gla	1	2	Substantia Nigra	0.077398	0.020006	0.081063	0.079771	0.05815	0.057435
2	gla	1	2	Red Nucleus	0.060218	0.041205	0.059598	0.056286	0.052836	0.05224
2	gla	1	2	Caudate	0.043016	0.039001	0.054242	0.053242	0.039526	0.040525
2	gla	1	2	Putamen	0.036467	0.033821	0.042962	0.045402	0.04386	0.04521
2	gla	1	2	Globus Pallidus	0.1134	0.083267	0.110769	0.110901	0.073965	0.076035
2	not	1	2	Substantia Nigra	0.07377	0.032471	0.07708	0.075425	0.06068	0.059785
2	not	1	2	Red Nucleus	0.065103	0.052648	0.055282	0.059038	0.053809	0.05478
2	not	1	2	Caudate	0.041956	0.038805	0.057694	0.057795	0.039838	0.040215
2	not	1	2	Putamen	0.043027	0.040539	0.051519	0.048235	0.045921	0.045565
2	not	1	2	Globus Pallidus	0.116274	0.103843	0.123316	0.110268	0.077007	0.072662
2	oxf	1	2	Substantia Nigra	0.0769	0.009218	0.079545	0.076879	0.060947	0.060206
2	oxf	1	2	Red Nucleus	0.056955	0.03945	0.065555	0.063319	0.057848	0.056991
2	oxf	1	2	Caudate	0.044179	0.038325	0.051791	0.050846	0.039409	0.039961
2	oxf	1	2	Putamen	0.039115	0.033941	0.041975	0.041864	0.043211	0.043826
2	oxf	1	2	Globus Pallidus	0.106732	0.075583	0.107717	0.108021	0.075082	0.077488
3	cam	1	2	Substantia Nigra	0.06092	0.061898	0.067619	0.070932	0.05437	0.054972
3	cam	1	2	Red Nucleus	0.062491	0.061434	0.084951	0.086612	0.054985	0.055164
3	cam	1	2	Caudate	0.039043	0.039101	0.041614	0.042018	0.037281	0.038135
3	cam	1	2	Putamen	0.036825	0.037482	0.036959	0.039668	0.044249	0.04635
3	cam	1	2	Globus Pallidus	0.08702	0.08758	0.093432	0.096123	0.070086	0.071972
3	car	1	1	Substantia Nigra	0.056666	0.056807	0.066072	0.068109	0.056485	0.055809
3	car	1	1	Red Nucleus	0.060878	0.058375	0.088956	0.085297	0.055468	0.055205
3	car	1	1	Caudate	0.031773	0.032519	0.041472	0.042154	0.037464	0.037937
3	car	1	1	Putamen	0.034182	0.034118	0.038886	0.039335	0.045368	0.046672
3	car	1	1	Globus Pallidus	0.084406	0.082792	0.095187	0.094726	0.07034	0.070972
3	car	2	1	Substantia Nigra	0.064207	0.064395	0.069821	0.072135	0.055735	0.054364
3	car	2	1	Red Nucleus	0.06889	0.066066	0.097559	0.090163	0.055032	0.053896
3	car	2	1	Caudate	0.035345	0.034924	0.043087	0.043512	0.037299	0.037616
3	car	2	1	Putamen	0.035449	0.034248	0.041742	0.0415	0.044937	0.045802
3	car	2	1	Globus Pallidus	0.090542	0.089119	0.101642	0.101592	0.070195	0.070828
3	car	3	1	Substantia Nigra	0.066721	0.06665	0.076477	0.07917	0.056924	0.056197
3	car	3	1	Red Nucleus	0.080625	0.071078	0.09155	0.09002	0.054174	0.055137
3	car	3	1	Caudate	0.034219	0.034156	0.043796	0.043694	0.037171	0.036989
3	car	3	1	Putamen	0.033884	0.033685	0.042288	0.04358	0.044881	0.046043
3	car	3	1	Globus Pallidus	0.087352	0.087079	0.111072	0.110316	0.070148	0.070885
3	car	4	1	Substantia Nigra	0.069319	0.069231	0.066538	0.067889	0.053414	0.05333
3	car	4	1	Red Nucleus	0.071006	0.066815	0.075762	0.077438	0.05459	0.054841
3	car	4	1	Caudate	0.036215	0.036797	0.046087	0.045868	0.037095	0.036638
3	car	4	1	Putamen	0.03661	0.035238	0.044195	0.04253	0.04533	0.045673
3	car	4	1	Globus Pallidus	0.090194	0.090581	0.102685	0.104667	0.069181	0.070024
3	car	5	1	Substantia Nigra	0.067238	0.066968	0.078817	0.079551	0.055165	0.053822
3	car	5	1	Red Nucleus	0.071024	0.070644	0.096445	0.091714	0.052567	0.05248
3	car	5	1	Caudate	0.036973	0.036504	0.045878	0.045659	0.036971	0.037219
3	car	5	1	Putamen	0.03473	0.033455	0.044559	0.041595	0.044827	0.044574
3	car	5	1	Globus Pallidus	0.094142	0.092795	0.10718	0.10714	0.070079	0.070569
3	gla	1	2	Substantia Nigra	0.055437	0.057826	0.070945	0.075479	0.054124	0.054787
3	gla	1	2	Red Nucleus	0.063259	0.058813	0.076954	0.081117	0.054627	0.055299
3	gla	1	2	Caudate	0.035635	0.034112	0.040856	0.041762	0.037204	0.039366
3	gla	1	2	Putamen	0.032118	0.033406	0.038155	0.042258	0.044005	0.046458
3	gla	1	2	Globus Pallidus	0.082629	0.08166	0.09474	0.096699	0.069119	0.070632
3	not	1	2	Substantia Nigra	0.070846	0.038459	0.080242	0.081954	0.055197	0.05368
3	not	1	2	Red Nucleus	0.086658	0.054769	0.087688	0.084145	0.054019	0.053937
3	not	1	2	Caudate	0.041094	0.021756	0.057152	0.057133	0.036925	0.036818
3	not	1	2	Putamen	0.0367	0.02702	0.048469	0.047361	0.04534	0.04582
3	not	1	2	Globus Pallidus	0.09698	0.084441	0.115652	0.104337	0.069466	0.066322
3	oxf	1	2	Substantia Nigra	0.062366	0.061673	0.077254	0.08019	0.057039	0.057944
3	oxf	1	2	Red Nucleus	0.070361	0.069631	0.086759	0.088043	0.053803	0.053936
3	oxf	1	2	Caudate	0.03992	0.039872	0.043052	0.043868	0.038402	0.038959
3	oxf	1	2	Putamen	0.035895	0.036597	0.039815	0.040223	0.046257	0.047863
3	oxf	1	2	Globus Pallidus	0.086161	0.084219	0.097002	0.097195	0.069341	0.070749
4	cam	1	2	Substantia Nigra	0.063451	0.056049	0.081209	0.084002	0.073557	0.072722
4	cam	1	2	Red Nucleus	0.099681	0.092193	0.080644	0.075156	0.069007	0.067381
4	cam	1	2	Caudate	0.044386	0.04316	0.046792	0.046294	0.04569	0.045995
4	cam	1	2	Putamen	0.057394	0.053597	0.05862	0.057483	0.06196	0.061464
4	cam	1	2	Globus Pallidus	0.105803	0.101012	0.113278	0.112395	0.096733	0.095818
4	car	1	1	Substantia Nigra	0.082146	0.063101	0.081268	0.077107	0.074784	0.071936
4	car	1	1	Red Nucleus	0.086032	0.080664	0.096223	0.093836	0.071021	0.068393
4	car	1	1	Caudate	0.04925	0.046339	0.053382	0.053149	0.047403	0.047999
4	car	1	1	Putamen	0.055739	0.052422	0.057882	0.059397	0.063523	0.064412
4	car	1	1	Globus Pallidus	0.104295	0.097217	0.103075	0.104099	0.100889	0.10176
4	car	2	1	Substantia Nigra	0.07693	0.057569	0.077881	0.077979	0.075104	0.072618
4	car	2	1	Red Nucleus	0.104994	0.100566	0.077469	0.075619	0.068823	0.067128
4	car	2	1	Caudate	0.045943	0.043283	0.047862	0.048395	0.049148	0.050136
4	car	2	1	Putamen	0.059193	0.05537	0.063593	0.062139	0.064935	0.064368
4	car	2	1	Globus Pallidus	0.112764	0.105626	0.103836	0.102158	0.096732	0.09711
4	car	3	1	Substantia Nigra	0.077932	0.062899	0.074021	0.073456	0.073871	0.071634
4	car	3	1	Red Nucleus	0.094951	0.087623	0.10403	0.099463	0.068392	0.066485
4	car	3	1	Caudate	0.049138	0.047627	0.056391	0.056216	0.048265	0.049175
4	car	3	1	Putamen	0.056984	0.054843	0.062473	0.064002	0.063812	0.06394
4	car	3	1	Globus Pallidus	0.107006	0.101528	0.114976	0.113719	0.101488	0.101814
4	car	4	1	Substantia Nigra	0.080364	0.060948	0.07695	0.074237	0.074801	0.071715
4	car	4	1	Red Nucleus	0.119347	0.107222	0.09461	0.092835	0.071013	0.068751
4	car	4	1	Caudate	0.04777	0.045892	0.053427	0.053129	0.04837	0.048562
4	car	4	1	Putamen	0.058226	0.055301	0.062948	0.063977	0.063626	0.063689
4	car	4	1	Globus Pallidus	0.116547	0.109134	0.112323	0.112444	0.098745	0.099742
4	car	5	1	Substantia Nigra	0.066922	0.047819	0.072784	0.070088	0.072728	0.069834
4	car	5	1	Red Nucleus	0.096599	0.09216	0.100053	0.095249	0.066631	0.064494
4	car	5	1	Caudate	0.048732	0.046993	0.053228	0.051723	0.047234	0.04667
4	car	5	1	Putamen	0.057283	0.054245	0.054574	0.053713	0.062497	0.062071
4	car	5	1	Globus Pallidus	0.100292	0.095961	0.109807	0.110768	0.097876	0.098197
4	gla	1	2	Substantia Nigra	0.069161	0.064547	0.075922	0.080363	0.073656	0.072661
4	gla	1	2	Red Nucleus	0.102188	0.103429	0.094837	0.093504	0.06875	0.067908
4	gla	1	2	Caudate	0.046771	0.045866	0.053466	0.055164	0.04626	0.048433
4	gla	1	2	Putamen	0.05543	0.053514	0.058867	0.06114	0.061731	0.062265
4	gla	1	2	Globus Pallidus	0.105238	0.101212	0.124671	0.123995	0.091146	0.091511
4	not	1	2	Substantia Nigra	0.066552	0.068223	0.073369	0.087671	0.073736	0.072744
4	not	1	2	Red Nucleus	0.115732	0.116375	0.071504	0.072994	0.071539	0.069525
4	not	1	2	Caudate	0.045634	0.044848	0.052097	0.052904	0.046965	0.047663
4	not	1	2	Putamen	0.062475	0.061016	0.063353	0.062688	0.063493	0.063596
4	not	1	2	Globus Pallidus	0.119807	0.116984	0.113149	0.105484	0.100681	0.097965
4	oxf	1	2	Substantia Nigra	0.076926	0.05568	0.076098	0.076394	0.071095	0.069771
4	oxf	1	2	Red Nucleus	0.102167	0.092031	0.09013	0.089818	0.064053	0.06273
4	oxf	1	2	Caudate	0.045074	0.042796	0.055725	0.054953	0.045697	0.045234
4	oxf	1	2	Putamen	0.053808	0.048764	0.059792	0.062184	0.060489	0.061902
4	oxf	1	2	Globus Pallidus	0.116122	0.108697	0.114117	0.115309	0.097549	0.098614
5	cam	1	2	Substantia Nigra	0.07826	0.077117	0.086415	0.090579	0.062617	0.064335
5	cam	1	2	Red Nucleus	0.082029	0.079169	0.081709	0.081163	0.062175	0.062643
5	cam	1	2	Caudate	0.043996	0.044854	0.051658	0.052239	0.040962	0.040946
5	cam	1	2	Putamen	0.043018	0.043339	0.042047	0.044908	0.049165	0.049953
5	cam	1	2	Globus Pallidus	0.095263	0.09494	0.1002	0.104766	0.074232	0.07482
5	car	1	2	Substantia Nigra	0.075855	0.072724	0.0853	0.077874	0.065787	0.064078
5	car	1	2	Red Nucleus	0.081832	0.078215	0.081349	0.077542	0.062701	0.061828
5	car	1	2	Caudate	0.046981	0.046994	0.052442	0.05159	0.042995	0.041905
5	car	1	2	Putamen	0.044014	0.043231	0.049975	0.047731	0.050938	0.050059
5	car	1	2	Globus Pallidus	0.096997	0.095891	0.108117	0.108092	0.077882	0.077498
5	gla	1	1	Substantia Nigra	0.075663	0.075663	0.08219	0.081849	0.065031	0.064791
5	gla	1	1	Red Nucleus	0.074691	0.073839	0.079601	0.08061	0.066263	0.06577
5	gla	1	1	Caudate	0.047299	0.047189	0.049499	0.049587	0.043234	0.043858
5	gla	1	1	Putamen	0.045434	0.045456	0.045241	0.045527	0.051188	0.05135
5	gla	1	1	Globus Pallidus	0.089078	0.089133	0.094819	0.095641	0.078895	0.0793
5	gla	2	1	Substantia Nigra	0.072307	0.072644	0.08048	0.080733	0.062493	0.062225
5	gla	2	1	Red Nucleus	0.073507	0.072178	0.084076	0.082803	0.062451	0.062226
5	gla	2	1	Caudate	0.042561	0.042605	0.052233	0.052682	0.042547	0.042588
5	gla	2	1	Putamen	0.041328	0.041888	0.046543	0.048501	0.051113	0.051705
5	gla	2	1	Globus Pallidus	0.086179	0.08557	0.099558	0.099792	0.077376	0.077871
5	gla	3	1	Substantia Nigra	0.072793	0.072207	0.080957	0.081653	0.064205	0.064182
5	gla	3	1	Red Nucleus	0.07411	0.072582	0.082412	0.085027	0.066696	0.067116
5	gla	3	1	Caudate	0.045354	0.044669	0.051052	0.051674	0.043852	0.044133
5	gla	3	1	Putamen	0.042246	0.042289	0.049361	0.050442	0.051192	0.051389
5	gla	3	1	Globus Pallidus	0.089719	0.090113	0.101599	0.101592	0.079584	0.079563
5	gla	4	1	Substantia Nigra	0.081202	0.07975	0.079656	0.082813	0.064601	0.065076
5	gla	4	1	Red Nucleus	0.081907	0.081063	0.088566	0.089622	0.066508	0.066832
5	gla	4	1	Caudate	0.045775	0.045645	0.048843	0.050786	0.043971	0.044292
5	gla	4	1	Putamen	0.044795	0.044699	0.04331	0.048113	0.05092	0.052005
5	gla	4	1	Globus Pallidus	0.093391	0.093477	0.092825	0.092707	0.076385	0.076935
5	gla	5	1	Substantia Nigra	0.085206	0.084436	0.084043	0.082855	0.064305	0.063782
5	gla	5	1	Red Nucleus	0.085145	0.083953	0.089594	0.090616	0.065798	0.065215
5	gla	5	1	Caudate	0.043286	0.043016	0.050117	0.050849	0.043357	0.043275
5	gla	5	1	Putamen	0.042416	0.042586	0.046193	0.048286	0.051952	0.052392
5	gla	5	1	Globus Pallidus	0.09138	0.090705	0.094366	0.096179	0.079396	0.079868
5	not	1	2	Substantia Nigra	0.063804	0.065705	0.08002	0.088601	0.062641	0.063619
5	not	1	2	Red Nucleus	0.089509	0.088629	0.067699	0.073585	0.062019	0.064378
5	not	1	2	Caudate	0.049838	0.052103	0.060518	0.058659	0.043423	0.043214
5	not	1	2	Putamen	0.04537	0.045758	0.050169	0.047643	0.052856	0.052006
5	not	1	2	Globus Pallidus	0.101015	0.096594	0.118126	0.110012	0.078512	0.075518
5	oxf	1	2	Substantia Nigra	0.074384	0.074111	0.089087	0.086008	0.065853	0.065398
5	oxf	1	2	Red Nucleus	0.080842	0.080148	0.089513	0.083705	0.064168	0.063217
5	oxf	1	2	Caudate	0.045269	0.045605	0.05237	0.053498	0.044286	0.045714
5	oxf	1	2	Putamen	0.045421	0.044291	0.045866	0.044701	0.051623	0.051366
5	oxf	1	2	Globus Pallidus	0.095017	0.094079	0.104436	0.106262	0.077253	0.078285
6	cam	1	2	Substantia Nigra	0.063195	0.062032	0.061905	0.061379	0.062258	0.064021
6	cam	1	2	Red Nucleus	0.077696	0.07978	0.087541	0.086704	0.060343	0.060137
6	cam	1	2	Caudate	0.033603	0.033786	0.037887	0.038278	0.040209	0.040366
6	cam	1	2	Putamen	0.034752	0.034189	0.037041	0.036656	0.048036	0.048701
6	cam	1	2	Globus Pallidus	0.071741	0.071924	0.088022	0.088115	0.075378	0.0766
6	car	1	2	Substantia Nigra	0.061254	0.053579	0.057773	0.055146	0.06224	0.063239
6	car	1	2	Red Nucleus	0.077752	0.071424	0.07992	0.078419	0.058272	0.058881
6	car	1	2	Caudate	0.031914	0.031538	0.037338	0.037266	0.040043	0.039441
6	car	1	2	Putamen	0.034467	0.033522	0.035898	0.034692	0.0481	0.04844
6	car	1	2	Globus Pallidus	0.073313	0.071177	0.086083	0.083912	0.075499	0.076986
6	gla	1	1	Substantia Nigra	0.060018	0.059924	0.06016	0.06123	0.059764	0.059922
6	gla	1	1	Red Nucleus	0.081232	0.076973	0.103617	0.100544	0.057373	0.056734
6	gla	1	1	Caudate	0.020615	0.020541	0.03159	0.032692	0.039807	0.040377
6	gla	1	1	Putamen	0.0251	0.026812	0.032809	0.03427	0.04768	0.048716
6	gla	1	1	Globus Pallidus	0.06987	0.070423	0.096651	0.097853	0.073647	0.074889
6	gla	2	1	Substantia Nigra	0.06855	0.067266	0.071524	0.069534	0.060463	0.060997
6	gla	2	1	Red Nucleus	0.096725	0.090016	0.100197	0.103693	0.059707	0.060198
6	gla	2	1	Caudate	0.028117	0.028317	0.033919	0.034649	0.03922	0.039856
6	gla	2	1	Putamen	0.0326	0.03293	0.034658	0.035166	0.046787	0.047549
6	gla	2	1	Globus Pallidus	0.084578	0.082811	0.089002	0.086036	0.07369	0.07392
6	gla	3	1	Substantia Nigra	0.058763	0.059825	0.062454	0.06577	0.060089	0.059853
6	gla	3	1	Red Nucleus	0.088957	0.085144	0.109501	0.110628	0.058031	0.057748
6	gla	3	1	Caudate	0.027916	0.028293	0.029902	0.031433	0.039325	0.040338
6	gla	3	1	Putamen	0.032674	0.033532	0.03388	0.035371	0.046618	0.047339
6	gla	3	1	Globus Pallidus	0.087121	0.085008	0.099499	0.09836	0.072133	0.072234
6	gla	4	1	Substantia Nigra	0.064472	0.064341	0.060804	0.061303	0.060222	0.060275
6	gla	4	1	Red Nucleus	0.083193	0.08293	0.095223	0.099247	0.060792	0.060873
6	gla	4	1	Caudate	0.02708	0.027356	0.028152	0.029292	0.03915	0.039706
6	gla	4	1	Putamen	0.031377	0.032413	0.03231	0.033104	0.046554	0.047392
6	gla	4	1	Globus Pallidus	0.085915	0.084416	0.094004	0.095353	0.074205	0.074302
6	gla	5	1	Substantia Nigra	0.066699	0.065168	0.071704	0.069822	0.060417	0.060932
6	gla	5	1	Red Nucleus	0.104186	0.099968	0.098579	0.099203	0.058655	0.058927
6	gla	5	1	Caudate	0.028287	0.02873	0.0302	0.031536	0.038836	0.038887
6	gla	5	1	Putamen	0.033379	0.034453	0.034014	0.035986	0.046586	0.047332
6	gla	5	1	Globus Pallidus	0.083948	0.083188	0.092321	0.090735	0.073644	0.074233
6	not	1	2	Substantia Nigra	0.070556	0.042985	0.065055	0.048163	0.059315	0.056027
6	not	1	2	Red Nucleus	0.076324	0.058282	0.084334	0.077678	0.055637	0.054743
6	not	1	2	Caudate	0.044065	0.043687	0.051886	0.051789	0.038682	0.037304
6	not	1	2	Putamen	0.032629	0.032505	0.042072	0.040981	0.047982	0.04738
6	not	1	2	Globus Pallidus	0.084365	0.067073	0.096422	0.088591	0.073267	0.068618
6	oxf	1	2	Substantia Nigra	0.067688	0.063331	0.061567	0.060791	0.058793	0.058409
6	oxf	1	2	Red Nucleus	0.080753	0.080704	0.091211	0.092767	0.058049	0.057859
6	oxf	1	2	Caudate	0.026173	0.026053	0.034421	0.032626	0.040262	0.04003
6	oxf	1	2	Putamen	0.02991	0.030357	0.033946	0.034021	0.046353	0.046744
6	oxf	1	2	Globus Pallidus	0.086485	0.086827	0.099624	0.100975	0.0714	0.072283
7	cam	1	2	Substantia Nigra	0.090005	0.082141	0.075263	0.080833	0.069569	0.068176
7	cam	1	2	Red Nucleus	0.096514	0.086144	0.070371	0.079358	0.06275	0.063204
7	cam	1	2	Caudate	0.051199	0.049488	0.064574	0.066373	0.048613	0.048851
7	cam	1	2	Putamen	0.051194	0.048474	0.058266	0.060186	0.055313	0.055286
7	cam	1	2	Globus Pallidus	0.097306	0.095546	0.094564	0.097868	0.085266	0.085272
7	car	1	2	Substantia Nigra	0.09441	0.079502	0.079903	0.074819	0.068505	0.066169
7	car	1	2	Red Nucleus	0.095689	0.087862	0.078375	0.078063	0.063107	0.06221
7	car	1	2	Caudate	0.054041	0.051907	0.064624	0.067576	0.044979	0.043796
7	car	1	2	Putamen	0.05454	0.053018	0.056571	0.05822	0.053699	0.053312
7	car	1	2	Globus Pallidus	0.103363	0.101938	0.099912	0.100595	0.081867	0.082086
7	gla	1	2	Substantia Nigra	0.089474	0.07797	0.066889	0.071231	0.068394	0.067442
7	gla	1	2	Red Nucleus	0.08841	0.084555	0.086165	0.086557	0.066589	0.065566
7	gla	1	2	Caudate	0.055634	0.053782	0.06283	0.062421	0.044015	0.043339
7	gla	1	2	Putamen	0.054256	0.055943	0.051488	0.052971	0.053118	0.052527
7	gla	1	2	Globus Pallidus	0.099172	0.09776	0.103784	0.103044	0.082593	0.082813
7	not	1	1	Substantia Nigra	0.099946	0.100283	0.048489	0.081281	0.069026	0.071079
7	not	1	1	Red Nucleus	0.10248	0.100023	0.062969	0.076217	0.058751	0.060766
7	not	1	1	Caudate	0.069682	0.069702	0.075982	0.076167	0.046035	0.044877
7	not	1	1	Putamen	0.057235	0.056113	0.057499	0.057731	0.054458	0.052447
7	not	1	1	Globus Pallidus	0.123397	0.119354	0.118246	0.118606	0.087717	0.086122
7	not	2	1	Substantia Nigra	0.105798	0.101523	0.063868	0.089436	0.066642	0.069451
7	not	2	1	Red Nucleus	0.104311	0.098886	0.066509	0.082888	0.06596	0.067379
7	not	2	1	Caudate	0.067788	0.068089	0.077969	0.079211	0.044323	0.044975
7	not	2	1	Putamen	0.059051	0.058946	0.064982	0.065693	0.054592	0.054532
7	not	2	1	Globus Pallidus	0.125098	0.116669	0.132551	0.130398	0.081228	0.079073
7	not	3	1	Substantia Nigra	0.096669	0.095891	0.075404	0.08886	0.070016	0.071016
7	not	3	1	Red Nucleus	0.094785	0.092705	0.072579	0.081526	0.070183	0.069568
7	not	3	1	Caudate	0.067594	0.068577	0.074157	0.075273	0.045364	0.043925
7	not	3	1	Putamen	0.058659	0.05949	0.061308	0.06265	0.054011	0.053834
7	not	3	1	Globus Pallidus	0.118761	0.112318	0.100551	0.098731	0.081231	0.078265
7	not	4	1	Substantia Nigra	0.099782	0.097782	0.088615	0.111443	0.069244	0.071548
7	not	4	1	Red Nucleus	0.091975	0.090372	0.080039	0.091032	0.071983	0.073942
7	not	4	1	Caudate	0.064427	0.065833	0.086618	0.087809	0.045415	0.04467
7	not	4	1	Putamen	0.057657	0.057587	0.06958	0.075148	0.056243	0.057192
7	not	4	1	Globus Pallidus	0.114224	0.106741	0.124572	0.122852	0.083764	0.081135
7	not	5	1	Substantia Nigra	0.098157	0.096978	0.081959	0.1131	0.072581	0.076302
7	not	5	1	Red Nucleus	0.091572	0.087705	0.080927	0.094824	0.064258	0.069853
7	not	5	1	Caudate	0.068582	0.071109	0.070487	0.072227	0.04737	0.047955
7	not	5	1	Putamen	0.06073	0.060678	0.062135	0.06202	0.054053	0.053311
7	not	5	1	Globus Pallidus	0.119271	0.112732	0.127206	0.125518	0.079246	0.076882
7	oxf	1	2	Substantia Nigra	0.093762	0.080352	0.077412	0.074235	0.070134	0.068114
7	oxf	1	2	Red Nucleus	0.092955	0.088026	0.082701	0.081938	0.066218	0.065146
7	oxf	1	2	Caudate	0.056597	0.053685	0.061704	0.060708	0.042425	0.039301
7	oxf	1	2	Putamen	0.05454	0.052341	0.056913	0.054435	0.052106	0.050622
7	oxf	1	2	Globus Pallidus	0.10311	0.101257	0.095811	0.0996	0.082319	0.083114
8	cam	1	2	Substantia Nigra	0.073235	0.067535	0.07776	0.071877	0.053342	0.052858
8	cam	1	2	Red Nucleus	0.068169	0.064536	0.073617	0.066395	0.050808	0.050372
8	cam	1	2	Caudate	0.03752	0.03664	0.04137	0.041941	0.033677	0.033566
8	cam	1	2	Putamen	0.035235	0.034185	0.036155	0.035697	0.039142	0.039648
8	cam	1	2	Globus Pallidus	0.088355	0.087813	0.08458	0.087113	0.061815	0.062684
8	car	1	2	Substantia Nigra	0.071697	0.061538	0.08104	0.072907	0.054442	0.053972
8	car	1	2	Red Nucleus	0.065062	0.061249	0.07395	0.069109	0.052841	0.052629
8	car	1	2	Caudate	0.038318	0.037702	0.040681	0.041354	0.034683	0.034573
8	car	1	2	Putamen	0.034867	0.033922	0.037435	0.038202	0.040565	0.041403
8	car	1	2	Globus Pallidus	0.083881	0.083869	0.087632	0.089565	0.063518	0.064401
8	gla	1	2	Substantia Nigra	0.06474	0.056828	0.079574	0.072745	0.055334	0.054113
8	gla	1	2	Red Nucleus	0.054871	0.048706	0.078411	0.06977	0.054193	0.052899
8	gla	1	2	Caudate	0.039236	0.037842	0.03655	0.037704	0.035064	0.036397
8	gla	1	2	Putamen	0.030679	0.032128	0.037996	0.04197	0.039921	0.041876
8	gla	1	2	Globus Pallidus	0.082821	0.083014	0.089361	0.088087	0.062887	0.06349
8	not	1	1	Substantia Nigra	0.070831	0.072867	0.077309	0.083471	0.05367	0.0548
8	not	1	1	Red Nucleus	0.068743	0.066703	0.069398	0.075397	0.051679	0.053218
8	not	1	1	Caudate	0.036205	0.036564	0.044877	0.045311	0.034626	0.034371
8	not	1	1	Putamen	0.038796	0.039243	0.040353	0.04027	0.040833	0.041565
8	not	1	1	Globus Pallidus	0.086278	0.082314	0.094949	0.089122	0.063097	0.062063
8	not	2	1	Substantia Nigra	0.074852	0.077719	0.073718	0.076881	0.053185	0.05394
8	not	2	1	Red Nucleus	0.075172	0.075886	0.065637	0.070564	0.053025	0.054645
8	not	2	1	Caudate	0.035647	0.036145	0.046277	0.046591	0.035547	0.035175
8	not	2	1	Putamen	0.040091	0.040186	0.043802	0.043137	0.041441	0.041868
8	not	2	1	Globus Pallidus	0.088828	0.087039	0.097741	0.093916	0.063115	0.062658
8	not	3	1	Substantia Nigra	0.074823	0.075335	0.07309	0.07357	0.053664	0.053868
8	not	3	1	Red Nucleus	0.076049	0.073869	0.073908	0.069309	0.051622	0.052095
8	not	3	1	Caudate	0.03676	0.037158	0.045486	0.044857	0.034196	0.032825
8	not	3	1	Putamen	0.037481	0.037107	0.0369	0.035132	0.041008	0.040665
8	not	3	1	Globus Pallidus	0.086784	0.082336	0.098462	0.095638	0.064043	0.062434
8	not	4	1	Substantia Nigra	0.071859	0.074552	0.077849	0.077958	0.053536	0.05356
8	not	4	1	Red Nucleus	0.074767	0.071464	0.074493	0.069731	0.051878	0.051809
8	not	4	1	Caudate	0.036305	0.036705	0.04546	0.045015	0.035469	0.035179
8	not	4	1	Putamen	0.038636	0.038453	0.040682	0.039829	0.042115	0.042752
8	not	4	1	Globus Pallidus	0.087051	0.082658	0.091755	0.088114	0.064169	0.063645
8	not	5	1	Substantia Nigra	0.077154	0.078765	0.077489	0.080765	0.053591	0.054178
8	not	5	1	Red Nucleus	0.074056	0.070662	0.064654	0.068338	0.053646	0.055474
8	not	5	1	Caudate	0.037469	0.037434	0.045461	0.044988	0.033909	0.033395
8	not	5	1	Putamen	0.038998	0.038503	0.043655	0.042715	0.040545	0.040908
8	not	5	1	Globus Pallidus	0.091696	0.087583	0.100801	0.094753	0.062568	0.061552
8	oxf	1	2	Substantia Nigra	0.071717	0.063291	0.083423	0.07528	0.054541	0.05351
8	oxf	1	2	Red Nucleus	0.063984	0.058654	0.06998	0.06562	0.051902	0.051914
8	oxf	1	2	Caudate	0.038863	0.037926	0.040439	0.042019	0.034368	0.035481
8	oxf	1	2	Putamen	0.036065	0.035635	0.039228	0.039634	0.039559	0.040398
8	oxf	1	2	Globus Pallidus	0.086402	0.086634	0.088082	0.092163	0.062556	0.064122
9	cam	1	2	Substantia Nigra	0.060037	0.059917	0.061494	0.063926	0.059694	0.059656
9	cam	1	2	Red Nucleus	0.064618	0.065643	0.078788	0.082296	0.059596	0.058724
9	cam	1	2	Caudate	0.030226	0.030339	0.029127	0.029165	0.033697	0.03406
9	cam	1	2	Putamen	0.023814	0.023149	0.025552	0.024797	0.041824	0.04273
9	cam	1	2	Globus Pallidus	0.086727	0.085172	0.098696	0.094808	0.064992	0.064154
9	car	1	2	Substantia Nigra	0.066136	0.061427	0.06556	0.064472	0.059416	0.059336
9	car	1	2	Red Nucleus	0.079169	0.077481	0.097598	0.097424	0.068464	0.06721
9	car	1	2	Caudate	0.029182	0.029014	0.029779	0.02995	0.035574	0.03667
9	car	1	2	Putamen	0.025443	0.025966	0.029864	0.030356	0.04179	0.042515
9	car	1	2	Globus Pallidus	0.086813	0.08568	0.09676	0.096465	0.065408	0.065033
9	gla	1	2	Substantia Nigra	0.061111	0.06168	0.070118	0.07223	0.056201	0.054943
9	gla	1	2	Red Nucleus	0.07351	0.073087	0.093806	0.085633	0.058617	0.057425
9	gla	1	2	Caudate	0.030263	0.030181	0.031379	0.030893	0.034426	0.035993
9	gla	1	2	Putamen	0.025681	0.026477	0.027629	0.029926	0.041932	0.04345
9	gla	1	2	Globus Pallidus	0.085713	0.08353	0.0963	0.094797	0.066985	0.066782
9	not	1	2	Substantia Nigra	0.053155	0.059077	0.065205	0.073717	0.058361	0.058038
9	not	1	2	Red Nucleus	0.080824	0.076562	0.089352	0.08702	0.060048	0.059006
9	not	1	2	Caudate	0.024656	0.024247	0.033403	0.032718	0.036294	0.037111
9	not	1	2	Putamen	0.029747	0.029156	0.03588	0.034498	0.044074	0.044514
9	not	1	2	Globus Pallidus	0.100018	0.091732	0.111416	0.095336	0.069918	0.066897
9	oxf	1	1	Substantia Nigra	0.058579	0.05786	0.061945	0.06049	0.055288	0.05372
9	oxf	1	1	Red Nucleus	0.064217	0.06281	0.093197	0.090574	0.055889	0.054597
9	oxf	1	1	Caudate	0.024612	0.023936	0.027405	0.028598	0.033397	0.035444
9	oxf	1	1	Putamen	0.029016	0.028444	0.030463	0.029869	0.042007	0.042546
9	oxf	1	1	Globus Pallidus	0.084339	0.084237	0.100771	0.101447	0.067697	0.067795
9	oxf	2	1	Substantia Nigra	0.060562	0.059276	0.069098	0.066596	0.058464	0.057031
9	oxf	2	1	Red Nucleus	0.077371	0.075608	0.10055	0.095162	0.060156	0.058911
9	oxf	2	1	Caudate	0.026159	0.026911	0.02866	0.029655	0.034491	0.035556
9	oxf	2	1	Putamen	0.028071	0.028745	0.02785	0.028653	0.042328	0.043363
9	oxf	2	1	Globus Pallidus	0.087763	0.087528	0.094501	0.092422	0.067234	0.067023
9	oxf	3	1	Substantia Nigra	0.063183	0.062977	0.06399	0.060596	0.056221	0.05488
9	oxf	3	1	Red Nucleus	0.068708	0.068096	0.093349	0.087911	0.058065	0.056624
9	oxf	3	1	Caudate	0.028138	0.027993	0.029229	0.029852	0.034009	0.034637
9	oxf	3	1	Putamen	0.025768	0.02564	0.027287	0.026518	0.041455	0.041571
9	oxf	3	1	Globus Pallidus	0.08835	0.089578	0.097422	0.097774	0.066208	0.066189
9	oxf	4	1	Substantia Nigra	0.067717	0.065752	0.049488	0.047626	0.056805	0.055501
9	oxf	4	1	Red Nucleus	0.079086	0.074934	0.085687	0.084165	0.05828	0.056784
9	oxf	4	1	Caudate	0.026143	0.025508	0.028651	0.028054	0.035388	0.036255
9	oxf	4	1	Putamen	0.026811	0.026119	0.024989	0.024795	0.044576	0.04545
9	oxf	4	1	Globus Pallidus	0.088101	0.087417	0.095598	0.097541	0.068362	0.068678
9	oxf	5	1	Substantia Nigra	0.064378	0.064658	0.057018	0.054239	0.058115	0.056303
9	oxf	5	1	Red Nucleus	0.077863	0.075088	0.086124	0.082611	0.058733	0.057567
9	oxf	5	1	Caudate	0.028596	0.028106	0.033288	0.032764	0.034972	0.036179
9	oxf	5	1	Putamen	0.027717	0.027378	0.029397	0.028974	0.04318	0.043904
9	oxf	5	1	Globus Pallidus	0.088148	0.087413	0.103945	0.102212	0.067987	0.067838
10	cam	1	2	Substantia Nigra	0.079726	0.080842	0.076765	0.078974	0.065166	0.066701
10	cam	1	2	Red Nucleus	0.08514	0.081283	0.082392	0.079723	0.063721	0.063577
10	cam	1	2	Caudate	0.04775	0.048264	0.050828	0.051688	0.043197	0.04521
10	cam	1	2	Putamen	0.060029	0.059235	0.065217	0.064303	0.054629	0.055023
10	cam	1	2	Globus Pallidus	0.093127	0.09071	0.093092	0.092356	0.069764	0.06982
10	car	1	2	Substantia Nigra	0.07335	0.071781	0.081803	0.077611	0.065681	0.064207
10	car	1	2	Red Nucleus	0.085905	0.08352	0.092819	0.089995	0.063437	0.063134
10	car	1	2	Caudate	0.046163	0.045553	0.051445	0.051995	0.042416	0.043755
10	car	1	2	Putamen	0.057993	0.055924	0.06897	0.068923	0.054868	0.055341
10	car	1	2	Globus Pallidus	0.083413	0.082255	0.096083	0.096692	0.069582	0.069602
10	gla	1	2	Substantia Nigra	0.064383	0.062997	0.085252	0.084712	0.064668	0.063956
10	gla	1	2	Red Nucleus	0.06898	0.066843	0.095349	0.09026	0.062257	0.060911
10	gla	1	2	Caudate	0.044394	0.04335	0.046631	0.047964	0.042812	0.045477
10	gla	1	2	Putamen	0.052165	0.052854	0.067777	0.069596	0.055265	0.056483
10	gla	1	2	Globus Pallidus	0.077332	0.07707	0.087198	0.087233	0.071164	0.070938
10	not	1	2	Substantia Nigra	0.075089	0.075806	0.07292	0.077193	0.063842	0.065454
10	not	1	2	Red Nucleus	0.070639	0.067201	0.05345	0.065228	0.058821	0.061379
10	not	1	2	Caudate	0.058348	0.058179	0.062514	0.06111	0.040855	0.040798
10	not	1	2	Putamen	0.062746	0.060528	0.069744	0.067848	0.052367	0.051322
10	not	1	2	Globus Pallidus	0.09323	0.080463	0.095023	0.083279	0.068306	0.06379
10	oxf	1	1	Substantia Nigra	0.072882	0.071128	0.076049	0.074295	0.065373	0.064838
10	oxf	1	1	Red Nucleus	0.075653	0.074443	0.081711	0.079555	0.059951	0.059752
10	oxf	1	1	Caudate	0.045995	0.045779	0.052219	0.053125	0.042418	0.045003
10	oxf	1	1	Putamen	0.05898	0.058496	0.066445	0.066238	0.054417	0.054893
10	oxf	1	1	Globus Pallidus	0.088096	0.087836	0.088411	0.08792	0.070049	0.06952
10	oxf	2	1	Substantia Nigra	0.07618	0.067967	0.073311	0.070022	0.066077	0.065446
10	oxf	2	1	Red Nucleus	0.066674	0.066264	0.075479	0.073206	0.064098	0.063291
10	oxf	2	1	Caudate	0.042188	0.042613	0.049255	0.049037	0.043778	0.045721
10	oxf	2	1	Putamen	0.05699	0.056706	0.060331	0.061881	0.055247	0.056174
10	oxf	2	1	Globus Pallidus	0.080576	0.078468	0.08573	0.085503	0.069899	0.069916
10	oxf	3	1	Substantia Nigra	0.077549	0.075852	0.083725	0.085584	0.069977	0.069609
10	oxf	3	1	Red Nucleus	0.086599	0.085285	0.089089	0.086589	0.070289	0.070961
10	oxf	3	1	Caudate	0.046996	0.046272	0.050166	0.050905	0.043249	0.044178
10	oxf	3	1	Putamen	0.063322	0.062547	0.059217	0.058869	0.055886	0.055536
10	oxf	3	1	Globus Pallidus	0.090547	0.091624	0.088955	0.086203	0.067697	0.066099
10	oxf	4	1	Substantia Nigra	0.076563	0.076584	0.080235	0.081556	0.067447	0.067656
10	oxf	4	1	Red Nucleus	0.087822	0.087006	0.091934	0.092805	0.065622	0.065965
10	oxf	4	1	Caudate	0.046682	0.046999	0.051463	0.052112	0.043406	0.045893
10	oxf	4	1	Putamen	0.060341	0.060707	0.065134	0.066655	0.055493	0.056673
10	oxf	4	1	Globus Pallidus	0.084181	0.085449	0.092223	0.094294	0.070151	0.070539
10	oxf	5	1	Substantia Nigra	0.082149	0.083217	0.08493	0.08339	0.066854	0.067437
10	oxf	5	1	Red Nucleus	0.084163	0.083552	0.098458	0.09495	0.063524	0.063134
10	oxf	5	1	Caudate	0.04818	0.048018	0.0537	0.054357	0.044259	0.04671
10	oxf	5	1	Putamen	0.06217	0.06259	0.067628	0.068362	0.056251	0.057241
10	oxf	5	1	Globus Pallidus	0.088021	0.08867	0.094577	0.095267	0.070561	0.070997

## Sheet: MannualROIs_QSMreferencing
Subj	Site	run	Type	Tissue	ROI	QSMse_SyN	QSMme_SyN
1	cam	1	1	wb	Substantia Nigra	0.074818	0.084116
1	cam	1	1	wb	Red Nucleus	0.068762	0.081455
1	cam	1	1	wb	Caudate	0.039184	0.046676
1	cam	1	1	wb	Putamen	0.03956	0.044529
1	cam	1	1	wb	Globus Pallidus	0.094968	0.096888
1	cam	2	1	wb	Substantia Nigra	0.080271	0.083581
1	cam	2	1	wb	Red Nucleus	0.07945	0.085668
1	cam	2	1	wb	Caudate	0.042957	0.046535
1	cam	2	1	wb	Putamen	0.039655	0.040371
1	cam	2	1	wb	Globus Pallidus	0.10087	0.104969
1	cam	3	1	wb	Substantia Nigra	0.075265	0.076667
1	cam	3	1	wb	Red Nucleus	0.079418	0.094131
1	cam	3	1	wb	Caudate	0.036287	0.045736
1	cam	3	1	wb	Putamen	0.04113	0.038675
1	cam	3	1	wb	Globus Pallidus	0.099113	0.097057
1	cam	4	1	wb	Substantia Nigra	0.075306	0.080057
1	cam	4	1	wb	Red Nucleus	0.073557	0.089312
1	cam	4	1	wb	Caudate	0.039352	0.04738
1	cam	4	1	wb	Putamen	0.038489	0.04171
1	cam	4	1	wb	Globus Pallidus	0.097294	0.097357
1	cam	5	1	wb	Substantia Nigra	0.068077	0.067958
1	cam	5	1	wb	Red Nucleus	0.072881	0.093216
1	cam	5	1	wb	Caudate	0.039611	0.045118
1	cam	5	1	wb	Putamen	0.040247	0.040436
1	cam	5	1	wb	Globus Pallidus	0.094607	0.09676
1	car	1	2	wb	Substantia Nigra	0.069546	0.074704
1	car	1	2	wb	Red Nucleus	0.077206	0.092755
1	car	1	2	wb	Caudate	0.037677	0.048463
1	car	1	2	wb	Putamen	0.039624	0.041125
1	car	1	2	wb	Globus Pallidus	0.092787	0.094014
1	gla	1	2	wb	Substantia Nigra	0.068832	0.070714
1	gla	1	2	wb	Red Nucleus	0.076448	0.103771
1	gla	1	2	wb	Caudate	0.037928	0.042083
1	gla	1	2	wb	Putamen	0.039158	0.039588
1	gla	1	2	wb	Globus Pallidus	0.093863	0.098366
1	not	1	2	wb	Substantia Nigra	0.075625	0.065119
1	not	1	2	wb	Red Nucleus	0.097383	0.068436
1	not	1	2	wb	Caudate	0.04031	0.051696
1	not	1	2	wb	Putamen	0.038677	0.046107
1	not	1	2	wb	Globus Pallidus	0.10185	0.103957
1	oxf	1	2	wb	Substantia Nigra	0.070785	0.078453
1	oxf	1	2	wb	Red Nucleus	0.082583	0.083545
1	oxf	1	2	wb	Caudate	0.036698	0.047498
1	oxf	1	2	wb	Putamen	0.041803	0.041448
1	oxf	1	2	wb	Globus Pallidus	0.094713	0.092146
2	cam	1	1	wb	Substantia Nigra	0.081428	0.06547
2	cam	1	1	wb	Red Nucleus	0.056415	0.060773
2	cam	1	1	wb	Caudate	0.046193	0.050306
2	cam	1	1	wb	Putamen	0.04005	0.041846
2	cam	1	1	wb	Globus Pallidus	0.103852	0.104391
2	cam	2	1	wb	Substantia Nigra	0.082035	0.072629
2	cam	2	1	wb	Red Nucleus	0.059684	0.066243
2	cam	2	1	wb	Caudate	0.046116	0.050653
2	cam	2	1	wb	Putamen	0.039805	0.03903
2	cam	2	1	wb	Globus Pallidus	0.10566	0.102813
2	cam	3	1	wb	Substantia Nigra	0.075692	0.068892
2	cam	3	1	wb	Red Nucleus	0.062254	0.060041
2	cam	3	1	wb	Caudate	0.04457	0.0502
2	cam	3	1	wb	Putamen	0.036992	0.040585
2	cam	3	1	wb	Globus Pallidus	0.099875	0.103864
2	cam	4	1	wb	Substantia Nigra	0.078094	0.076094
2	cam	4	1	wb	Red Nucleus	0.051699	0.060231
2	cam	4	1	wb	Caudate	0.046954	0.050098
2	cam	4	1	wb	Putamen	0.039931	0.041703
2	cam	4	1	wb	Globus Pallidus	0.102148	0.1014
2	cam	5	1	wb	Substantia Nigra	0.078832	0.076651
2	cam	5	1	wb	Red Nucleus	0.052291	0.056859
2	cam	5	1	wb	Caudate	0.042502	0.05204
2	cam	5	1	wb	Putamen	0.039305	0.041302
2	cam	5	1	wb	Globus Pallidus	0.103182	0.105805
2	car	1	2	wb	Substantia Nigra	0.07715	0.077573
2	car	1	2	wb	Red Nucleus	0.052941	0.067157
2	car	1	2	wb	Caudate	0.043057	0.053486
2	car	1	2	wb	Putamen	0.037862	0.041084
2	car	1	2	wb	Globus Pallidus	0.096124	0.099045
2	gla	1	2	wb	Substantia Nigra	0.077398	0.081063
2	gla	1	2	wb	Red Nucleus	0.060218	0.059598
2	gla	1	2	wb	Caudate	0.043016	0.054242
2	gla	1	2	wb	Putamen	0.036467	0.042962
2	gla	1	2	wb	Globus Pallidus	0.1134	0.110769
2	not	1	2	wb	Substantia Nigra	0.07377	0.07708
2	not	1	2	wb	Red Nucleus	0.065103	0.055282
2	not	1	2	wb	Caudate	0.041956	0.057694
2	not	1	2	wb	Putamen	0.043027	0.051519
2	not	1	2	wb	Globus Pallidus	0.116274	0.123316
2	oxf	1	2	wb	Substantia Nigra	0.0769	0.079545
2	oxf	1	2	wb	Red Nucleus	0.056955	0.065555
2	oxf	1	2	wb	Caudate	0.044179	0.051791
2	oxf	1	2	wb	Putamen	0.039115	0.041975
2	oxf	1	2	wb	Globus Pallidus	0.106732	0.107717
3	cam	1	2	wb	Substantia Nigra	0.06092	0.067619
3	cam	1	2	wb	Red Nucleus	0.062491	0.084951
3	cam	1	2	wb	Caudate	0.039043	0.041614
3	cam	1	2	wb	Putamen	0.036825	0.036959
3	cam	1	2	wb	Globus Pallidus	0.08702	0.093432
3	car	1	1	wb	Substantia Nigra	0.056666	0.066072
3	car	1	1	wb	Red Nucleus	0.060878	0.088956
3	car	1	1	wb	Caudate	0.031773	0.041472
3	car	1	1	wb	Putamen	0.034182	0.038886
3	car	1	1	wb	Globus Pallidus	0.084406	0.095187
3	car	2	1	wb	Substantia Nigra	0.064207	0.069821
3	car	2	1	wb	Red Nucleus	0.06889	0.097559
3	car	2	1	wb	Caudate	0.035345	0.043087
3	car	2	1	wb	Putamen	0.035449	0.041742
3	car	2	1	wb	Globus Pallidus	0.090542	0.101642
3	car	3	1	wb	Substantia Nigra	0.066721	0.076477
3	car	3	1	wb	Red Nucleus	0.080625	0.09155
3	car	3	1	wb	Caudate	0.034219	0.043796
3	car	3	1	wb	Putamen	0.033884	0.042288
3	car	3	1	wb	Globus Pallidus	0.087352	0.111072
3	car	4	1	wb	Substantia Nigra	0.069319	0.066538
3	car	4	1	wb	Red Nucleus	0.071006	0.075762
3	car	4	1	wb	Caudate	0.036215	0.046087
3	car	4	1	wb	Putamen	0.03661	0.044195
3	car	4	1	wb	Globus Pallidus	0.090194	0.102685
3	car	5	1	wb	Substantia Nigra	0.067238	0.078817
3	car	5	1	wb	Red Nucleus	0.071024	0.096445
3	car	5	1	wb	Caudate	0.036973	0.045878
3	car	5	1	wb	Putamen	0.03473	0.044559
3	car	5	1	wb	Globus Pallidus	0.094142	0.10718
3	gla	1	2	wb	Substantia Nigra	0.055437	0.070945
3	gla	1	2	wb	Red Nucleus	0.063259	0.076954
3	gla	1	2	wb	Caudate	0.035635	0.040856
3	gla	1	2	wb	Putamen	0.032118	0.038155
3	gla	1	2	wb	Globus Pallidus	0.082629	0.09474
3	not	1	2	wb	Substantia Nigra	0.070846	0.080242
3	not	1	2	wb	Red Nucleus	0.086658	0.087688
3	not	1	2	wb	Caudate	0.041094	0.057152
3	not	1	2	wb	Putamen	0.0367	0.048469
3	not	1	2	wb	Globus Pallidus	0.09698	0.115652
3	oxf	1	2	wb	Substantia Nigra	0.062366	0.077254
3	oxf	1	2	wb	Red Nucleus	0.070361	0.086759
3	oxf	1	2	wb	Caudate	0.03992	0.043052
3	oxf	1	2	wb	Putamen	0.035895	0.039815
3	oxf	1	2	wb	Globus Pallidus	0.086161	0.097002
4	cam	1	2	wb	Substantia Nigra	0.063451	0.081209
4	cam	1	2	wb	Red Nucleus	0.099681	0.080644
4	cam	1	2	wb	Caudate	0.044386	0.046792
4	cam	1	2	wb	Putamen	0.057394	0.05862
4	cam	1	2	wb	Globus Pallidus	0.105803	0.113278
4	car	1	1	wb	Substantia Nigra	0.082146	0.081268
4	car	1	1	wb	Red Nucleus	0.086032	0.096223
4	car	1	1	wb	Caudate	0.04925	0.053382
4	car	1	1	wb	Putamen	0.055739	0.057882
4	car	1	1	wb	Globus Pallidus	0.104295	0.103075
4	car	2	1	wb	Substantia Nigra	0.07693	0.077881
4	car	2	1	wb	Red Nucleus	0.104994	0.077469
4	car	2	1	wb	Caudate	0.045943	0.047862
4	car	2	1	wb	Putamen	0.059193	0.063593
4	car	2	1	wb	Globus Pallidus	0.112764	0.103836
4	car	3	1	wb	Substantia Nigra	0.077932	0.074021
4	car	3	1	wb	Red Nucleus	0.094951	0.10403
4	car	3	1	wb	Caudate	0.049138	0.056391
4	car	3	1	wb	Putamen	0.056984	0.062473
4	car	3	1	wb	Globus Pallidus	0.107006	0.114976
4	car	4	1	wb	Substantia Nigra	0.080364	0.07695
4	car	4	1	wb	Red Nucleus	0.119347	0.09461
4	car	4	1	wb	Caudate	0.04777	0.053427
4	car	4	1	wb	Putamen	0.058226	0.062948
4	car	4	1	wb	Globus Pallidus	0.116547	0.112323
4	car	5	1	wb	Substantia Nigra	0.066922	0.072784
4	car	5	1	wb	Red Nucleus	0.096599	0.100053
4	car	5	1	wb	Caudate	0.048732	0.053228
4	car	5	1	wb	Putamen	0.057283	0.054574
4	car	5	1	wb	Globus Pallidus	0.100292	0.109807
4	gla	1	2	wb	Substantia Nigra	0.069161	0.075922
4	gla	1	2	wb	Red Nucleus	0.102188	0.094837
4	gla	1	2	wb	Caudate	0.046771	0.053466
4	gla	1	2	wb	Putamen	0.05543	0.058867
4	gla	1	2	wb	Globus Pallidus	0.105238	0.124671
4	not	1	2	wb	Substantia Nigra	0.066552	0.073369
4	not	1	2	wb	Red Nucleus	0.115732	0.071504
4	not	1	2	wb	Caudate	0.045634	0.052097
4	not	1	2	wb	Putamen	0.062475	0.063353
4	not	1	2	wb	Globus Pallidus	0.119807	0.113149
4	oxf	1	2	wb	Substantia Nigra	0.076926	0.076098
4	oxf	1	2	wb	Red Nucleus	0.102167	0.09013
4	oxf	1	2	wb	Caudate	0.045074	0.055725
4	oxf	1	2	wb	Putamen	0.053808	0.059792
4	oxf	1	2	wb	Globus Pallidus	0.116122	0.114117
5	cam	1	2	wb	Substantia Nigra	0.07826	0.086415
5	cam	1	2	wb	Red Nucleus	0.082029	0.081709
5	cam	1	2	wb	Caudate	0.043996	0.051658
5	cam	1	2	wb	Putamen	0.043018	0.042047
5	cam	1	2	wb	Globus Pallidus	0.095263	0.1002
5	car	1	2	wb	Substantia Nigra	0.075855	0.0853
5	car	1	2	wb	Red Nucleus	0.081832	0.081349
5	car	1	2	wb	Caudate	0.046981	0.052442
5	car	1	2	wb	Putamen	0.044014	0.049975
5	car	1	2	wb	Globus Pallidus	0.096997	0.108117
5	gla	1	1	wb	Substantia Nigra	0.075663	0.08219
5	gla	1	1	wb	Red Nucleus	0.074691	0.079601
5	gla	1	1	wb	Caudate	0.047299	0.049499
5	gla	1	1	wb	Putamen	0.045434	0.045241
5	gla	1	1	wb	Globus Pallidus	0.089078	0.094819
5	gla	2	1	wb	Substantia Nigra	0.072307	0.08048
5	gla	2	1	wb	Red Nucleus	0.073507	0.084076
5	gla	2	1	wb	Caudate	0.042561	0.052233
5	gla	2	1	wb	Putamen	0.041328	0.046543
5	gla	2	1	wb	Globus Pallidus	0.086179	0.099558
5	gla	3	1	wb	Substantia Nigra	0.072793	0.080957
5	gla	3	1	wb	Red Nucleus	0.07411	0.082412
5	gla	3	1	wb	Caudate	0.045354	0.051052
5	gla	3	1	wb	Putamen	0.042246	0.049361
5	gla	3	1	wb	Globus Pallidus	0.089719	0.101599
5	gla	4	1	wb	Substantia Nigra	0.081202	0.079656
5	gla	4	1	wb	Red Nucleus	0.081907	0.088566
5	gla	4	1	wb	Caudate	0.045775	0.048843
5	gla	4	1	wb	Putamen	0.044795	0.04331
5	gla	4	1	wb	Globus Pallidus	0.093391	0.092825
5	gla	5	1	wb	Substantia Nigra	0.085206	0.084043
5	gla	5	1	wb	Red Nucleus	0.085145	0.089594
5	gla	5	1	wb	Caudate	0.043286	0.050117
5	gla	5	1	wb	Putamen	0.042416	0.046193
5	gla	5	1	wb	Globus Pallidus	0.09138	0.094366
5	not	1	2	wb	Substantia Nigra	0.063804	0.08002
5	not	1	2	wb	Red Nucleus	0.089509	0.067699
5	not	1	2	wb	Caudate	0.049838	0.060518
5	not	1	2	wb	Putamen	0.04537	0.050169
5	not	1	2	wb	Globus Pallidus	0.101015	0.118126
5	oxf	1	2	wb	Substantia Nigra	0.074384	0.089087
5	oxf	1	2	wb	Red Nucleus	0.080842	0.089513
5	oxf	1	2	wb	Caudate	0.045269	0.05237
5	oxf	1	2	wb	Putamen	0.045421	0.045866
5	oxf	1	2	wb	Globus Pallidus	0.095017	0.104436
6	cam	1	2	wb	Substantia Nigra	0.063195	0.061905
6	cam	1	2	wb	Red Nucleus	0.077696	0.087541
6	cam	1	2	wb	Caudate	0.033603	0.037887
6	cam	1	2	wb	Putamen	0.034752	0.037041
6	cam	1	2	wb	Globus Pallidus	0.071741	0.088022
6	car	1	2	wb	Substantia Nigra	0.061254	0.057773
6	car	1	2	wb	Red Nucleus	0.077752	0.07992
6	car	1	2	wb	Caudate	0.031914	0.037338
6	car	1	2	wb	Putamen	0.034467	0.035898
6	car	1	2	wb	Globus Pallidus	0.073313	0.086083
6	gla	1	1	wb	Substantia Nigra	0.060018	0.06016
6	gla	1	1	wb	Red Nucleus	0.081232	0.103617
6	gla	1	1	wb	Caudate	0.020615	0.03159
6	gla	1	1	wb	Putamen	0.0251	0.032809
6	gla	1	1	wb	Globus Pallidus	0.06987	0.096651
6	gla	2	1	wb	Substantia Nigra	0.06855	0.071524
6	gla	2	1	wb	Red Nucleus	0.096725	0.100197
6	gla	2	1	wb	Caudate	0.028117	0.033919
6	gla	2	1	wb	Putamen	0.0326	0.034658
6	gla	2	1	wb	Globus Pallidus	0.084578	0.089002
6	gla	3	1	wb	Substantia Nigra	0.058763	0.062454
6	gla	3	1	wb	Red Nucleus	0.088957	0.109501
6	gla	3	1	wb	Caudate	0.027916	0.029902
6	gla	3	1	wb	Putamen	0.032674	0.03388
6	gla	3	1	wb	Globus Pallidus	0.087121	0.099499
6	gla	4	1	wb	Substantia Nigra	0.064472	0.060804
6	gla	4	1	wb	Red Nucleus	0.083193	0.095223
6	gla	4	1	wb	Caudate	0.02708	0.028152
6	gla	4	1	wb	Putamen	0.031377	0.03231
6	gla	4	1	wb	Globus Pallidus	0.085915	0.094004
6	gla	5	1	wb	Substantia Nigra	0.066699	0.071704
6	gla	5	1	wb	Red Nucleus	0.104186	0.098579
6	gla	5	1	wb	Caudate	0.028287	0.0302
6	gla	5	1	wb	Putamen	0.033379	0.034014
6	gla	5	1	wb	Globus Pallidus	0.083948	0.092321
6	not	1	2	wb	Substantia Nigra	0.070556	0.065055
6	not	1	2	wb	Red Nucleus	0.076324	0.084334
6	not	1	2	wb	Caudate	0.044065	0.051886
6	not	1	2	wb	Putamen	0.032629	0.042072
6	not	1	2	wb	Globus Pallidus	0.084365	0.096422
6	oxf	1	2	wb	Substantia Nigra	0.067688	0.061567
6	oxf	1	2	wb	Red Nucleus	0.080753	0.091211
6	oxf	1	2	wb	Caudate	0.026173	0.034421
6	oxf	1	2	wb	Putamen	0.02991	0.033946
6	oxf	1	2	wb	Globus Pallidus	0.086485	0.099624
7	cam	1	2	wb	Substantia Nigra	0.090005	0.075263
7	cam	1	2	wb	Red Nucleus	0.096514	0.070371
7	cam	1	2	wb	Caudate	0.051199	0.064574
7	cam	1	2	wb	Putamen	0.051194	0.058266
7	cam	1	2	wb	Globus Pallidus	0.097306	0.094564
7	car	1	2	wb	Substantia Nigra	0.09441	0.079903
7	car	1	2	wb	Red Nucleus	0.095689	0.078375
7	car	1	2	wb	Caudate	0.054041	0.064624
7	car	1	2	wb	Putamen	0.05454	0.056571
7	car	1	2	wb	Globus Pallidus	0.103363	0.099912
7	gla	1	2	wb	Substantia Nigra	0.089474	0.066889
7	gla	1	2	wb	Red Nucleus	0.08841	0.086165
7	gla	1	2	wb	Caudate	0.055634	0.06283
7	gla	1	2	wb	Putamen	0.054256	0.051488
7	gla	1	2	wb	Globus Pallidus	0.099172	0.103784
7	not	1	1	wb	Substantia Nigra	0.099946	0.048489
7	not	1	1	wb	Red Nucleus	0.10248	0.062969
7	not	1	1	wb	Caudate	0.069682	0.075982
7	not	1	1	wb	Putamen	0.057235	0.057499
7	not	1	1	wb	Globus Pallidus	0.123397	0.118246
7	not	2	1	wb	Substantia Nigra	0.105798	0.063868
7	not	2	1	wb	Red Nucleus	0.104311	0.066509
7	not	2	1	wb	Caudate	0.067788	0.077969
7	not	2	1	wb	Putamen	0.059051	0.064982
7	not	2	1	wb	Globus Pallidus	0.125098	0.132551
7	not	3	1	wb	Substantia Nigra	0.096669	0.075404
7	not	3	1	wb	Red Nucleus	0.094785	0.072579
7	not	3	1	wb	Caudate	0.067594	0.074157
7	not	3	1	wb	Putamen	0.058659	0.061308
7	not	3	1	wb	Globus Pallidus	0.118761	0.100551
7	not	4	1	wb	Substantia Nigra	0.099782	0.088615
7	not	4	1	wb	Red Nucleus	0.091975	0.080039
7	not	4	1	wb	Caudate	0.064427	0.086618
7	not	4	1	wb	Putamen	0.057657	0.06958
7	not	4	1	wb	Globus Pallidus	0.114224	0.124572
7	not	5	1	wb	Substantia Nigra	0.098157	0.081959
7	not	5	1	wb	Red Nucleus	0.091572	0.080927
7	not	5	1	wb	Caudate	0.068582	0.070487
7	not	5	1	wb	Putamen	0.06073	0.062135
7	not	5	1	wb	Globus Pallidus	0.119271	0.127206
7	oxf	1	2	wb	Substantia Nigra	0.093762	0.077412
7	oxf	1	2	wb	Red Nucleus	0.092955	0.082701
7	oxf	1	2	wb	Caudate	0.056597	0.061704
7	oxf	1	2	wb	Putamen	0.05454	0.056913
7	oxf	1	2	wb	Globus Pallidus	0.10311	0.095811
8	cam	1	2	wb	Substantia Nigra	0.073235	0.07776
8	cam	1	2	wb	Red Nucleus	0.068169	0.073617
8	cam	1	2	wb	Caudate	0.03752	0.04137
8	cam	1	2	wb	Putamen	0.035235	0.036155
8	cam	1	2	wb	Globus Pallidus	0.088355	0.08458
8	car	1	2	wb	Substantia Nigra	0.071697	0.08104
8	car	1	2	wb	Red Nucleus	0.065062	0.07395
8	car	1	2	wb	Caudate	0.038318	0.040681
8	car	1	2	wb	Putamen	0.034867	0.037435
8	car	1	2	wb	Globus Pallidus	0.083881	0.087632
8	gla	1	2	wb	Substantia Nigra	0.06474	0.079574
8	gla	1	2	wb	Red Nucleus	0.054871	0.078411
8	gla	1	2	wb	Caudate	0.039236	0.03655
8	gla	1	2	wb	Putamen	0.030679	0.037996
8	gla	1	2	wb	Globus Pallidus	0.082821	0.089361
8	not	1	1	wb	Substantia Nigra	0.070831	0.077309
8	not	1	1	wb	Red Nucleus	0.068743	0.069398
8	not	1	1	wb	Caudate	0.036205	0.044877
8	not	1	1	wb	Putamen	0.038796	0.040353
8	not	1	1	wb	Globus Pallidus	0.086278	0.094949
8	not	2	1	wb	Substantia Nigra	0.074852	0.073718
8	not	2	1	wb	Red Nucleus	0.075172	0.065637
8	not	2	1	wb	Caudate	0.035647	0.046277
8	not	2	1	wb	Putamen	0.040091	0.043802
8	not	2	1	wb	Globus Pallidus	0.088828	0.097741
8	not	3	1	wb	Substantia Nigra	0.074823	0.07309
8	not	3	1	wb	Red Nucleus	0.076049	0.073908
8	not	3	1	wb	Caudate	0.03676	0.045486
8	not	3	1	wb	Putamen	0.037481	0.0369
8	not	3	1	wb	Globus Pallidus	0.086784	0.098462
8	not	4	1	wb	Substantia Nigra	0.071859	0.077849
8	not	4	1	wb	Red Nucleus	0.074767	0.074493
8	not	4	1	wb	Caudate	0.036305	0.04546
8	not	4	1	wb	Putamen	0.038636	0.040682
8	not	4	1	wb	Globus Pallidus	0.087051	0.091755
8	not	5	1	wb	Substantia Nigra	0.077154	0.077489
8	not	5	1	wb	Red Nucleus	0.074056	0.064654
8	not	5	1	wb	Caudate	0.037469	0.045461
8	not	5	1	wb	Putamen	0.038998	0.043655
8	not	5	1	wb	Globus Pallidus	0.091696	0.100801
8	oxf	1	2	wb	Substantia Nigra	0.071717	0.083423
8	oxf	1	2	wb	Red Nucleus	0.063984	0.06998
8	oxf	1	2	wb	Caudate	0.038863	0.040439
8	oxf	1	2	wb	Putamen	0.036065	0.039228
8	oxf	1	2	wb	Globus Pallidus	0.086402	0.088082
9	cam	1	2	wb	Substantia Nigra	0.060037	0.061494
9	cam	1	2	wb	Red Nucleus	0.064618	0.078788
9	cam	1	2	wb	Caudate	0.030226	0.029127
9	cam	1	2	wb	Putamen	0.023814	0.025552
9	cam	1	2	wb	Globus Pallidus	0.086727	0.098696
9	car	1	2	wb	Substantia Nigra	0.066136	0.06556
9	car	1	2	wb	Red Nucleus	0.079169	0.097598
9	car	1	2	wb	Caudate	0.029182	0.029779
9	car	1	2	wb	Putamen	0.025443	0.029864
9	car	1	2	wb	Globus Pallidus	0.086813	0.09676
9	gla	1	2	wb	Substantia Nigra	0.061111	0.070118
9	gla	1	2	wb	Red Nucleus	0.07351	0.093806
9	gla	1	2	wb	Caudate	0.030263	0.031379
9	gla	1	2	wb	Putamen	0.025681	0.027629
9	gla	1	2	wb	Globus Pallidus	0.085713	0.0963
9	not	1	2	wb	Substantia Nigra	0.053155	0.065205
9	not	1	2	wb	Red Nucleus	0.080824	0.089352
9	not	1	2	wb	Caudate	0.024656	0.033403
9	not	1	2	wb	Putamen	0.029747	0.03588
9	not	1	2	wb	Globus Pallidus	0.100018	0.111416
9	oxf	1	1	wb	Substantia Nigra	0.058579	0.061945
9	oxf	1	1	wb	Red Nucleus	0.064217	0.093197
9	oxf	1	1	wb	Caudate	0.024612	0.027405
9	oxf	1	1	wb	Putamen	0.029016	0.030463
9	oxf	1	1	wb	Globus Pallidus	0.084339	0.100771
9	oxf	2	1	wb	Substantia Nigra	0.060562	0.069098
9	oxf	2	1	wb	Red Nucleus	0.077371	0.10055
9	oxf	2	1	wb	Caudate	0.026159	0.02866
9	oxf	2	1	wb	Putamen	0.028071	0.02785
9	oxf	2	1	wb	Globus Pallidus	0.087763	0.094501
9	oxf	3	1	wb	Substantia Nigra	0.063183	0.06399
9	oxf	3	1	wb	Red Nucleus	0.068708	0.093349
9	oxf	3	1	wb	Caudate	0.028138	0.029229
9	oxf	3	1	wb	Putamen	0.025768	0.027287
9	oxf	3	1	wb	Globus Pallidus	0.08835	0.097422
9	oxf	4	1	wb	Substantia Nigra	0.067717	0.049488
9	oxf	4	1	wb	Red Nucleus	0.079086	0.085687
9	oxf	4	1	wb	Caudate	0.026143	0.028651
9	oxf	4	1	wb	Putamen	0.026811	0.024989
9	oxf	4	1	wb	Globus Pallidus	0.088101	0.095598
9	oxf	5	1	wb	Substantia Nigra	0.064378	0.057018
9	oxf	5	1	wb	Red Nucleus	0.077863	0.086124
9	oxf	5	1	wb	Caudate	0.028596	0.033288
9	oxf	5	1	wb	Putamen	0.027717	0.029397
9	oxf	5	1	wb	Globus Pallidus	0.088148	0.103945
10	cam	1	2	wb	Substantia Nigra	0.079726	0.076765
10	cam	1	2	wb	Red Nucleus	0.08514	0.082392
10	cam	1	2	wb	Caudate	0.04775	0.050828
10	cam	1	2	wb	Putamen	0.060029	0.065217
10	cam	1	2	wb	Globus Pallidus	0.093127	0.093092
10	car	1	2	wb	Substantia Nigra	0.07335	0.081803
10	car	1	2	wb	Red Nucleus	0.085905	0.092819
10	car	1	2	wb	Caudate	0.046163	0.051445
10	car	1	2	wb	Putamen	0.057993	0.06897
10	car	1	2	wb	Globus Pallidus	0.083413	0.096083
10	gla	1	2	wb	Substantia Nigra	0.064383	0.085252
10	gla	1	2	wb	Red Nucleus	0.06898	0.095349
10	gla	1	2	wb	Caudate	0.044394	0.046631
10	gla	1	2	wb	Putamen	0.052165	0.067777
10	gla	1	2	wb	Globus Pallidus	0.077332	0.087198
10	not	1	2	wb	Substantia Nigra	0.075089	0.07292
10	not	1	2	wb	Red Nucleus	0.070639	0.05345
10	not	1	2	wb	Caudate	0.058348	0.062514
10	not	1	2	wb	Putamen	0.062746	0.069744
10	not	1	2	wb	Globus Pallidus	0.09323	0.095023
10	oxf	1	1	wb	Substantia Nigra	0.072882	0.076049
10	oxf	1	1	wb	Red Nucleus	0.075653	0.081711
10	oxf	1	1	wb	Caudate	0.045995	0.052219
10	oxf	1	1	wb	Putamen	0.05898	0.066445
10	oxf	1	1	wb	Globus Pallidus	0.088096	0.088411
10	oxf	2	1	wb	Substantia Nigra	0.07618	0.073311
10	oxf	2	1	wb	Red Nucleus	0.066674	0.075479
10	oxf	2	1	wb	Caudate	0.042188	0.049255
10	oxf	2	1	wb	Putamen	0.05699	0.060331
10	oxf	2	1	wb	Globus Pallidus	0.080576	0.08573
10	oxf	3	1	wb	Substantia Nigra	0.077549	0.083725
10	oxf	3	1	wb	Red Nucleus	0.086599	0.089089
10	oxf	3	1	wb	Caudate	0.046996	0.050166
10	oxf	3	1	wb	Putamen	0.063322	0.059217
10	oxf	3	1	wb	Globus Pallidus	0.090547	0.088955
10	oxf	4	1	wb	Substantia Nigra	0.076563	0.080235
10	oxf	4	1	wb	Red Nucleus	0.087822	0.091934
10	oxf	4	1	wb	Caudate	0.046682	0.051463
10	oxf	4	1	wb	Putamen	0.060341	0.065134
10	oxf	4	1	wb	Globus Pallidus	0.084181	0.092223
10	oxf	5	1	wb	Substantia Nigra	0.082149	0.08493
10	oxf	5	1	wb	Red Nucleus	0.084163	0.098458
10	oxf	5	1	wb	Caudate	0.04818	0.0537
10	oxf	5	1	wb	Putamen	0.06217	0.067628
10	oxf	5	1	wb	Globus Pallidus	0.088021	0.094577
1	cam	1	1	csf	Substantia Nigra	0.069904	0.071581
1	cam	1	1	csf	Red Nucleus	0.063848	0.06892
1	cam	1	1	csf	Caudate	0.03427	0.034141
1	cam	1	1	csf	Putamen	0.034646	0.031994
1	cam	1	1	csf	Globus Pallidus	0.090054	0.084353
1	cam	2	1	csf	Substantia Nigra	0.075326	0.070933
1	cam	2	1	csf	Red Nucleus	0.074505	0.07302
1	cam	2	1	csf	Caudate	0.038012	0.033887
1	cam	2	1	csf	Putamen	0.03471	0.027723
1	cam	2	1	csf	Globus Pallidus	0.095925	0.092321
1	cam	3	1	csf	Substantia Nigra	0.070672	0.066157
1	cam	3	1	csf	Red Nucleus	0.074825	0.083621
1	cam	3	1	csf	Caudate	0.031694	0.035226
1	cam	3	1	csf	Putamen	0.036537	0.028165
1	cam	3	1	csf	Globus Pallidus	0.09452	0.086547
1	cam	4	1	csf	Substantia Nigra	0.070447	0.068864
1	cam	4	1	csf	Red Nucleus	0.068698	0.078119
1	cam	4	1	csf	Caudate	0.034493	0.036187
1	cam	4	1	csf	Putamen	0.03363	0.030517
1	cam	4	1	csf	Globus Pallidus	0.092435	0.086164
1	cam	5	1	csf	Substantia Nigra	0.062907	0.055704
1	cam	5	1	csf	Red Nucleus	0.067711	0.080962
1	cam	5	1	csf	Caudate	0.034441	0.032864
1	cam	5	1	csf	Putamen	0.035077	0.028182
1	cam	5	1	csf	Globus Pallidus	0.089437	0.084506
1	car	1	2	csf	Substantia Nigra	0.064627	0.062769
1	car	1	2	csf	Red Nucleus	0.072287	0.08082
1	car	1	2	csf	Caudate	0.032758	0.036528
1	car	1	2	csf	Putamen	0.034705	0.02919
1	car	1	2	csf	Globus Pallidus	0.087868	0.082079
1	gla	1	2	csf	Substantia Nigra	0.063852	0.057031
1	gla	1	2	csf	Red Nucleus	0.071468	0.090088
1	gla	1	2	csf	Caudate	0.032948	0.0284
1	gla	1	2	csf	Putamen	0.034178	0.025905
1	gla	1	2	csf	Globus Pallidus	0.088883	0.084683
1	not	1	2	csf	Substantia Nigra	0.071406	0.056314
1	not	1	2	csf	Red Nucleus	0.093164	0.059631
1	not	1	2	csf	Caudate	0.036091	0.042891
1	not	1	2	csf	Putamen	0.034458	0.037302
1	not	1	2	csf	Globus Pallidus	0.097631	0.095152
1	oxf	1	2	csf	Substantia Nigra	0.065846	0.064973
1	oxf	1	2	csf	Red Nucleus	0.077644	0.070065
1	oxf	1	2	csf	Caudate	0.031759	0.034018
1	oxf	1	2	csf	Putamen	0.036864	0.027968
1	oxf	1	2	csf	Globus Pallidus	0.089774	0.078666
2	cam	1	1	csf	Substantia Nigra	0.075764	0.058486
2	cam	1	1	csf	Red Nucleus	0.050751	0.053789
2	cam	1	1	csf	Caudate	0.040529	0.043322
2	cam	1	1	csf	Putamen	0.034386	0.034862
2	cam	1	1	csf	Globus Pallidus	0.098188	0.097407
2	cam	2	1	csf	Substantia Nigra	0.077081	0.067878
2	cam	2	1	csf	Red Nucleus	0.05473	0.061492
2	cam	2	1	csf	Caudate	0.041162	0.045902
2	cam	2	1	csf	Putamen	0.034851	0.034279
2	cam	2	1	csf	Globus Pallidus	0.100706	0.098062
2	cam	3	1	csf	Substantia Nigra	0.070969	0.060798
2	cam	3	1	csf	Red Nucleus	0.057531	0.051947
2	cam	3	1	csf	Caudate	0.039847	0.042106
2	cam	3	1	csf	Putamen	0.032269	0.032491
2	cam	3	1	csf	Globus Pallidus	0.095152	0.09577
2	cam	4	1	csf	Substantia Nigra	0.072184	0.069019
2	cam	4	1	csf	Red Nucleus	0.045789	0.053156
2	cam	4	1	csf	Caudate	0.041044	0.043023
2	cam	4	1	csf	Putamen	0.034021	0.034628
2	cam	4	1	csf	Globus Pallidus	0.096238	0.094325
2	cam	5	1	csf	Substantia Nigra	0.073825	0.067286
2	cam	5	1	csf	Red Nucleus	0.047284	0.047494
2	cam	5	1	csf	Caudate	0.037495	0.042675
2	cam	5	1	csf	Putamen	0.034298	0.031937
2	cam	5	1	csf	Globus Pallidus	0.098175	0.09644
2	car	1	2	csf	Substantia Nigra	0.071583	0.071081
2	car	1	2	csf	Red Nucleus	0.047374	0.060665
2	car	1	2	csf	Caudate	0.03749	0.046994
2	car	1	2	csf	Putamen	0.032295	0.034592
2	car	1	2	csf	Globus Pallidus	0.090557	0.092553
2	gla	1	2	csf	Substantia Nigra	0.072674	0.074479
2	gla	1	2	csf	Red Nucleus	0.055494	0.053014
2	gla	1	2	csf	Caudate	0.038292	0.047658
2	gla	1	2	csf	Putamen	0.031743	0.036378
2	gla	1	2	csf	Globus Pallidus	0.108676	0.104185
2	not	1	2	csf	Substantia Nigra	0.069733	0.072728
2	not	1	2	csf	Red Nucleus	0.061066	0.05093
2	not	1	2	csf	Caudate	0.037919	0.053342
2	not	1	2	csf	Putamen	0.03899	0.047167
2	not	1	2	csf	Globus Pallidus	0.112237	0.118964
2	oxf	1	2	csf	Substantia Nigra	0.069694	0.06803
2	oxf	1	2	csf	Red Nucleus	0.049749	0.05404
2	oxf	1	2	csf	Caudate	0.036973	0.040276
2	oxf	1	2	csf	Putamen	0.031909	0.03046
2	oxf	1	2	csf	Globus Pallidus	0.099526	0.096202
3	cam	1	2	csf	Substantia Nigra	0.057501	0.067214
3	cam	1	2	csf	Red Nucleus	0.059072	0.084546
3	cam	1	2	csf	Caudate	0.035624	0.041209
3	cam	1	2	csf	Putamen	0.033406	0.036554
3	cam	1	2	csf	Globus Pallidus	0.083601	0.093027
3	car	1	1	csf	Substantia Nigra	0.053264	0.057844
3	car	1	1	csf	Red Nucleus	0.057476	0.080728
3	car	1	1	csf	Caudate	0.028371	0.033244
3	car	1	1	csf	Putamen	0.03078	0.030658
3	car	1	1	csf	Globus Pallidus	0.081004	0.086959
3	car	2	1	csf	Substantia Nigra	0.060336	0.060485
3	car	2	1	csf	Red Nucleus	0.065019	0.088223
3	car	2	1	csf	Caudate	0.031474	0.033751
3	car	2	1	csf	Putamen	0.031578	0.032406
3	car	2	1	csf	Globus Pallidus	0.086671	0.092306
3	car	3	1	csf	Substantia Nigra	0.062632	0.065649
3	car	3	1	csf	Red Nucleus	0.076536	0.080722
3	car	3	1	csf	Caudate	0.03013	0.032968
3	car	3	1	csf	Putamen	0.029795	0.03146
3	car	3	1	csf	Globus Pallidus	0.083263	0.100244
3	car	4	1	csf	Substantia Nigra	0.065132	0.060354
3	car	4	1	csf	Red Nucleus	0.066819	0.069578
3	car	4	1	csf	Caudate	0.032028	0.039903
3	car	4	1	csf	Putamen	0.032423	0.038011
3	car	4	1	csf	Globus Pallidus	0.086007	0.096501
3	car	5	1	csf	Substantia Nigra	0.063476	0.067584
3	car	5	1	csf	Red Nucleus	0.067262	0.085212
3	car	5	1	csf	Caudate	0.033211	0.034645
3	car	5	1	csf	Putamen	0.030968	0.033326
3	car	5	1	csf	Globus Pallidus	0.09038	0.095947
3	gla	1	2	csf	Substantia Nigra	0.053425	0.068517
3	gla	1	2	csf	Red Nucleus	0.061247	0.074526
3	gla	1	2	csf	Caudate	0.033623	0.038428
3	gla	1	2	csf	Putamen	0.030106	0.035727
3	gla	1	2	csf	Globus Pallidus	0.080617	0.092312
3	not	1	2	csf	Substantia Nigra	0.0671	0.075876
3	not	1	2	csf	Red Nucleus	0.082912	0.083322
3	not	1	2	csf	Caudate	0.037348	0.052786
3	not	1	2	csf	Putamen	0.032954	0.044103
3	not	1	2	csf	Globus Pallidus	0.093234	0.111286
3	oxf	1	2	csf	Substantia Nigra	0.058119	0.072848
3	oxf	1	2	csf	Red Nucleus	0.066114	0.082353
3	oxf	1	2	csf	Caudate	0.035673	0.038646
3	oxf	1	2	csf	Putamen	0.031648	0.035409
3	oxf	1	2	csf	Globus Pallidus	0.081914	0.092596
4	cam	1	2	csf	Substantia Nigra	0.062464	0.078115
4	cam	1	2	csf	Red Nucleus	0.098694	0.07755
4	cam	1	2	csf	Caudate	0.043399	0.043698
4	cam	1	2	csf	Putamen	0.056407	0.055526
4	cam	1	2	csf	Globus Pallidus	0.104816	0.110184
4	car	1	1	csf	Substantia Nigra	0.080751	0.078074
4	car	1	1	csf	Red Nucleus	0.084637	0.093029
4	car	1	1	csf	Caudate	0.047855	0.050188
4	car	1	1	csf	Putamen	0.054344	0.054688
4	car	1	1	csf	Globus Pallidus	0.1029	0.099881
4	car	2	1	csf	Substantia Nigra	0.075149	0.073766
4	car	2	1	csf	Red Nucleus	0.103213	0.073354
4	car	2	1	csf	Caudate	0.044162	0.043747
4	car	2	1	csf	Putamen	0.057412	0.059478
4	car	2	1	csf	Globus Pallidus	0.110983	0.099721
4	car	3	1	csf	Substantia Nigra	0.076328	0.070828
4	car	3	1	csf	Red Nucleus	0.093347	0.100837
4	car	3	1	csf	Caudate	0.047534	0.053198
4	car	3	1	csf	Putamen	0.05538	0.05928
4	car	3	1	csf	Globus Pallidus	0.105402	0.111783
4	car	4	1	csf	Substantia Nigra	0.079135	0.07366
4	car	4	1	csf	Red Nucleus	0.118118	0.09132
4	car	4	1	csf	Caudate	0.046541	0.050137
4	car	4	1	csf	Putamen	0.056997	0.059658
4	car	4	1	csf	Globus Pallidus	0.115318	0.109033
4	car	5	1	csf	Substantia Nigra	0.065191	0.070176
4	car	5	1	csf	Red Nucleus	0.094868	0.097445
4	car	5	1	csf	Caudate	0.047001	0.05062
4	car	5	1	csf	Putamen	0.055552	0.051966
4	car	5	1	csf	Globus Pallidus	0.098561	0.107199
4	gla	1	2	csf	Substantia Nigra	0.066491	0.070936
4	gla	1	2	csf	Red Nucleus	0.099518	0.089851
4	gla	1	2	csf	Caudate	0.044101	0.04848
4	gla	1	2	csf	Putamen	0.05276	0.053881
4	gla	1	2	csf	Globus Pallidus	0.102568	0.119685
4	not	1	2	csf	Substantia Nigra	0.065156	0.068589
4	not	1	2	csf	Red Nucleus	0.114336	0.066724
4	not	1	2	csf	Caudate	0.044238	0.047317
4	not	1	2	csf	Putamen	0.061079	0.058573
4	not	1	2	csf	Globus Pallidus	0.118411	0.108369
4	oxf	1	2	csf	Substantia Nigra	0.075155	0.071381
4	oxf	1	2	csf	Red Nucleus	0.100396	0.085413
4	oxf	1	2	csf	Caudate	0.043303	0.051008
4	oxf	1	2	csf	Putamen	0.052037	0.055075
4	oxf	1	2	csf	Globus Pallidus	0.114351	0.1094
5	cam	1	2	csf	Substantia Nigra	0.071302	0.075604
5	cam	1	2	csf	Red Nucleus	0.075071	0.070898
5	cam	1	2	csf	Caudate	0.037038	0.040847
5	cam	1	2	csf	Putamen	0.03606	0.031236
5	cam	1	2	csf	Globus Pallidus	0.088305	0.089389
5	car	1	2	csf	Substantia Nigra	0.066767	0.071266
5	car	1	2	csf	Red Nucleus	0.072744	0.067315
5	car	1	2	csf	Caudate	0.037893	0.038408
5	car	1	2	csf	Putamen	0.034926	0.035941
5	car	1	2	csf	Globus Pallidus	0.087909	0.094083
5	gla	1	1	csf	Substantia Nigra	0.069176	0.071768
5	gla	1	1	csf	Red Nucleus	0.068204	0.069179
5	gla	1	1	csf	Caudate	0.040812	0.039077
5	gla	1	1	csf	Putamen	0.038947	0.034819
5	gla	1	1	csf	Globus Pallidus	0.082591	0.084397
5	gla	2	1	csf	Substantia Nigra	0.066765	0.068644
5	gla	2	1	csf	Red Nucleus	0.067965	0.07224
5	gla	2	1	csf	Caudate	0.037019	0.040397
5	gla	2	1	csf	Putamen	0.035786	0.034707
5	gla	2	1	csf	Globus Pallidus	0.080637	0.087722
5	gla	3	1	csf	Substantia Nigra	0.067665	0.068983
5	gla	3	1	csf	Red Nucleus	0.068982	0.070438
5	gla	3	1	csf	Caudate	0.040226	0.039078
5	gla	3	1	csf	Putamen	0.037118	0.037387
5	gla	3	1	csf	Globus Pallidus	0.084591	0.089625
5	gla	4	1	csf	Substantia Nigra	0.075392	0.068364
5	gla	4	1	csf	Red Nucleus	0.076097	0.077274
5	gla	4	1	csf	Caudate	0.039965	0.037551
5	gla	4	1	csf	Putamen	0.038985	0.032018
5	gla	4	1	csf	Globus Pallidus	0.087581	0.081533
5	gla	5	1	csf	Substantia Nigra	0.079365	0.073734
5	gla	5	1	csf	Red Nucleus	0.079304	0.079285
5	gla	5	1	csf	Caudate	0.037445	0.039808
5	gla	5	1	csf	Putamen	0.036575	0.035884
5	gla	5	1	csf	Globus Pallidus	0.085539	0.084057
5	not	1	2	csf	Substantia Nigra	0.057905	0.068175
5	not	1	2	csf	Red Nucleus	0.08361	0.055854
5	not	1	2	csf	Caudate	0.043939	0.048673
5	not	1	2	csf	Putamen	0.039471	0.038324
5	not	1	2	csf	Globus Pallidus	0.095116	0.106281
5	oxf	1	2	csf	Substantia Nigra	0.066079	0.075044
5	oxf	1	2	csf	Red Nucleus	0.072537	0.07547
5	oxf	1	2	csf	Caudate	0.036964	0.038327
5	oxf	1	2	csf	Putamen	0.037116	0.031823
5	oxf	1	2	csf	Globus Pallidus	0.086712	0.090393
6	cam	1	2	csf	Substantia Nigra	0.060626	0.057381
6	cam	1	2	csf	Red Nucleus	0.075127	0.083017
6	cam	1	2	csf	Caudate	0.031034	0.033363
6	cam	1	2	csf	Putamen	0.032183	0.032517
6	cam	1	2	csf	Globus Pallidus	0.069172	0.083498
6	car	1	2	csf	Substantia Nigra	0.057846	0.056738
6	car	1	2	csf	Red Nucleus	0.074344	0.078885
6	car	1	2	csf	Caudate	0.028506	0.036303
6	car	1	2	csf	Putamen	0.031059	0.034863
6	car	1	2	csf	Globus Pallidus	0.069905	0.085048
6	gla	1	1	csf	Substantia Nigra	0.057348	0.054347
6	gla	1	1	csf	Red Nucleus	0.078562	0.097804
6	gla	1	1	csf	Caudate	0.017945	0.025777
6	gla	1	1	csf	Putamen	0.02243	0.026996
6	gla	1	1	csf	Globus Pallidus	0.0672	0.090838
6	gla	2	1	csf	Substantia Nigra	0.066455	0.077971
6	gla	2	1	csf	Red Nucleus	0.09463	0.106644
6	gla	2	1	csf	Caudate	0.026022	0.040366
6	gla	2	1	csf	Putamen	0.030505	0.041105
6	gla	2	1	csf	Globus Pallidus	0.082483	0.095449
6	gla	3	1	csf	Substantia Nigra	0.057965	0.065561
6	gla	3	1	csf	Red Nucleus	0.088159	0.112608
6	gla	3	1	csf	Caudate	0.027118	0.033009
6	gla	3	1	csf	Putamen	0.031876	0.036987
6	gla	3	1	csf	Globus Pallidus	0.086323	0.102606
6	gla	4	1	csf	Substantia Nigra	0.062334	0.055714
6	gla	4	1	csf	Red Nucleus	0.081055	0.090133
6	gla	4	1	csf	Caudate	0.024942	0.023062
6	gla	4	1	csf	Putamen	0.029239	0.02722
6	gla	4	1	csf	Globus Pallidus	0.083777	0.088914
6	gla	5	1	csf	Substantia Nigra	0.064458	0.072961
6	gla	5	1	csf	Red Nucleus	0.101945	0.099836
6	gla	5	1	csf	Caudate	0.026046	0.031457
6	gla	5	1	csf	Putamen	0.031138	0.035271
6	gla	5	1	csf	Globus Pallidus	0.081707	0.093578
6	not	1	2	csf	Substantia Nigra	0.067548	0.031421
6	not	1	2	csf	Red Nucleus	0.073316	0.0507
6	not	1	2	csf	Caudate	0.041057	0.018252
6	not	1	2	csf	Putamen	0.029621	0.008438
6	not	1	2	csf	Globus Pallidus	0.081357	0.062788
6	oxf	1	2	csf	Substantia Nigra	0.066253	0.062209
6	oxf	1	2	csf	Red Nucleus	0.079318	0.091853
6	oxf	1	2	csf	Caudate	0.024738	0.035063
6	oxf	1	2	csf	Putamen	0.028475	0.034588
6	oxf	1	2	csf	Globus Pallidus	0.08505	0.100266
7	cam	1	2	csf	Substantia Nigra	0.085294	0.067144
7	cam	1	2	csf	Red Nucleus	0.091803	0.062252
7	cam	1	2	csf	Caudate	0.046488	0.056455
7	cam	1	2	csf	Putamen	0.046483	0.050147
7	cam	1	2	csf	Globus Pallidus	0.092595	0.086445
7	car	1	2	csf	Substantia Nigra	0.089785	0.069824
7	car	1	2	csf	Red Nucleus	0.091064	0.068296
7	car	1	2	csf	Caudate	0.049416	0.054545
7	car	1	2	csf	Putamen	0.049915	0.046492
7	car	1	2	csf	Globus Pallidus	0.098738	0.089833
7	gla	1	2	csf	Substantia Nigra	0.08498	0.058654
7	gla	1	2	csf	Red Nucleus	0.083916	0.07793
7	gla	1	2	csf	Caudate	0.05114	0.054595
7	gla	1	2	csf	Putamen	0.049762	0.043253
7	gla	1	2	csf	Globus Pallidus	0.094678	0.095549
7	not	1	1	csf	Substantia Nigra	0.094298	0.036984
7	not	1	1	csf	Red Nucleus	0.096832	0.051464
7	not	1	1	csf	Caudate	0.064034	0.064477
7	not	1	1	csf	Putamen	0.051587	0.045994
7	not	1	1	csf	Globus Pallidus	0.117749	0.106741
7	not	2	1	csf	Substantia Nigra	0.100647	0.050354
7	not	2	1	csf	Red Nucleus	0.09916	0.052995
7	not	2	1	csf	Caudate	0.062637	0.064455
7	not	2	1	csf	Putamen	0.0539	0.051468
7	not	2	1	csf	Globus Pallidus	0.119947	0.119037
7	not	3	1	csf	Substantia Nigra	0.090068	0.065259
7	not	3	1	csf	Red Nucleus	0.088184	0.062434
7	not	3	1	csf	Caudate	0.060993	0.064012
7	not	3	1	csf	Putamen	0.052058	0.051163
7	not	3	1	csf	Globus Pallidus	0.11216	0.090406
7	not	4	1	csf	Substantia Nigra	0.094556	0.083198
7	not	4	1	csf	Red Nucleus	0.086749	0.074622
7	not	4	1	csf	Caudate	0.059201	0.081201
7	not	4	1	csf	Putamen	0.052431	0.064163
7	not	4	1	csf	Globus Pallidus	0.108998	0.119155
7	not	5	1	csf	Substantia Nigra	0.093025	0.07102
7	not	5	1	csf	Red Nucleus	0.08644	0.069988
7	not	5	1	csf	Caudate	0.06345	0.059548
7	not	5	1	csf	Putamen	0.055598	0.051196
7	not	5	1	csf	Globus Pallidus	0.114139	0.116267
7	oxf	1	2	csf	Substantia Nigra	0.088955	0.070101
7	oxf	1	2	csf	Red Nucleus	0.088148	0.07539
7	oxf	1	2	csf	Caudate	0.05179	0.054393
7	oxf	1	2	csf	Putamen	0.049733	0.049602
7	oxf	1	2	csf	Globus Pallidus	0.098303	0.0885
8	cam	1	2	csf	Substantia Nigra	0.067757	0.070901
8	cam	1	2	csf	Red Nucleus	0.062691	0.066758
8	cam	1	2	csf	Caudate	0.032042	0.034511
8	cam	1	2	csf	Putamen	0.029757	0.029296
8	cam	1	2	csf	Globus Pallidus	0.082877	0.077721
8	car	1	2	csf	Substantia Nigra	0.066446	0.073004
8	car	1	2	csf	Red Nucleus	0.059811	0.065914
8	car	1	2	csf	Caudate	0.033067	0.032645
8	car	1	2	csf	Putamen	0.029616	0.029399
8	car	1	2	csf	Globus Pallidus	0.07863	0.079596
8	gla	1	2	csf	Substantia Nigra	0.061525	0.073725
8	gla	1	2	csf	Red Nucleus	0.051656	0.072562
8	gla	1	2	csf	Caudate	0.036021	0.030701
8	gla	1	2	csf	Putamen	0.027464	0.032147
8	gla	1	2	csf	Globus Pallidus	0.079606	0.083512
8	not	1	1	csf	Substantia Nigra	0.065298	0.068093
8	not	1	1	csf	Red Nucleus	0.06321	0.060182
8	not	1	1	csf	Caudate	0.030672	0.035661
8	not	1	1	csf	Putamen	0.033263	0.031137
8	not	1	1	csf	Globus Pallidus	0.080745	0.085733
8	not	2	1	csf	Substantia Nigra	0.069377	0.065604
8	not	2	1	csf	Red Nucleus	0.069697	0.057523
8	not	2	1	csf	Caudate	0.030172	0.038163
8	not	2	1	csf	Putamen	0.034616	0.035688
8	not	2	1	csf	Globus Pallidus	0.083353	0.089627
8	not	3	1	csf	Substantia Nigra	0.069384	0.0662
8	not	3	1	csf	Red Nucleus	0.07061	0.067018
8	not	3	1	csf	Caudate	0.031321	0.038596
8	not	3	1	csf	Putamen	0.032042	0.03001
8	not	3	1	csf	Globus Pallidus	0.081345	0.091572
8	not	4	1	csf	Substantia Nigra	0.066392	0.070715
8	not	4	1	csf	Red Nucleus	0.0693	0.067359
8	not	4	1	csf	Caudate	0.030838	0.038326
8	not	4	1	csf	Putamen	0.033169	0.033548
8	not	4	1	csf	Globus Pallidus	0.081584	0.084621
8	not	5	1	csf	Substantia Nigra	0.071516	0.068845
8	not	5	1	csf	Red Nucleus	0.068418	0.05601
8	not	5	1	csf	Caudate	0.031831	0.036817
8	not	5	1	csf	Putamen	0.03336	0.035011
8	not	5	1	csf	Globus Pallidus	0.086058	0.092157
8	oxf	1	2	csf	Substantia Nigra	0.065994	0.075616
8	oxf	1	2	csf	Red Nucleus	0.058261	0.062173
8	oxf	1	2	csf	Caudate	0.03314	0.032632
8	oxf	1	2	csf	Putamen	0.030342	0.031421
8	oxf	1	2	csf	Globus Pallidus	0.080679	0.080275
9	cam	1	2	csf	Substantia Nigra	0.055103	0.053418
9	cam	1	2	csf	Red Nucleus	0.059684	0.070712
9	cam	1	2	csf	Caudate	0.025292	0.021051
9	cam	1	2	csf	Putamen	0.01888	0.017476
9	cam	1	2	csf	Globus Pallidus	0.081793	0.09062
9	car	1	2	csf	Substantia Nigra	0.060216	0.056227
9	car	1	2	csf	Red Nucleus	0.073249	0.088265
9	car	1	2	csf	Caudate	0.023262	0.020446
9	car	1	2	csf	Putamen	0.019523	0.020531
9	car	1	2	csf	Globus Pallidus	0.080893	0.087427
9	gla	1	2	csf	Substantia Nigra	0.056826	0.063072
9	gla	1	2	csf	Red Nucleus	0.069225	0.08676
9	gla	1	2	csf	Caudate	0.025978	0.024333
9	gla	1	2	csf	Putamen	0.021396	0.020583
9	gla	1	2	csf	Globus Pallidus	0.081428	0.089254
9	not	1	2	csf	Substantia Nigra	0.048725	0.054342
9	not	1	2	csf	Red Nucleus	0.076394	0.078489
9	not	1	2	csf	Caudate	0.020226	0.02254
9	not	1	2	csf	Putamen	0.025317	0.025017
9	not	1	2	csf	Globus Pallidus	0.095588	0.100553
9	oxf	1	1	csf	Substantia Nigra	0.052473	0.052026
9	oxf	1	1	csf	Red Nucleus	0.058111	0.083278
9	oxf	1	1	csf	Caudate	0.018506	0.017486
9	oxf	1	1	csf	Putamen	0.02291	0.020544
9	oxf	1	1	csf	Globus Pallidus	0.078233	0.090852
9	oxf	2	1	csf	Substantia Nigra	0.054158	0.058283
9	oxf	2	1	csf	Red Nucleus	0.070967	0.089735
9	oxf	2	1	csf	Caudate	0.019755	0.017845
9	oxf	2	1	csf	Putamen	0.021667	0.017035
9	oxf	2	1	csf	Globus Pallidus	0.081359	0.083686
9	oxf	3	1	csf	Substantia Nigra	0.057769	0.051855
9	oxf	3	1	csf	Red Nucleus	0.063294	0.081214
9	oxf	3	1	csf	Caudate	0.022724	0.017094
9	oxf	3	1	csf	Putamen	0.020354	0.015152
9	oxf	3	1	csf	Globus Pallidus	0.082936	0.085287
9	oxf	4	1	csf	Substantia Nigra	0.062374	0.039111
9	oxf	4	1	csf	Red Nucleus	0.073743	0.07531
9	oxf	4	1	csf	Caudate	0.0208	0.018274
9	oxf	4	1	csf	Putamen	0.021468	0.014612
9	oxf	4	1	csf	Globus Pallidus	0.082758	0.085221
9	oxf	5	1	csf	Substantia Nigra	0.057662	0.047467
9	oxf	5	1	csf	Red Nucleus	0.071147	0.076573
9	oxf	5	1	csf	Caudate	0.02188	0.023737
9	oxf	5	1	csf	Putamen	0.021001	0.019846
9	oxf	5	1	csf	Globus Pallidus	0.081432	0.094394
10	cam	1	2	csf	Substantia Nigra	0.078128	0.073457
10	cam	1	2	csf	Red Nucleus	0.083542	0.079084
10	cam	1	2	csf	Caudate	0.046152	0.04752
10	cam	1	2	csf	Putamen	0.058431	0.061909
10	cam	1	2	csf	Globus Pallidus	0.091529	0.089784
10	car	1	2	csf	Substantia Nigra	0.072046	0.079978
10	car	1	2	csf	Red Nucleus	0.084601	0.090994
10	car	1	2	csf	Caudate	0.044859	0.04962
10	car	1	2	csf	Putamen	0.056689	0.067145
10	car	1	2	csf	Globus Pallidus	0.082109	0.094258
10	gla	1	2	csf	Substantia Nigra	0.063754	0.082579
10	gla	1	2	csf	Red Nucleus	0.068351	0.092676
10	gla	1	2	csf	Caudate	0.043765	0.043958
10	gla	1	2	csf	Putamen	0.051536	0.065104
10	gla	1	2	csf	Globus Pallidus	0.076703	0.084525
10	not	1	2	csf	Substantia Nigra	0.073201	0.068443
10	not	1	2	csf	Red Nucleus	0.068751	0.048973
10	not	1	2	csf	Caudate	0.05646	0.058037
10	not	1	2	csf	Putamen	0.060858	0.065267
10	not	1	2	csf	Globus Pallidus	0.091342	0.090546
10	oxf	1	1	csf	Substantia Nigra	0.07141	0.073712
10	oxf	1	1	csf	Red Nucleus	0.074181	0.079374
10	oxf	1	1	csf	Caudate	0.044523	0.049882
10	oxf	1	1	csf	Putamen	0.057508	0.064108
10	oxf	1	1	csf	Globus Pallidus	0.086624	0.086074
10	oxf	2	1	csf	Substantia Nigra	0.074892	0.069606
10	oxf	2	1	csf	Red Nucleus	0.065386	0.071774
10	oxf	2	1	csf	Caudate	0.0409	0.04555
10	oxf	2	1	csf	Putamen	0.055702	0.056626
10	oxf	2	1	csf	Globus Pallidus	0.079288	0.082025
10	oxf	3	1	csf	Substantia Nigra	0.075911	0.080786
10	oxf	3	1	csf	Red Nucleus	0.084961	0.08615
10	oxf	3	1	csf	Caudate	0.045358	0.047227
10	oxf	3	1	csf	Putamen	0.061684	0.056278
10	oxf	3	1	csf	Globus Pallidus	0.088909	0.086016
10	oxf	4	1	csf	Substantia Nigra	0.074512	0.076641
10	oxf	4	1	csf	Red Nucleus	0.085771	0.08834
10	oxf	4	1	csf	Caudate	0.044631	0.047869
10	oxf	4	1	csf	Putamen	0.05829	0.06154
10	oxf	4	1	csf	Globus Pallidus	0.08213	0.088629
10	oxf	5	1	csf	Substantia Nigra	0.080172	0.081378
10	oxf	5	1	csf	Red Nucleus	0.082186	0.094906
10	oxf	5	1	csf	Caudate	0.046203	0.050148
10	oxf	5	1	csf	Putamen	0.060193	0.064076
10	oxf	5	1	csf	Globus Pallidus	0.086044	0.091025
1	cam	1	1	cyl	Substantia Nigra	0.062939	0.071256
1	cam	1	1	cyl	Red Nucleus	0.056883	0.068595
1	cam	1	1	cyl	Caudate	0.027305	0.033816
1	cam	1	1	cyl	Putamen	0.027681	0.031669
1	cam	1	1	cyl	Globus Pallidus	0.083089	0.084028
1	cam	2	1	cyl	Substantia Nigra	0.067972	0.064661
1	cam	2	1	cyl	Red Nucleus	0.067151	0.066748
1	cam	2	1	cyl	Caudate	0.030658	0.027615
1	cam	2	1	cyl	Putamen	0.027356	0.021451
1	cam	2	1	cyl	Globus Pallidus	0.088571	0.086049
1	cam	3	1	cyl	Substantia Nigra	0.06269	0.060907
1	cam	3	1	cyl	Red Nucleus	0.066843	0.078371
1	cam	3	1	cyl	Caudate	0.023712	0.029976
1	cam	3	1	cyl	Putamen	0.028555	0.022915
1	cam	3	1	cyl	Globus Pallidus	0.086538	0.081297
1	cam	4	1	cyl	Substantia Nigra	0.06209	0.0637
1	cam	4	1	cyl	Red Nucleus	0.060341	0.072955
1	cam	4	1	cyl	Caudate	0.026136	0.031023
1	cam	4	1	cyl	Putamen	0.025273	0.025353
1	cam	4	1	cyl	Globus Pallidus	0.084078	0.081
1	cam	5	1	cyl	Substantia Nigra	0.054388	0.055669
1	cam	5	1	cyl	Red Nucleus	0.059192	0.080927
1	cam	5	1	cyl	Caudate	0.025922	0.032829
1	cam	5	1	cyl	Putamen	0.026558	0.028147
1	cam	5	1	cyl	Globus Pallidus	0.080918	0.084471
1	car	1	2	cyl	Substantia Nigra	0.056268	0.058049
1	car	1	2	cyl	Red Nucleus	0.063928	0.0761
1	car	1	2	cyl	Caudate	0.024399	0.031808
1	car	1	2	cyl	Putamen	0.026346	0.02447
1	car	1	2	cyl	Globus Pallidus	0.079509	0.077359
1	gla	1	2	cyl	Substantia Nigra	0.055829	0.055003
1	gla	1	2	cyl	Red Nucleus	0.063445	0.08806
1	gla	1	2	cyl	Caudate	0.024925	0.026372
1	gla	1	2	cyl	Putamen	0.026155	0.023877
1	gla	1	2	cyl	Globus Pallidus	0.08086	0.082655
1	not	1	2	cyl	Substantia Nigra	0.061379	0.052029
1	not	1	2	cyl	Red Nucleus	0.083137	0.055346
1	not	1	2	cyl	Caudate	0.026064	0.038606
1	not	1	2	cyl	Putamen	0.024431	0.033017
1	not	1	2	cyl	Globus Pallidus	0.087604	0.090867
1	oxf	1	2	cyl	Substantia Nigra	0.056757	0.061879
1	oxf	1	2	cyl	Red Nucleus	0.068555	0.066971
1	oxf	1	2	cyl	Caudate	0.02267	0.030924
1	oxf	1	2	cyl	Putamen	0.027775	0.024874
1	oxf	1	2	cyl	Globus Pallidus	0.080685	0.075572
2	cam	1	1	cyl	Substantia Nigra	0.051957	0.039344
2	cam	1	1	cyl	Red Nucleus	0.026944	0.034647
2	cam	1	1	cyl	Caudate	0.016722	0.02418
2	cam	1	1	cyl	Putamen	0.010579	0.01572
2	cam	1	1	cyl	Globus Pallidus	0.074381	0.078265
2	cam	2	1	cyl	Substantia Nigra	0.052191	0.045251
2	cam	2	1	cyl	Red Nucleus	0.02984	0.038865
2	cam	2	1	cyl	Caudate	0.016272	0.023275
2	cam	2	1	cyl	Putamen	0.009961	0.011652
2	cam	2	1	cyl	Globus Pallidus	0.075816	0.075435
2	cam	3	1	cyl	Substantia Nigra	0.049985	0.039686
2	cam	3	1	cyl	Red Nucleus	0.036547	0.030835
2	cam	3	1	cyl	Caudate	0.018863	0.020994
2	cam	3	1	cyl	Putamen	0.011285	0.011379
2	cam	3	1	cyl	Globus Pallidus	0.074168	0.074658
2	cam	4	1	cyl	Substantia Nigra	0.048889	0.05646
2	cam	4	1	cyl	Red Nucleus	0.022494	0.040597
2	cam	4	1	cyl	Caudate	0.017749	0.030464
2	cam	4	1	cyl	Putamen	0.010726	0.022069
2	cam	4	1	cyl	Globus Pallidus	0.072943	0.081766
2	cam	5	1	cyl	Substantia Nigra	0.046005	0.054108
2	cam	5	1	cyl	Red Nucleus	0.019464	0.034316
2	cam	5	1	cyl	Caudate	0.009675	0.029497
2	cam	5	1	cyl	Putamen	0.006478	0.018759
2	cam	5	1	cyl	Globus Pallidus	0.070355	0.083262
2	car	1	2	cyl	Substantia Nigra	0.051678	0.051493
2	car	1	2	cyl	Red Nucleus	0.027469	0.041077
2	car	1	2	cyl	Caudate	0.017585	0.027406
2	car	1	2	cyl	Putamen	0.01239	0.015004
2	car	1	2	cyl	Globus Pallidus	0.070652	0.072965
2	gla	1	2	cyl	Substantia Nigra	0.055662	0.050811
2	gla	1	2	cyl	Red Nucleus	0.038482	0.029346
2	gla	1	2	cyl	Caudate	0.02128	0.02399
2	gla	1	2	cyl	Putamen	0.014731	0.01271
2	gla	1	2	cyl	Globus Pallidus	0.091664	0.080517
2	not	1	2	cyl	Substantia Nigra	0.048831	0.046947
2	not	1	2	cyl	Red Nucleus	0.040164	0.025149
2	not	1	2	cyl	Caudate	0.017017	0.027561
2	not	1	2	cyl	Putamen	0.018088	0.021386
2	not	1	2	cyl	Globus Pallidus	0.091335	0.093183
2	oxf	1	2	cyl	Substantia Nigra	0.053035	0.056312
2	oxf	1	2	cyl	Red Nucleus	0.03309	0.042322
2	oxf	1	2	cyl	Caudate	0.020314	0.028558
2	oxf	1	2	cyl	Putamen	0.01525	0.018742
2	oxf	1	2	cyl	Globus Pallidus	0.082867	0.084484
3	cam	1	2	cyl	Substantia Nigra	0.037313	0.041015
3	cam	1	2	cyl	Red Nucleus	0.038884	0.058347
3	cam	1	2	cyl	Caudate	0.015436	0.01501
3	cam	1	2	cyl	Putamen	0.013218	0.010355
3	cam	1	2	cyl	Globus Pallidus	0.063413	0.066828
3	car	1	1	cyl	Substantia Nigra	0.030902	0.035333
3	car	1	1	cyl	Red Nucleus	0.035114	0.058217
3	car	1	1	cyl	Caudate	0.006009	0.010733
3	car	1	1	cyl	Putamen	0.008418	0.008147
3	car	1	1	cyl	Globus Pallidus	0.058642	0.064448
3	car	2	1	cyl	Substantia Nigra	0.038508	0.046509
3	car	2	1	cyl	Red Nucleus	0.043191	0.074247
3	car	2	1	cyl	Caudate	0.009646	0.019775
3	car	2	1	cyl	Putamen	0.00975	0.01843
3	car	2	1	cyl	Globus Pallidus	0.064843	0.07833
3	car	3	1	cyl	Substantia Nigra	0.041524	0.05136
3	car	3	1	cyl	Red Nucleus	0.055428	0.066433
3	car	3	1	cyl	Caudate	0.009022	0.018679
3	car	3	1	cyl	Putamen	0.008687	0.017171
3	car	3	1	cyl	Globus Pallidus	0.062155	0.085955
3	car	4	1	cyl	Substantia Nigra	0.039061	0.030048
3	car	4	1	cyl	Red Nucleus	0.040748	0.039272
3	car	4	1	cyl	Caudate	0.005957	0.009597
3	car	4	1	cyl	Putamen	0.006352	0.007705
3	car	4	1	cyl	Globus Pallidus	0.059936	0.066195
3	car	5	1	cyl	Substantia Nigra	0.039517	0.050766
3	car	5	1	cyl	Red Nucleus	0.043303	0.068394
3	car	5	1	cyl	Caudate	0.009252	0.017827
3	car	5	1	cyl	Putamen	0.007009	0.016508
3	car	5	1	cyl	Globus Pallidus	0.066421	0.079129
3	gla	1	2	cyl	Substantia Nigra	0.033557	0.046408
3	gla	1	2	cyl	Red Nucleus	0.041379	0.052417
3	gla	1	2	cyl	Caudate	0.013755	0.016319
3	gla	1	2	cyl	Putamen	0.010238	0.013618
3	gla	1	2	cyl	Globus Pallidus	0.060749	0.070203
3	not	1	2	cyl	Substantia Nigra	0.046557	0.04794
3	not	1	2	cyl	Red Nucleus	0.062369	0.055386
3	not	1	2	cyl	Caudate	0.016805	0.02485
3	not	1	2	cyl	Putamen	0.012411	0.016167
3	not	1	2	cyl	Globus Pallidus	0.072691	0.08335
3	oxf	1	2	cyl	Substantia Nigra	0.032599	0.039948
3	oxf	1	2	cyl	Red Nucleus	0.040594	0.049453
3	oxf	1	2	cyl	Caudate	0.010153	0.005746
3	oxf	1	2	cyl	Putamen	0.006128	0.002509
3	oxf	1	2	cyl	Globus Pallidus	0.056394	0.059696
4	cam	1	2	cyl	Substantia Nigra	0.040272	0.068466
4	cam	1	2	cyl	Red Nucleus	0.076502	0.067901
4	cam	1	2	cyl	Caudate	0.021207	0.034049
4	cam	1	2	cyl	Putamen	0.034215	0.045877
4	cam	1	2	cyl	Globus Pallidus	0.082624	0.100535
4	car	1	1	cyl	Substantia Nigra	0.063796	0.063387
4	car	1	1	cyl	Red Nucleus	0.067682	0.078342
4	car	1	1	cyl	Caudate	0.0309	0.035501
4	car	1	1	cyl	Putamen	0.037389	0.040001
4	car	1	1	cyl	Globus Pallidus	0.085945	0.085194
4	car	2	1	cyl	Substantia Nigra	0.05638	0.059503
4	car	2	1	cyl	Red Nucleus	0.084444	0.059091
4	car	2	1	cyl	Caudate	0.025393	0.029484
4	car	2	1	cyl	Putamen	0.038643	0.045215
4	car	2	1	cyl	Globus Pallidus	0.092214	0.085458
4	car	3	1	cyl	Substantia Nigra	0.055493	0.050452
4	car	3	1	cyl	Red Nucleus	0.072512	0.080461
4	car	3	1	cyl	Caudate	0.026699	0.032822
4	car	3	1	cyl	Putamen	0.034545	0.038904
4	car	3	1	cyl	Globus Pallidus	0.084567	0.091407
4	car	4	1	cyl	Substantia Nigra	0.058763	0.058253
4	car	4	1	cyl	Red Nucleus	0.097746	0.075913
4	car	4	1	cyl	Caudate	0.026169	0.03473
4	car	4	1	cyl	Putamen	0.036625	0.044251
4	car	4	1	cyl	Globus Pallidus	0.094946	0.093626
4	car	5	1	cyl	Substantia Nigra	0.046136	0.045816
4	car	5	1	cyl	Red Nucleus	0.075813	0.073085
4	car	5	1	cyl	Caudate	0.027946	0.02626
4	car	5	1	cyl	Putamen	0.036497	0.027606
4	car	5	1	cyl	Globus Pallidus	0.079506	0.082839
4	gla	1	2	cyl	Substantia Nigra	0.046563	0.057008
4	gla	1	2	cyl	Red Nucleus	0.07959	0.075923
4	gla	1	2	cyl	Caudate	0.024173	0.034552
4	gla	1	2	cyl	Putamen	0.032832	0.039953
4	gla	1	2	cyl	Globus Pallidus	0.08264	0.105757
4	not	1	2	cyl	Substantia Nigra	0.038195	0.051789
4	not	1	2	cyl	Red Nucleus	0.087375	0.049924
4	not	1	2	cyl	Caudate	0.017277	0.030517
4	not	1	2	cyl	Putamen	0.034118	0.041773
4	not	1	2	cyl	Globus Pallidus	0.09145	0.091569
4	oxf	1	2	cyl	Substantia Nigra	0.053674	0.05572
4	oxf	1	2	cyl	Red Nucleus	0.078915	0.069752
4	oxf	1	2	cyl	Caudate	0.021822	0.035347
4	oxf	1	2	cyl	Putamen	0.030556	0.039414
4	oxf	1	2	cyl	Globus Pallidus	0.09287	0.093739
5	cam	1	2	cyl	Substantia Nigra	0.069022	0.069427
5	cam	1	2	cyl	Red Nucleus	0.072791	0.064721
5	cam	1	2	cyl	Caudate	0.034758	0.03467
5	cam	1	2	cyl	Putamen	0.03378	0.025059
5	cam	1	2	cyl	Globus Pallidus	0.086025	0.083212
5	car	1	2	cyl	Substantia Nigra	0.066945	0.069363
5	car	1	2	cyl	Red Nucleus	0.072922	0.065412
5	car	1	2	cyl	Caudate	0.038071	0.036505
5	car	1	2	cyl	Putamen	0.035104	0.034038
5	car	1	2	cyl	Globus Pallidus	0.088087	0.09218
5	gla	1	1	cyl	Substantia Nigra	0.065766	0.067338
5	gla	1	1	cyl	Red Nucleus	0.064794	0.064749
5	gla	1	1	cyl	Caudate	0.037402	0.034647
5	gla	1	1	cyl	Putamen	0.035537	0.030389
5	gla	1	1	cyl	Globus Pallidus	0.079181	0.079967
5	gla	2	1	cyl	Substantia Nigra	0.058838	0.064842
5	gla	2	1	cyl	Red Nucleus	0.060038	0.068438
5	gla	2	1	cyl	Caudate	0.029092	0.036595
5	gla	2	1	cyl	Putamen	0.027859	0.030905
5	gla	2	1	cyl	Globus Pallidus	0.07271	0.08392
5	gla	3	1	cyl	Substantia Nigra	0.057348	0.062238
5	gla	3	1	cyl	Red Nucleus	0.058665	0.063693
5	gla	3	1	cyl	Caudate	0.029909	0.032333
5	gla	3	1	cyl	Putamen	0.026801	0.030642
5	gla	3	1	cyl	Globus Pallidus	0.074274	0.08288
5	gla	4	1	cyl	Substantia Nigra	0.070162	0.057202
5	gla	4	1	cyl	Red Nucleus	0.070867	0.066112
5	gla	4	1	cyl	Caudate	0.034735	0.026389
5	gla	4	1	cyl	Putamen	0.033755	0.020856
5	gla	4	1	cyl	Globus Pallidus	0.082351	0.070371
5	gla	5	1	cyl	Substantia Nigra	0.070816	0.066528
5	gla	5	1	cyl	Red Nucleus	0.070755	0.072079
5	gla	5	1	cyl	Caudate	0.028896	0.032602
5	gla	5	1	cyl	Putamen	0.028026	0.028678
5	gla	5	1	cyl	Globus Pallidus	0.07699	0.076851
5	not	1	2	cyl	Substantia Nigra	0.051986	0.061233
5	not	1	2	cyl	Red Nucleus	0.077691	0.048912
5	not	1	2	cyl	Caudate	0.03802	0.041731
5	not	1	2	cyl	Putamen	0.033552	0.031382
5	not	1	2	cyl	Globus Pallidus	0.089197	0.099339
5	oxf	1	2	cyl	Substantia Nigra	0.065977	0.075424
5	oxf	1	2	cyl	Red Nucleus	0.072435	0.07585
5	oxf	1	2	cyl	Caudate	0.036862	0.038707
5	oxf	1	2	cyl	Putamen	0.037014	0.032203
5	oxf	1	2	cyl	Globus Pallidus	0.08661	0.090773
6	cam	1	2	cyl	Substantia Nigra	0.031086	0.029838
6	cam	1	2	cyl	Red Nucleus	0.045587	0.055474
6	cam	1	2	cyl	Caudate	0.001494	0.00582
6	cam	1	2	cyl	Putamen	0.002643	0.004974
6	cam	1	2	cyl	Globus Pallidus	0.039632	0.055955
6	car	1	2	cyl	Substantia Nigra	0.0306	0.026637
6	car	1	2	cyl	Red Nucleus	0.047098	0.048784
6	car	1	2	cyl	Caudate	0.00126	0.006202
6	car	1	2	cyl	Putamen	0.003813	0.004762
6	car	1	2	cyl	Globus Pallidus	0.042659	0.054947
6	gla	1	1	cyl	Substantia Nigra	0.044531	0.034739
6	gla	1	1	cyl	Red Nucleus	0.065745	0.078196
6	gla	1	1	cyl	Caudate	0.005128	0.006169
6	gla	1	1	cyl	Putamen	0.009613	0.007388
6	gla	1	1	cyl	Globus Pallidus	0.054383	0.07123
6	gla	2	1	cyl	Substantia Nigra	0.045195	0.04448
6	gla	2	1	cyl	Red Nucleus	0.07337	0.073153
6	gla	2	1	cyl	Caudate	0.004762	0.006875
6	gla	2	1	cyl	Putamen	0.009245	0.007614
6	gla	2	1	cyl	Globus Pallidus	0.061223	0.061958
6	gla	3	1	cyl	Substantia Nigra	0.035614	0.036976
6	gla	3	1	cyl	Red Nucleus	0.065808	0.084023
6	gla	3	1	cyl	Caudate	0.004767	0.004424
6	gla	3	1	cyl	Putamen	0.009525	0.008402
6	gla	3	1	cyl	Globus Pallidus	0.063972	0.074021
6	gla	4	1	cyl	Substantia Nigra	0.040825	0.036534
6	gla	4	1	cyl	Red Nucleus	0.059546	0.070953
6	gla	4	1	cyl	Caudate	0.003433	0.003882
6	gla	4	1	cyl	Putamen	0.00773	0.00804
6	gla	4	1	cyl	Globus Pallidus	0.062268	0.069734
6	gla	5	1	cyl	Substantia Nigra	0.044013	0.042905
6	gla	5	1	cyl	Red Nucleus	0.0815	0.06978
6	gla	5	1	cyl	Caudate	0.005601	0.001401
6	gla	5	1	cyl	Putamen	0.010693	0.005215
6	gla	5	1	cyl	Globus Pallidus	0.061262	0.063522
6	not	1	2	cyl	Substantia Nigra	0.036352	0.036515
6	not	1	2	cyl	Red Nucleus	0.04212	0.055794
6	not	1	2	cyl	Caudate	0.009861	0.023346
6	not	1	2	cyl	Putamen	-0.001575	0.013532
6	not	1	2	cyl	Globus Pallidus	0.050161	0.067882
6	oxf	1	2	cyl	Substantia Nigra	0.043258	0.039885
6	oxf	1	2	cyl	Red Nucleus	0.056323	0.069529
6	oxf	1	2	cyl	Caudate	0.001743	0.012739
6	oxf	1	2	cyl	Putamen	0.00548	0.012264
6	oxf	1	2	cyl	Globus Pallidus	0.062055	0.077942
7	cam	1	2	cyl	Substantia Nigra	0.069243	0.056126
7	cam	1	2	cyl	Red Nucleus	0.075752	0.051234
7	cam	1	2	cyl	Caudate	0.030437	0.045437
7	cam	1	2	cyl	Putamen	0.030432	0.039129
7	cam	1	2	cyl	Globus Pallidus	0.076544	0.075427
7	car	1	2	cyl	Substantia Nigra	0.07114	0.057503
7	car	1	2	cyl	Red Nucleus	0.072419	0.055975
7	car	1	2	cyl	Caudate	0.030771	0.042224
7	car	1	2	cyl	Putamen	0.03127	0.034171
7	car	1	2	cyl	Globus Pallidus	0.080093	0.077512
7	gla	1	2	cyl	Substantia Nigra	0.06693	0.044438
7	gla	1	2	cyl	Red Nucleus	0.065866	0.063714
7	gla	1	2	cyl	Caudate	0.03309	0.040379
7	gla	1	2	cyl	Putamen	0.031712	0.029037
7	gla	1	2	cyl	Globus Pallidus	0.076628	0.081333
7	not	1	1	cyl	Substantia Nigra	0.07937	0.02989
7	not	1	1	cyl	Red Nucleus	0.081904	0.04437
7	not	1	1	cyl	Caudate	0.049106	0.057383
7	not	1	1	cyl	Putamen	0.036659	0.0389
7	not	1	1	cyl	Globus Pallidus	0.102821	0.099647
7	not	2	1	cyl	Substantia Nigra	0.086933	0.040161
7	not	2	1	cyl	Red Nucleus	0.085446	0.042802
7	not	2	1	cyl	Caudate	0.048923	0.054262
7	not	2	1	cyl	Putamen	0.040186	0.041275
7	not	2	1	cyl	Globus Pallidus	0.106233	0.108844
7	not	3	1	cyl	Substantia Nigra	0.077147	0.057005
7	not	3	1	cyl	Red Nucleus	0.075263	0.05418
7	not	3	1	cyl	Caudate	0.048072	0.055758
7	not	3	1	cyl	Putamen	0.039137	0.042909
7	not	3	1	cyl	Globus Pallidus	0.099239	0.082152
7	not	4	1	cyl	Substantia Nigra	0.080453	0.068093
7	not	4	1	cyl	Red Nucleus	0.072646	0.059517
7	not	4	1	cyl	Caudate	0.045098	0.066096
7	not	4	1	cyl	Putamen	0.038328	0.049058
7	not	4	1	cyl	Globus Pallidus	0.094895	0.10405
7	not	5	1	cyl	Substantia Nigra	0.078326	0.053389
7	not	5	1	cyl	Red Nucleus	0.071741	0.052357
7	not	5	1	cyl	Caudate	0.048751	0.041917
7	not	5	1	cyl	Putamen	0.040899	0.033565
7	not	5	1	cyl	Globus Pallidus	0.09944	0.098636
7	oxf	1	2	cyl	Substantia Nigra	0.070239	0.053625
7	oxf	1	2	cyl	Red Nucleus	0.069432	0.058914
7	oxf	1	2	cyl	Caudate	0.033074	0.037917
7	oxf	1	2	cyl	Putamen	0.031017	0.033126
7	oxf	1	2	cyl	Globus Pallidus	0.079587	0.072024
8	cam	1	2	cyl	Substantia Nigra	0.064891	0.06821
8	cam	1	2	cyl	Red Nucleus	0.059825	0.064067
8	cam	1	2	cyl	Caudate	0.029176	0.03182
8	cam	1	2	cyl	Putamen	0.026891	0.026605
8	cam	1	2	cyl	Globus Pallidus	0.080011	0.07503
8	car	1	2	cyl	Substantia Nigra	0.053586	0.061363
8	car	1	2	cyl	Red Nucleus	0.046951	0.054273
8	car	1	2	cyl	Caudate	0.020207	0.021004
8	car	1	2	cyl	Putamen	0.016756	0.017758
8	car	1	2	cyl	Globus Pallidus	0.06577	0.067955
8	gla	1	2	cyl	Substantia Nigra	0.054303	0.07067
8	gla	1	2	cyl	Red Nucleus	0.044434	0.069507
8	gla	1	2	cyl	Caudate	0.028799	0.027646
8	gla	1	2	cyl	Putamen	0.020242	0.029092
8	gla	1	2	cyl	Globus Pallidus	0.072384	0.080457
8	not	1	1	cyl	Substantia Nigra	0.049082	0.061109
8	not	1	1	cyl	Red Nucleus	0.046994	0.053198
8	not	1	1	cyl	Caudate	0.014456	0.028677
8	not	1	1	cyl	Putamen	0.017047	0.024153
8	not	1	1	cyl	Globus Pallidus	0.064529	0.078749
8	not	2	1	cyl	Substantia Nigra	0.053958	0.052995
8	not	2	1	cyl	Red Nucleus	0.054278	0.044914
8	not	2	1	cyl	Caudate	0.014753	0.025554
8	not	2	1	cyl	Putamen	0.019197	0.023079
8	not	2	1	cyl	Globus Pallidus	0.067934	0.077018
8	not	3	1	cyl	Substantia Nigra	0.052257	0.061214
8	not	3	1	cyl	Red Nucleus	0.053483	0.062032
8	not	3	1	cyl	Caudate	0.014194	0.03361
8	not	3	1	cyl	Putamen	0.014915	0.025024
8	not	3	1	cyl	Globus Pallidus	0.064218	0.086586
8	not	4	1	cyl	Substantia Nigra	0.055693	0.061124
8	not	4	1	cyl	Red Nucleus	0.058601	0.057768
8	not	4	1	cyl	Caudate	0.020139	0.028735
8	not	4	1	cyl	Putamen	0.02247	0.023957
8	not	4	1	cyl	Globus Pallidus	0.070885	0.07503
8	not	5	1	cyl	Substantia Nigra	0.063166	0.057265
8	not	5	1	cyl	Red Nucleus	0.060068	0.04443
8	not	5	1	cyl	Caudate	0.023481	0.025237
8	not	5	1	cyl	Putamen	0.02501	0.023431
8	not	5	1	cyl	Globus Pallidus	0.077708	0.080577
8	oxf	1	2	cyl	Substantia Nigra	0.058195	0.066276
8	oxf	1	2	cyl	Red Nucleus	0.050462	0.052833
8	oxf	1	2	cyl	Caudate	0.025341	0.023292
8	oxf	1	2	cyl	Putamen	0.022543	0.022081
8	oxf	1	2	cyl	Globus Pallidus	0.07288	0.070935
9	cam	1	2	cyl	Substantia Nigra	0.019292	0.028902
9	cam	1	2	cyl	Red Nucleus	0.023873	0.046196
9	cam	1	2	cyl	Caudate	-0.010519	-0.003465
9	cam	1	2	cyl	Putamen	-0.016931	-0.00704
9	cam	1	2	cyl	Globus Pallidus	0.045982	0.066104
9	car	1	2	cyl	Substantia Nigra	0.036363	0.025392
9	car	1	2	cyl	Red Nucleus	0.049396	0.05743
9	car	1	2	cyl	Caudate	-0.000591	-0.010389
9	car	1	2	cyl	Putamen	-0.00433	-0.010304
9	car	1	2	cyl	Globus Pallidus	0.05704	0.056592
9	gla	1	2	cyl	Substantia Nigra	0.023627	0.033146
9	gla	1	2	cyl	Red Nucleus	0.036026	0.056834
9	gla	1	2	cyl	Caudate	-0.007221	-0.005593
9	gla	1	2	cyl	Putamen	-0.011803	-0.009343
9	gla	1	2	cyl	Globus Pallidus	0.048229	0.059328
9	not	1	2	cyl	Substantia Nigra	0.013934	0.030345
9	not	1	2	cyl	Red Nucleus	0.041603	0.054492
9	not	1	2	cyl	Caudate	-0.014565	-0.001457
9	not	1	2	cyl	Putamen	-0.009474	0.00102
9	not	1	2	cyl	Globus Pallidus	0.060797	0.076556
9	oxf	1	1	cyl	Substantia Nigra	0.02128	0.029221
9	oxf	1	1	cyl	Red Nucleus	0.026918	0.060473
9	oxf	1	1	cyl	Caudate	-0.012687	-0.005319
9	oxf	1	1	cyl	Putamen	-0.008283	-0.002261
9	oxf	1	1	cyl	Globus Pallidus	0.04704	0.068047
9	oxf	2	1	cyl	Substantia Nigra	0.025971	0.04124
9	oxf	2	1	cyl	Red Nucleus	0.04278	0.072692
9	oxf	2	1	cyl	Caudate	-0.008432	0.000802
9	oxf	2	1	cyl	Putamen	-0.00652	-8e-06
9	oxf	2	1	cyl	Globus Pallidus	0.053172	0.066643
9	oxf	3	1	cyl	Substantia Nigra	0.032119	0.031068
9	oxf	3	1	cyl	Red Nucleus	0.037644	0.060427
9	oxf	3	1	cyl	Caudate	-0.002926	-0.003693
9	oxf	3	1	cyl	Putamen	-0.005296	-0.005635
9	oxf	3	1	cyl	Globus Pallidus	0.057286	0.0645
9	oxf	4	1	cyl	Substantia Nigra	0.038162	0.021036
9	oxf	4	1	cyl	Red Nucleus	0.049531	0.057235
9	oxf	4	1	cyl	Caudate	-0.003412	0.000199
9	oxf	4	1	cyl	Putamen	-0.002744	-0.003463
9	oxf	4	1	cyl	Globus Pallidus	0.058546	0.067146
9	oxf	5	1	cyl	Substantia Nigra	0.028898	0.026744
9	oxf	5	1	cyl	Red Nucleus	0.042383	0.05585
9	oxf	5	1	cyl	Caudate	-0.006884	0.003014
9	oxf	5	1	cyl	Putamen	-0.007763	-0.000877
9	oxf	5	1	cyl	Globus Pallidus	0.052668	0.073671
10	cam	1	2	cyl	Substantia Nigra	0.050453	0.048622
10	cam	1	2	cyl	Red Nucleus	0.055867	0.054249
10	cam	1	2	cyl	Caudate	0.018477	0.022685
10	cam	1	2	cyl	Putamen	0.030756	0.037074
10	cam	1	2	cyl	Globus Pallidus	0.063854	0.064949
10	car	1	2	cyl	Substantia Nigra	0.060275	0.058358
10	car	1	2	cyl	Red Nucleus	0.07283	0.069374
10	car	1	2	cyl	Caudate	0.033088	0.028
10	car	1	2	cyl	Putamen	0.044918	0.045525
10	car	1	2	cyl	Globus Pallidus	0.070338	0.072638
10	gla	1	2	cyl	Substantia Nigra	0.041965	0.06619
10	gla	1	2	cyl	Red Nucleus	0.046562	0.076287
10	gla	1	2	cyl	Caudate	0.021976	0.027569
10	gla	1	2	cyl	Putamen	0.029747	0.048715
10	gla	1	2	cyl	Globus Pallidus	0.054914	0.068136
10	not	1	2	cyl	Substantia Nigra	0.045483	0.047254
10	not	1	2	cyl	Red Nucleus	0.041033	0.027784
10	not	1	2	cyl	Caudate	0.028742	0.036848
10	not	1	2	cyl	Putamen	0.03314	0.044078
10	not	1	2	cyl	Globus Pallidus	0.063624	0.069357
10	oxf	1	1	cyl	Substantia Nigra	0.056754	0.056654
10	oxf	1	1	cyl	Red Nucleus	0.059525	0.062316
10	oxf	1	1	cyl	Caudate	0.029867	0.032824
10	oxf	1	1	cyl	Putamen	0.042852	0.04705
10	oxf	1	1	cyl	Globus Pallidus	0.071968	0.069016
10	oxf	2	1	cyl	Substantia Nigra	0.051108	0.051557
10	oxf	2	1	cyl	Red Nucleus	0.041602	0.053725
10	oxf	2	1	cyl	Caudate	0.017116	0.027501
10	oxf	2	1	cyl	Putamen	0.031918	0.038577
10	oxf	2	1	cyl	Globus Pallidus	0.055504	0.063976
10	oxf	3	1	cyl	Substantia Nigra	0.056643	0.058412
10	oxf	3	1	cyl	Red Nucleus	0.065693	0.063776
10	oxf	3	1	cyl	Caudate	0.02609	0.024853
10	oxf	3	1	cyl	Putamen	0.042416	0.033904
10	oxf	3	1	cyl	Globus Pallidus	0.069641	0.063642
10	oxf	4	1	cyl	Substantia Nigra	0.06165	0.063719
10	oxf	4	1	cyl	Red Nucleus	0.072909	0.075418
10	oxf	4	1	cyl	Caudate	0.031769	0.034947
10	oxf	4	1	cyl	Putamen	0.045428	0.048618
10	oxf	4	1	cyl	Globus Pallidus	0.069268	0.075707
10	oxf	5	1	cyl	Substantia Nigra	0.067791	0.068751
10	oxf	5	1	cyl	Red Nucleus	0.069805	0.082279
10	oxf	5	1	cyl	Caudate	0.033822	0.037521
10	oxf	5	1	cyl	Putamen	0.047812	0.051449
10	oxf	5	1	cyl	Globus Pallidus	0.073663	0.078398

## Sheet: Atlas_HOROIs
Subj	Site	Run	Type	ROI	QSMse_SyN	QSMse_Rig	QSMme_SyN	QSMme_Rig	R2s_SyN	R2s_Rig
1	cam	1	1	1	-0.001595	-0.001754	-0.001509	-0.001145	0.032329	0.032537
1	cam	1	1	2	-0.003344	-0.003163	-0.003586	-0.00335	0.028351	0.028632
1	cam	1	1	3	-0.001941	-0.001785	-0.000193	9.3e-05	0.02813	0.028414
1	cam	1	1	4	-0.003153	-0.002824	-0.001915	-0.001488	0.029023	0.029329
1	cam	1	1	5	-0.001919	-0.001286	-0.002782	-0.002387	0.02994	0.030005
1	cam	1	1	6	-0.001014	-0.001014	-0.002058	-0.002011	0.028971	0.028718
1	cam	1	1	7	0.003748	0.003523	0.003739	0.003928	0.030871	0.030903
1	cam	1	1	8	-0.000711	-0.000436	-0.000833	-0.000781	0.031527	0.031174
1	cam	1	1	9	-0.000998	-0.000474	-0.000568	-0.000251	0.030591	0.030828
1	cam	1	1	10	-0.002125	-0.001612	-0.003857	-0.003736	0.031573	0.031662
1	cam	1	1	11	-3.9e-05	0.00062	0.000502	0.000483	0.031908	0.031872
1	cam	1	1	12	-0.001952	-0.00154	-0.002661	-0.002679	0.037586	0.036999
1	cam	1	1	13	0.001351	0.001657	0.000299	0.000251	0.033137	0.033212
1	cam	1	1	14	-0.001679	-0.000982	-0.001394	-0.001588	0.035782	0.035292
1	cam	1	1	15	-0.001646	-0.001319	-0.001827	-0.001928	0.048799	0.047382
1	cam	1	1	16	0.000206	0.000451	0.00053	0.000553	0.036953	0.037366
1	cam	1	1	17	0.00493	0.004495	0.004651	0.004871	0.031134	0.031028
1	cam	1	1	18	0.001027	0.000794	0.003078	0.003026	0.029392	0.029354
1	cam	1	1	19	-9.5e-05	-5.2e-05	-0.00111	-0.001059	0.028803	0.028462
1	cam	1	1	20	0.001319	0.001391	-0.000516	-0.000489	0.02914	0.029034
1	cam	1	1	21	0.001331	0.001378	-1e-06	-0.00013	0.028751	0.028633
1	cam	1	1	22	0.000677	0.000747	0.001536	0.001229	0.030777	0.030692
1	cam	1	1	23	0.001216	0.001318	0.001561	0.001424	0.03661	0.036863
1	cam	1	1	24	0.004887	0.00461	0.005502	0.005122	0.033577	0.033618
1	cam	1	1	25	0.001716	0.000803	-0.000847	-0.000426	0.042947	0.041542
1	cam	1	1	26	-0.000528	-0.000554	0.000275	0.000607	0.028808	0.028929
1	cam	1	1	27	-0.007452	-0.006966	-0.003007	-0.002965	0.087913	0.085365
1	cam	1	1	28	-0.001914	-0.001811	-0.000685	-0.000669	0.027908	0.027763
1	cam	1	1	29	-0.004045	-0.003563	-0.002985	-0.003164	0.02745	0.027314
1	cam	1	1	30	-0.00224	-0.001704	-0.001118	-0.000905	0.029249	0.029433
1	cam	1	1	31	0.001805	0.002019	0.00407	0.004021	0.029421	0.029413
1	cam	1	1	32	0.004608	0.004449	0.003558	0.003094	0.032085	0.031989
1	cam	1	1	33	-0.000709	-0.000506	0.000356	0.000543	0.045118	0.045082
1	cam	1	1	34	8.1e-05	0.000115	0.001792	0.00209	0.03573	0.035074
1	cam	1	1	35	-0.007278	-0.00625	-0.005757	-0.005724	0.03082	0.030637
1	cam	1	1	36	-0.003281	-0.002991	-0.001863	-0.001736	0.034173	0.034214
1	cam	1	1	37	-0.001938	-0.001842	-0.004906	-0.005525	0.03301	0.032205
1	cam	1	1	38	-0.004737	-0.004571	-0.006247	-0.00544	0.036398	0.03611
1	cam	1	1	39	-0.006574	-0.006342	-0.005432	-0.005262	0.03271	0.032868
1	cam	1	1	40	-0.002415	-0.002428	-0.001054	-0.000935	0.03722	0.037419
1	cam	1	1	41	-0.002041	-0.00191	-0.004026	-0.003953	0.027299	0.027217
1	cam	1	1	42	-0.00745	-0.007316	-0.007556	-0.007753	0.027797	0.027547
1	cam	1	1	43	-0.002146	-0.001906	-0.002805	-0.002871	0.029439	0.02914
1	cam	1	1	44	-0.006158	-0.00587	-0.003799	-0.00403	0.02799	0.02778
1	cam	1	1	45	-0.003108	-0.002683	-0.001288	-0.000797	0.029584	0.029568
1	cam	1	1	46	-0.002446	-0.002146	-0.002587	-0.002338	0.030454	0.030432
1	cam	1	1	47	0.007117	0.007126	0.007668	0.00751	0.031541	0.031565
1	cam	1	1	48	0.00142	0.001236	0.000507	0.000573	0.040039	0.040102
1	cam	2	1	1	-0.000567	0.00016	-0.001328	-0.000634	0.032827	0.032988
1	cam	2	1	2	-0.002522	-0.002536	-0.002421	-0.002595	0.028315	0.028026
1	cam	2	1	3	-0.001178	-0.001052	0.000198	0.000315	0.028462	0.028604
1	cam	2	1	4	-0.002367	-0.001534	-0.002557	-0.002108	0.029288	0.029513
1	cam	2	1	5	-0.001751	-0.000753	-0.003053	-0.002871	0.030347	0.030467
1	cam	2	1	6	-0.00076	0.000213	-0.002523	-0.00218	0.029159	0.029128
1	cam	2	1	7	0.004125	0.003972	0.004304	0.004226	0.031235	0.031245
1	cam	2	1	8	-0.000921	-0.000412	-0.001867	-0.001743	0.031569	0.031116
1	cam	2	1	9	-0.000777	6.1e-05	-0.001766	-0.001372	0.031	0.031232
1	cam	2	1	10	-0.002917	-0.002021	-0.004372	-0.004381	0.031283	0.031417
1	cam	2	1	11	-0.000236	0.000823	-0.000692	-0.000184	0.033146	0.033132
1	cam	2	1	12	-0.002739	-0.001762	-0.00308	-0.00314	0.036817	0.035863
1	cam	2	1	13	0.000626	0.001184	-0.000285	-0.000429	0.032673	0.032371
1	cam	2	1	14	-0.002695	-0.002042	-0.002249	-0.001499	0.036062	0.035839
1	cam	2	1	15	-0.001532	-0.001097	-0.001238	-0.001116	0.047559	0.04495
1	cam	2	1	16	0.000631	0.001254	0.000686	0.000693	0.036694	0.036475
1	cam	2	1	17	0.006324	0.005939	0.006258	0.006166	0.031487	0.031366
1	cam	2	1	18	0.001529	0.001345	0.00257	0.00262	0.029464	0.029318
1	cam	2	1	19	0.000534	0.001241	-0.000507	-0.000197	0.028553	0.028399
1	cam	2	1	20	0.00075	0.001028	-0.00127	-0.001195	0.028876	0.028691
1	cam	2	1	21	0.000763	0.000879	-0.000542	-0.000787	0.028841	0.028625
1	cam	2	1	22	0.000676	0.00062	0.001086	0.000834	0.030588	0.030469
1	cam	2	1	23	0.001427	0.001596	0.001405	0.001281	0.035763	0.035737
1	cam	2	1	24	0.005235	0.004916	0.006427	0.006309	0.032992	0.032954
1	cam	2	1	25	0.002863	0.002581	-0.000265	-0.00027	0.045579	0.042128
1	cam	2	1	26	0.00085	0.000877	0.002614	0.00261	0.028668	0.02883
1	cam	2	1	27	-0.009641	-0.010941	-0.003853	-0.003746	0.079374	0.068531
1	cam	2	1	28	-0.001229	-0.00103	-0.000152	-3.7e-05	0.027946	0.027803
1	cam	2	1	29	-0.003782	-0.003314	-0.00257	-0.002485	0.027393	0.027475
1	cam	2	1	30	-0.002256	-0.00126	9.4e-05	0.000194	0.029833	0.03005
1	cam	2	1	31	0.001324	0.001935	0.004115	0.004142	0.029558	0.029598
1	cam	2	1	32	0.003724	0.003759	0.002283	0.002088	0.031702	0.031715
1	cam	2	1	33	-0.00018	-0.000371	0.000252	-3.3e-05	0.044591	0.042128
1	cam	2	1	34	0.000785	0.001007	0.000829	0.000749	0.034349	0.032642
1	cam	2	1	35	-0.009257	-0.00734	-0.007471	-0.007137	0.030632	0.030368
1	cam	2	1	36	-0.003456	-0.003134	-0.002335	-0.00245	0.033994	0.034103
1	cam	2	1	37	-0.001775	-0.001572	-0.001767	-0.001592	0.032958	0.031968
1	cam	2	1	38	-0.005361	-0.004998	-0.005938	-0.005889	0.035613	0.034754
1	cam	2	1	39	-0.007141	-0.006628	-0.006654	-0.00657	0.032808	0.032888
1	cam	2	1	40	-0.001553	-0.001323	-0.001439	-0.00141	0.036621	0.036838
1	cam	2	1	41	-0.00196	-0.001831	-0.003293	-0.003589	0.027857	0.027959
1	cam	2	1	42	-0.007822	-0.00753	-0.008329	-0.008605	0.027551	0.02748
1	cam	2	1	43	-0.001677	-0.001195	-0.003505	-0.003563	0.028559	0.028438
1	cam	2	1	44	-0.006193	-0.005385	-0.005567	-0.005866	0.02833	0.028111
1	cam	2	1	45	-0.003267	-0.00288	-0.002493	-0.002507	0.029093	0.029103
1	cam	2	1	46	-0.001805	-0.001472	-0.003369	-0.003513	0.029922	0.029766
1	cam	2	1	47	0.006879	0.006795	0.007532	0.007538	0.031474	0.031411
1	cam	2	1	48	0.001737	0.001279	0.00065	0.000651	0.03883	0.038709
1	cam	3	1	1	0.000423	0.000619	2.6e-05	-3.2e-05	0.033388	0.03323
1	cam	3	1	2	-0.004111	-0.004174	-0.004447	-0.004267	0.028515	0.028306
1	cam	3	1	3	-0.000725	-0.000492	0.001055	0.001117	0.028655	0.028684
1	cam	3	1	4	-0.001777	-0.001366	-0.000833	-0.000747	0.029405	0.029478
1	cam	3	1	5	-0.000543	3.3e-05	-0.001374	-0.001834	0.030347	0.03029
1	cam	3	1	6	0.00059	0.000787	-0.001362	-0.001377	0.029613	0.02966
1	cam	3	1	7	0.003135	0.002665	0.003427	0.002934	0.031646	0.031535
1	cam	3	1	8	-0.000293	-0.000409	-0.005592	-0.006713	0.032961	0.033123
1	cam	3	1	9	0.000806	0.000881	-0.001166	-0.000702	0.030111	0.030353
1	cam	3	1	10	-0.002315	-0.002223	-0.00325	-0.003353	0.031405	0.031384
1	cam	3	1	11	-2.3e-05	0.00032	-0.001081	-0.000783	0.032595	0.032812
1	cam	3	1	12	-0.002238	-0.002222	-0.002677	-0.003042	0.0371	0.036034
1	cam	3	1	13	0.00085	0.001179	0.001186	0.001423	0.03301	0.032785
1	cam	3	1	14	-0.002081	-0.001552	-0.003742	-0.001917	0.03599	0.03577
1	cam	3	1	15	-0.001329	-0.001081	-0.001936	-0.001592	0.048522	0.046059
1	cam	3	1	16	0.000548	0.000844	0.000479	0.000681	0.036222	0.036234
1	cam	3	1	17	0.004094	0.003475	0.004016	0.003553	0.031649	0.031532
1	cam	3	1	18	0.000344	0.000467	0.001295	0.001245	0.029553	0.029717
1	cam	3	1	19	-0.000875	-0.00078	-0.001184	-0.001108	0.028988	0.029038
1	cam	3	1	20	2e-06	0.000223	-0.000398	-0.000248	0.029214	0.029258
1	cam	3	1	21	0.000713	0.000867	0.000317	0.000374	0.028987	0.028992
1	cam	3	1	22	0.000712	0.000985	0.001438	0.001326	0.030787	0.030761
1	cam	3	1	23	0.001599	0.002045	0.001274	0.001468	0.036039	0.036189
1	cam	3	1	24	0.00679	0.006811	0.006262	0.006486	0.033782	0.033692
1	cam	3	1	25	0.002819	0.00264	0.001208	0.001141	0.047276	0.046546
1	cam	3	1	26	0.00148	0.001705	0.003518	0.003607	0.029175	0.029359
1	cam	3	1	27	-0.004609	-0.004831	0.001468	0.000868	0.091603	0.09096
1	cam	3	1	28	-0.000153	0.000176	0.001817	0.001868	0.028784	0.028803
1	cam	3	1	29	-0.002088	-0.001647	-0.000627	-0.001172	0.028219	0.02798
1	cam	3	1	30	-0.002539	-0.001839	-0.000561	-0.0006	0.029684	0.029617
1	cam	3	1	31	0.001419	0.00179	0.003588	0.003809	0.029753	0.029809
1	cam	3	1	32	0.004051	0.004435	0.001831	0.002222	0.03189	0.031937
1	cam	3	1	33	0.000239	0.000263	-0.001502	-0.001545	0.046305	0.046372
1	cam	3	1	34	3.2e-05	9e-06	-0.005713	-0.006272	0.036457	0.036828
1	cam	3	1	35	-0.0073	-0.006672	-0.005293	-0.004769	0.030491	0.030119
1	cam	3	1	36	-0.004399	-0.004117	-0.003319	-0.003344	0.03363	0.033562
1	cam	3	1	37	-0.001996	-0.001917	-0.010755	-0.011434	0.034483	0.034662
1	cam	3	1	38	-0.004197	-0.004219	-0.006932	-0.006562	0.036339	0.035509
1	cam	3	1	39	-0.006603	-0.006502	-0.00558	-0.005511	0.032766	0.032746
1	cam	3	1	40	-0.002547	-0.002288	-0.001656	-0.001579	0.036669	0.036782
1	cam	3	1	41	-0.001801	-0.001539	-0.004018	-0.004255	0.027854	0.027776
1	cam	3	1	42	-0.008649	-0.008486	-0.00908	-0.009462	0.028004	0.027825
1	cam	3	1	43	-0.003019	-0.003028	-0.002791	-0.00293	0.029353	0.029255
1	cam	3	1	44	-0.002967	-0.003199	-0.004648	-0.005629	0.028457	0.028008
1	cam	3	1	45	-0.001686	-0.001719	-0.000298	-0.000596	0.03009	0.029962
1	cam	3	1	46	-0.00244	-0.002615	-0.00205	-0.002479	0.030646	0.030391
1	cam	3	1	47	0.007113	0.007544	0.007037	0.007335	0.031998	0.031896
1	cam	3	1	48	0.00161	0.001439	0.000471	0.000596	0.038664	0.038513
1	cam	4	1	1	0.000272	0.000471	0.00013	0.000187	0.033123	0.032799
1	cam	4	1	2	-0.002773	-0.002826	-0.002716	-0.002672	0.028342	0.028324
1	cam	4	1	3	-0.001152	-0.00088	0.000661	0.000788	0.028637	0.02883
1	cam	4	1	4	-0.001717	-0.001158	-0.001058	-0.000778	0.029621	0.029788
1	cam	4	1	5	-0.000316	0.00041	-0.000907	-0.001141	0.030255	0.030141
1	cam	4	1	6	0.000928	0.001507	-0.000973	-0.000905	0.029151	0.029244
1	cam	4	1	7	0.00299	0.002516	0.002956	0.002606	0.030903	0.030904
1	cam	4	1	8	-0.0006	-0.000565	0.001404	0.001434	0.033323	0.033597
1	cam	4	1	9	-5.9e-05	0.000156	-0.001524	-0.001205	0.030453	0.030808
1	cam	4	1	10	-0.002337	-0.002164	-0.003218	-0.003779	0.031265	0.031058
1	cam	4	1	11	-0.000104	0.000262	-0.000767	-0.000256	0.032208	0.032283
1	cam	4	1	12	-0.002329	-0.002272	-0.002233	-0.002599	0.037198	0.036116
1	cam	4	1	13	0.001059	0.001282	0.000587	0.000496	0.032716	0.032719
1	cam	4	1	14	-0.001359	-0.000888	-0.002016	-0.001396	0.03612	0.035711
1	cam	4	1	15	-0.001308	-0.001084	-0.000478	-0.000612	0.049423	0.046995
1	cam	4	1	16	0.000269	0.000545	0.00076	0.000846	0.035618	0.035374
1	cam	4	1	17	0.003866	0.003211	0.00375	0.003411	0.031148	0.031018
1	cam	4	1	18	9.8e-05	-0.000133	0.001633	0.001502	0.029632	0.02969
1	cam	4	1	19	-0.000605	-0.000539	-0.001511	-0.001513	0.028561	0.028553
1	cam	4	1	20	0.000721	0.000904	-0.001037	-0.001081	0.029121	0.029105
1	cam	4	1	21	0.001248	0.001153	-0.000221	-0.000283	0.028846	0.028861
1	cam	4	1	22	0.000807	0.000793	0.001096	0.000958	0.03072	0.030692
1	cam	4	1	23	0.00172	0.002035	0.001478	0.001547	0.035659	0.035808
1	cam	4	1	24	0.005924	0.005702	0.004695	0.004632	0.03373	0.033767
1	cam	4	1	25	0.002606	0.002367	0.000593	0.000112	0.043572	0.042321
1	cam	4	1	26	0.000422	0.00051	0.002065	0.001905	0.028614	0.028909
1	cam	4	1	27	-0.005619	-0.005575	-0.001887	-0.0021	0.090195	0.089021
1	cam	4	1	28	-0.001352	-0.001048	0.000474	0.000397	0.027976	0.027927
1	cam	4	1	29	-0.003396	-0.002764	-0.00216	-0.00237	0.027769	0.027779
1	cam	4	1	30	-0.002667	-0.001983	-0.001624	-0.001812	0.029294	0.029487
1	cam	4	1	31	0.002091	0.002422	0.003705	0.003291	0.029584	0.029598
1	cam	4	1	32	0.005045	0.004946	0.003821	0.003158	0.032016	0.031952
1	cam	4	1	33	0.000115	-1.5e-05	0.001133	0.001121	0.04601	0.046033
1	cam	4	1	34	-0.00014	-0.000171	0.003062	0.001364	0.036897	0.037482
1	cam	4	1	35	-0.008267	-0.007747	-0.006177	-0.006036	0.030172	0.029592
1	cam	4	1	36	-0.004016	-0.00359	-0.002776	-0.00265	0.033714	0.033717
1	cam	4	1	37	-0.001787	-0.001917	-0.000764	0.000226	0.035076	0.035287
1	cam	4	1	38	-0.004612	-0.004658	-0.003152	-0.003319	0.036501	0.035474
1	cam	4	1	39	-0.006096	-0.005824	-0.005045	-0.004866	0.032835	0.032875
1	cam	4	1	40	-0.002621	-0.002347	-0.001076	-0.000943	0.036683	0.036838
1	cam	4	1	41	-0.001255	-0.001013	-0.001699	-0.002339	0.027696	0.027483
1	cam	4	1	42	-0.00783	-0.007812	-0.007163	-0.007771	0.027489	0.027347
1	cam	4	1	43	-0.002127	-0.001939	-0.00348	-0.003908	0.028958	0.028716
1	cam	4	1	44	-0.003269	-0.003415	-0.004251	-0.005251	0.028196	0.027743
1	cam	4	1	45	-0.001178	-0.000972	-0.001134	-0.001587	0.029402	0.029142
1	cam	4	1	46	-0.002088	-0.001903	-0.003075	-0.003606	0.030288	0.029893
1	cam	4	1	47	0.007453	0.007492	0.006964	0.006741	0.031761	0.0317
1	cam	4	1	48	0.001611	0.001396	0.000696	0.000664	0.038552	0.038464
1	cam	5	1	1	-0.0013	-0.001126	-0.001381	-0.001205	0.033097	0.032869
1	cam	5	1	2	-0.002714	-0.002553	-0.004166	-0.004277	0.028326	0.028156
1	cam	5	1	3	-0.001911	-0.001588	1.1e-05	0.000113	0.02808	0.028281
1	cam	5	1	4	-0.002677	-0.00192	-0.002391	-0.00206	0.029234	0.029417
1	cam	5	1	5	-0.002254	-0.001473	-0.003078	-0.002952	0.030189	0.03019
1	cam	5	1	6	-0.001186	-0.00067	-0.00249	-0.002378	0.028858	0.028915
1	cam	5	1	7	0.003671	0.00357	0.003637	0.003231	0.031201	0.031159
1	cam	5	1	8	-0.000751	-0.000415	-0.002103	-0.002484	0.032823	0.032822
1	cam	5	1	9	-0.000847	-0.000264	-0.001036	-0.001382	0.031223	0.031141
1	cam	5	1	10	-0.003182	-0.002276	-0.004206	-0.00425	0.031724	0.031783
1	cam	5	1	11	-0.000369	0.000185	-0.000225	-8.1e-05	0.032877	0.032856
1	cam	5	1	12	-0.002686	-0.002038	-0.002739	-0.002979	0.03675	0.036013
1	cam	5	1	13	0.000994	0.001603	-2e-05	0.000427	0.032917	0.032801
1	cam	5	1	14	-0.00118	-0.00067	0.000817	0.00149	0.036539	0.036307
1	cam	5	1	15	-0.001235	-0.000933	1e-06	-5.6e-05	0.047358	0.045464
1	cam	5	1	16	0.000542	0.00106	0.00083	0.001126	0.035911	0.03526
1	cam	5	1	17	0.005042	0.004639	0.005198	0.004881	0.031873	0.031757
1	cam	5	1	18	0.00092	0.000717	0.002617	0.0025	0.029911	0.029821
1	cam	5	1	19	-0.00104	-0.001088	-0.001136	-0.001374	0.029225	0.029146
1	cam	5	1	20	0.000574	0.00087	-0.001077	-0.000857	0.029369	0.029277
1	cam	5	1	21	0.000779	0.000885	9e-05	0.000276	0.02911	0.029014
1	cam	5	1	22	0.001356	0.001505	0.001306	0.001608	0.03083	0.030745
1	cam	5	1	23	0.00189	0.002144	0.00146	0.001738	0.035598	0.035875
1	cam	5	1	24	0.006693	0.006294	0.005005	0.005612	0.0337	0.033517
1	cam	5	1	25	0.000509	0.000129	0.000979	0.000521	0.046536	0.045762
1	cam	5	1	26	0.000429	0.000672	0.002038	0.002047	0.028556	0.028747
1	cam	5	1	27	-0.005296	-0.005831	-0.001775	-0.001354	0.089352	0.090002
1	cam	5	1	28	-0.002516	-0.002266	0.000306	0.000155	0.028186	0.02808
1	cam	5	1	29	-0.004147	-0.00335	-0.00196	-0.002196	0.027729	0.027409
1	cam	5	1	30	-0.002327	-0.001872	-0.000125	-0.000498	0.029422	0.02917
1	cam	5	1	31	0.001818	0.002112	0.004775	0.005033	0.029853	0.029759
1	cam	5	1	32	0.004597	0.004564	0.004139	0.004725	0.032132	0.032002
1	cam	5	1	33	-0.000229	8.6e-05	-0.000512	-0.000449	0.046013	0.046246
1	cam	5	1	34	0.000309	0.00034	0.001579	0.00197	0.036034	0.036084
1	cam	5	1	35	-0.006542	-0.005588	-0.003338	-0.002898	0.030095	0.030025
1	cam	5	1	36	-0.004161	-0.003807	-0.00358	-0.003377	0.033518	0.033446
1	cam	5	1	37	-0.001418	-0.001224	0.003042	0.004343	0.034576	0.034594
1	cam	5	1	38	-0.004085	-0.003974	-0.002863	-0.00277	0.035959	0.035251
1	cam	5	1	39	-0.006658	-0.006308	-0.00606	-0.005786	0.032851	0.032959
1	cam	5	1	40	-0.001798	-0.001693	-0.001855	-0.001679	0.036452	0.036726
1	cam	5	1	41	-0.002276	-0.001825	-0.004601	-0.004712	0.027607	0.027631
1	cam	5	1	42	-0.007285	-0.006816	-0.008368	-0.008418	0.027857	0.02787
1	cam	5	1	43	-0.001666	-0.001253	-0.003545	-0.003823	0.029551	0.029462
1	cam	5	1	44	-0.004718	-0.004225	-0.006829	-0.007187	0.028129	0.027963
1	cam	5	1	45	-0.001916	-0.001523	-0.001734	-0.002475	0.029786	0.029625
1	cam	5	1	46	-0.002526	-0.001853	-0.003648	-0.003892	0.0307	0.03053
1	cam	5	1	47	0.007278	0.007306	0.006763	0.007269	0.032056	0.031817
1	cam	5	1	48	0.00164	0.001072	0.000123	0.000288	0.03793	0.037496
1	car	1	2	1	-0.000286	-0.000459	-0.00061	-0.000349	0.032987	0.03363
1	car	1	2	2	-0.002528	-0.002059	-0.003032	-0.002791	0.028654	0.028762
1	car	1	2	3	-0.002026	-0.002544	0.000409	-0.000112	0.02844	0.027932
1	car	1	2	4	-0.002019	-0.002392	-0.000662	-0.001122	0.029507	0.029242
1	car	1	2	5	-0.000614	-0.00044	-0.001244	-0.001428	0.030114	0.029957
1	car	1	2	6	9.3e-05	0.000184	-0.000593	-0.000864	0.029813	0.029608
1	car	1	2	7	0.002815	0.002326	0.002658	0.002537	0.030951	0.030547
1	car	1	2	8	-4.1e-05	0.000511	-0.00051	5.9e-05	0.032386	0.033887
1	car	1	2	9	0.001377	0.00228	-0.000196	3e-06	0.030413	0.03055
1	car	1	2	10	-0.001248	-0.0009	-0.003383	-0.003048	0.031022	0.031072
1	car	1	2	11	0.000213	0.000891	-0.000363	-0.00042	0.031466	0.031952
1	car	1	2	12	-0.001594	-0.00093	-0.002772	-0.002331	0.036461	0.037716
1	car	1	2	13	0.001441	0.001495	-0.000143	-0.000388	0.032243	0.032607
1	car	1	2	14	-0.001498	-0.001416	-0.001186	-0.001643	0.035227	0.036342
1	car	1	2	15	-0.001024	-0.000855	-0.001087	-0.000848	0.046905	0.051179
1	car	1	2	16	-8.2e-05	-4.1e-05	0.000152	2.2e-05	0.035852	0.037445
1	car	1	2	17	0.00409	0.003292	0.003502	0.003536	0.031172	0.030838
1	car	1	2	18	0.000451	-8.4e-05	0.001839	0.001868	0.029153	0.028854
1	car	1	2	19	-0.000945	-0.00129	-0.001704	-0.001821	0.028708	0.028509
1	car	1	2	20	0.000208	0.00013	-0.001472	-0.001558	0.029012	0.02885
1	car	1	2	21	0.000596	0.000726	-0.000288	-0.000389	0.029062	0.028978
1	car	1	2	22	0.0007	0.001045	0.001135	0.001323	0.030634	0.030454
1	car	1	2	23	0.001401	0.001467	0.001349	0.001242	0.034851	0.035251
1	car	1	2	24	0.004375	0.004228	0.005024	0.005507	0.033652	0.033545
1	car	1	2	25	0.002425	0.002405	-0.000232	0.000203	0.049927	0.056116
1	car	1	2	26	0.000908	0.000479	0.001928	0.001223	0.028911	0.028526
1	car	1	2	27	-0.004264	-0.004488	0.000564	0.000691	0.092772	0.101493
1	car	1	2	28	-0.001414	-0.001461	0.000181	0.000243	0.028385	0.028769
1	car	1	2	29	-0.003301	-0.003401	-0.002847	-0.002767	0.027711	0.027668
1	car	1	2	30	-0.002841	-0.002739	-0.001168	-0.00143	0.028809	0.028601
1	car	1	2	31	0.001212	0.00181	0.003411	0.003902	0.029538	0.029557
1	car	1	2	32	0.002528	0.003267	0.001649	0.001916	0.031504	0.031451
1	car	1	2	33	4.7e-05	0.000558	0.000989	0.001247	0.044059	0.046824
1	car	1	2	34	-0.000223	-0.00027	0.000507	0.002326	0.034609	0.037621
1	car	1	2	35	-0.006336	-0.005485	-0.002784	-0.002586	0.029706	0.030486
1	car	1	2	36	-0.00275	-0.00266	-0.003015	-0.003176	0.033357	0.033386
1	car	1	2	37	-0.001284	-0.00128	-0.003966	-0.003154	0.033861	0.036404
1	car	1	2	38	-0.004344	-0.003853	-0.005071	-0.004787	0.035561	0.0378
1	car	1	2	39	-0.006327	-0.006025	-0.006315	-0.006133	0.032129	0.032314
1	car	1	2	40	-0.002608	-0.00265	-0.002051	-0.002093	0.035561	0.035821
1	car	1	2	41	-0.002014	-0.001433	-0.00279	-0.002506	0.027364	0.027429
1	car	1	2	42	-0.008482	-0.0079	-0.008614	-0.00818	0.027276	0.027453
1	car	1	2	43	-0.003596	-0.003381	-0.004951	-0.004662	0.028891	0.029032
1	car	1	2	44	-0.002037	-0.000444	-0.004581	-0.003642	0.028258	0.028799
1	car	1	2	45	-0.001983	-0.001649	-0.002236	-0.00217	0.029454	0.029469
1	car	1	2	46	-0.001503	-0.001423	-0.003237	-0.003208	0.030364	0.030308
1	car	1	2	47	0.004967	0.005239	0.005478	0.00579	0.031466	0.031459
1	car	1	2	48	0.001055	0.000964	0.000777	0.000875	0.037078	0.037547
1	gla	1	2	1	-0.000954	-0.001001	-0.000281	6.8e-05	0.033496	0.034059
1	gla	1	2	2	-0.003024	-0.002462	-0.00531	-0.005009	0.028273	0.02857
1	gla	1	2	3	-0.002968	-0.003607	0.0003	-0.000242	0.028898	0.028168
1	gla	1	2	4	-0.002192	-0.002835	-0.001612	-0.001959	0.029264	0.028805
1	gla	1	2	5	-0.000499	-0.00024	-0.003007	-0.002629	0.028768	0.028749
1	gla	1	2	6	0.000532	0.000553	-0.002811	-0.002737	0.02872	0.028383
1	gla	1	2	7	0.00396	0.004412	0.004245	0.004536	0.031193	0.03107
1	gla	1	2	8	-0.000602	0.000435	-0.002221	-0.001804	0.031811	0.032365
1	gla	1	2	9	0.000463	0.00217	-0.000517	-4.7e-05	0.030265	0.030671
1	gla	1	2	10	-0.001966	-0.000169	-0.002804	-0.002028	0.031298	0.031898
1	gla	1	2	11	-0.000569	0.001233	-0.000568	1.9e-05	0.032949	0.0338
1	gla	1	2	12	-0.001397	0.000332	-0.001849	-0.001236	0.037615	0.039399
1	gla	1	2	13	0.001396	0.00285	0.000674	0.001121	0.032995	0.033217
1	gla	1	2	14	-0.001301	-0.000225	-0.001279	-0.001134	0.037322	0.041614
1	gla	1	2	15	-0.000863	-0.000387	-0.001332	-0.001417	0.049273	0.053873
1	gla	1	2	16	0.000782	0.001203	0.000639	0.000525	0.03654	0.037154
1	gla	1	2	17	0.003857	0.004295	0.004759	0.005146	0.031438	0.031529
1	gla	1	2	18	0.000168	0.000405	0.00164	0.002101	0.029478	0.029622
1	gla	1	2	19	-0.001504	-0.000753	-0.00098	-0.000623	0.029001	0.029156
1	gla	1	2	20	7.3e-05	0.001244	5.5e-05	0.000723	0.029262	0.029477
1	gla	1	2	21	8e-05	0.001075	0.000385	0.000762	0.029058	0.029234
1	gla	1	2	22	0.000546	0.000985	0.000844	0.000954	0.030607	0.03077
1	gla	1	2	23	0.001448	0.002166	0.000759	0.001002	0.035825	0.036091
1	gla	1	2	24	0.00566	0.005511	0.006331	0.006202	0.033981	0.034068
1	gla	1	2	25	0.003542	0.003471	-9.8e-05	0.00055	0.055894	0.065149
1	gla	1	2	26	0.001482	0.001517	0.00351	0.003675	0.028884	0.028762
1	gla	1	2	27	-0.005976	-0.006913	-0.000278	-1.3e-05	0.087242	0.091552
1	gla	1	2	28	-0.001758	-0.001689	-0.000133	0.000166	0.028875	0.030079
1	gla	1	2	29	-0.003205	-0.003171	-0.002883	-0.002671	0.027761	0.028641
1	gla	1	2	30	-0.002536	-0.002123	-0.000431	-0.000215	0.028982	0.028993
1	gla	1	2	31	0.000331	0.000719	0.003222	0.003378	0.029582	0.029628
1	gla	1	2	32	0.002209	0.002337	0.001393	0.00138	0.032392	0.032452
1	gla	1	2	33	0.001199	0.001801	-0.000588	-0.000184	0.045985	0.047275
1	gla	1	2	34	-0.000933	-0.000851	-0.000375	-0.000519	0.034989	0.036973
1	gla	1	2	35	-0.004879	-0.003107	-0.002583	-0.002565	0.030023	0.030899
1	gla	1	2	36	-0.00255	-0.001778	-0.002571	-0.002298	0.033661	0.033878
1	gla	1	2	37	-0.001253	-0.000632	-0.002521	-0.002646	0.034706	0.03716
1	gla	1	2	38	-0.00385	-0.002945	-0.004349	-0.003838	0.037321	0.039928
1	gla	1	2	39	-0.006056	-0.005254	-0.006011	-0.005739	0.032593	0.032824
1	gla	1	2	40	-0.001866	-0.001527	-0.001921	-0.001942	0.036434	0.036619
1	gla	1	2	41	-0.002252	-0.001512	-0.004069	-0.003849	0.027341	0.027378
1	gla	1	2	42	-0.008234	-0.007086	-0.008415	-0.007893	0.027647	0.027701
1	gla	1	2	43	-0.00384	-0.002678	-0.003992	-0.003563	0.029657	0.029822
1	gla	1	2	44	-0.001794	0.000436	-0.003138	-0.002513	0.028649	0.02895
1	gla	1	2	45	-0.000699	0.000304	-0.002441	-0.001309	0.030192	0.030706
1	gla	1	2	46	-0.000762	0.000639	-0.002854	-0.001528	0.031138	0.03169
1	gla	1	2	47	0.004396	0.004616	0.00569	0.005652	0.032313	0.032303
1	gla	1	2	48	0.001716	0.001901	0.00088	0.000808	0.038633	0.038465
1	not	1	2	1	-0.005011	-0.002707	-0.002991	-0.002313	0.031259	0.03031
1	not	1	2	2	-0.005147	-0.004749	-0.003815	-0.003398	0.028054	0.027928
1	not	1	2	3	-0.004154	-0.003345	-0.002009	-0.001224	0.027692	0.027692
1	not	1	2	4	-0.004367	-0.003276	-0.001751	-0.000528	0.028642	0.028848
1	not	1	2	5	-0.003236	-0.001858	-0.001503	-0.000965	0.030107	0.030186
1	not	1	2	6	-0.001255	-2.7e-05	-0.001531	-0.000132	0.028937	0.029449
1	not	1	2	7	0.004156	0.003035	0.005081	0.004438	0.031195	0.031119
1	not	1	2	8	-0.00121	0.000201	-0.001288	-0.001365	0.032483	0.033319
1	not	1	2	9	-0.001963	-0.000763	-0.000676	-0.001068	0.0318	0.031063
1	not	1	2	10	-0.001846	-0.000327	-0.002382	-0.002824	0.031321	0.031319
1	not	1	2	11	-0.001505	0.00024	0.000917	0.000304	0.033277	0.033895
1	not	1	2	12	-0.001584	-3.7e-05	-0.001309	-0.001384	0.034318	0.034693
1	not	1	2	13	0.001645	0.002924	0.000123	0.000701	0.032157	0.032255
1	not	1	2	14	-0.001518	-0.000366	-0.000235	-0.000338	0.036205	0.041454
1	not	1	2	15	-0.001064	-0.000622	-0.000428	-0.000905	0.041472	0.043378
1	not	1	2	16	0.000383	0.001083	0.001255	0.001136	0.03527	0.034915
1	not	1	2	17	0.004279	0.00275	0.004948	0.003583	0.030577	0.030222
1	not	1	2	18	-0.000382	-3.7e-05	0.001379	0.001818	0.028722	0.02895
1	not	1	2	19	-0.001221	-0.000971	-0.001118	-0.001105	0.02814	0.028713
1	not	1	2	20	0.000431	0.001218	-0.000657	-0.000516	0.029059	0.029694
1	not	1	2	21	0.000488	0.001312	-0.000653	-0.000288	0.029058	0.029551
1	not	1	2	22	0.000412	0.001067	0.001459	0.001432	0.031353	0.03142
1	not	1	2	23	0.001322	0.001959	0.001398	0.001392	0.037581	0.037094
1	not	1	2	24	0.004761	0.004774	0.003233	0.002908	0.035516	0.035457
1	not	1	2	25	-0.006051	-0.004029	-0.000492	0.001067	0.036287	0.03449
1	not	1	2	26	-0.000252	-0.000556	0.000493	0.001005	0.029601	0.029391
1	not	1	2	27	-0.004668	-0.013313	-0.002788	-0.002936	0.052005	0.043331
1	not	1	2	28	-0.00417	-0.00255	-0.002139	-0.001752	0.028527	0.028425
1	not	1	2	29	-0.0041	-0.002134	-0.004166	-0.003924	0.027788	0.027609
1	not	1	2	30	-0.001724	-0.001087	-0.000725	-0.000573	0.029966	0.029912
1	not	1	2	31	0.001764	0.002207	0.004008	0.004121	0.030354	0.030254
1	not	1	2	32	0.00094	0.001039	-0.00092	-0.001246	0.033547	0.033339
1	not	1	2	33	-0.003737	-0.003863	-0.001002	-0.000866	0.038237	0.036386
1	not	1	2	34	-0.00101	-0.000928	0.001045	0.001251	0.035337	0.036418
1	not	1	2	35	-0.009234	-0.008291	-0.008106	-0.008251	0.029569	0.0294
1	not	1	2	36	-0.002896	-0.002653	-0.002659	-0.002987	0.036049	0.036128
1	not	1	2	37	-0.001175	-0.000869	-0.001153	-0.00109	0.034143	0.038988
1	not	1	2	38	-0.007024	-0.007452	-0.006717	-0.00678	0.034601	0.036096
1	not	1	2	39	-0.007582	-0.007646	-0.007584	-0.008055	0.032403	0.032468
1	not	1	2	40	-0.002346	-0.00259	-0.001133	-0.001609	0.038219	0.03793
1	not	1	2	41	-0.003009	-0.001649	-0.001943	-0.000997	0.028155	0.028829
1	not	1	2	42	-0.008016	-0.006368	-0.006232	-0.00631	0.028808	0.029131
1	not	1	2	43	-0.002596	-0.000627	-0.003062	-0.002909	0.029346	0.030009
1	not	1	2	44	-0.006077	-0.00537	-0.005336	-0.005523	0.028315	0.028497
1	not	1	2	45	-0.003628	-0.003144	-0.002485	-0.002956	0.029346	0.029714
1	not	1	2	46	-0.001781	-0.000567	-0.003033	-0.003388	0.030783	0.031238
1	not	1	2	47	0.005723	0.005725	0.003632	0.00373	0.033056	0.0329
1	not	1	2	48	0.002062	0.001718	-0.000156	-0.000517	0.041167	0.040964
1	oxf	1	2	1	-0.002042	-0.002583	-0.001682	-0.001951	0.031799	0.032028
1	oxf	1	2	2	-0.003863	-0.003367	-0.001974	-0.002169	0.028467	0.028194
1	oxf	1	2	3	-0.002055	-0.002525	-0.000234	-0.000148	0.027991	0.028042
1	oxf	1	2	4	-0.002564	-0.003155	-0.001933	-0.002265	0.028727	0.028489
1	oxf	1	2	5	-0.002428	-0.002961	-0.003162	-0.00347	0.02902	0.02877
1	oxf	1	2	6	-0.001312	-0.002045	-0.001842	-0.002231	0.028886	0.028582
1	oxf	1	2	7	0.003787	0.003246	0.003466	0.004137	0.030583	0.030346
1	oxf	1	2	8	-0.000672	-0.000408	-0.001192	-0.000773	0.030272	0.031403
1	oxf	1	2	9	-0.000809	-0.000661	-0.001706	-0.001857	0.029903	0.030089
1	oxf	1	2	10	-0.001402	-0.001164	-0.003403	-0.003171	0.030569	0.03058
1	oxf	1	2	11	-0.000314	-0.000194	0.000747	0.000363	0.031572	0.031943
1	oxf	1	2	12	-0.001461	-0.000926	-0.001967	-0.001925	0.036917	0.03814
1	oxf	1	2	13	0.002115	0.002266	0.000128	-5.2e-05	0.032591	0.033266
1	oxf	1	2	14	-0.001991	-0.002055	0.005588	0.006332	0.035084	0.03574
1	oxf	1	2	15	-0.001679	-0.001351	0.00069	0.00108	0.04768	0.052244
1	oxf	1	2	16	0.000942	0.001009	0.001001	0.000897	0.036808	0.038145
1	oxf	1	2	17	0.004977	0.004385	0.004059	0.005057	0.030415	0.030105
1	oxf	1	2	18	0.000574	8e-05	0.002443	0.002743	0.02945	0.029043
1	oxf	1	2	19	-0.000695	-0.001148	-0.001702	-0.001793	0.027632	0.027123
1	oxf	1	2	20	0.00116	0.000881	-0.000633	-0.000678	0.028918	0.028491
1	oxf	1	2	21	0.00096	0.000892	-4.1e-05	-0.000277	0.029171	0.028755
1	oxf	1	2	22	0.000347	0.000404	0.000656	0.000608	0.030745	0.03047
1	oxf	1	2	23	0.001749	0.001709	0.001301	0.001223	0.035204	0.03564
1	oxf	1	2	24	0.004924	0.004604	0.004921	0.004898	0.033059	0.033044
1	oxf	1	2	25	0.002513	0.002337	0.000304	8.1e-05	0.050272	0.05309
1	oxf	1	2	26	0.002269	0.001808	0.002006	0.002009	0.02814	0.027987
1	oxf	1	2	27	-0.004749	-0.004772	0.000741	0.000875	0.089444	0.095146
1	oxf	1	2	28	-0.001745	-0.001916	-0.000877	-0.000565	0.02811	0.028241
1	oxf	1	2	29	-0.002964	-0.003206	-0.003648	-0.003594	0.027133	0.027008
1	oxf	1	2	30	-0.002836	-0.002486	-0.002282	-0.002473	0.029395	0.029148
1	oxf	1	2	31	0.001128	0.001225	0.003799	0.003895	0.029298	0.029268
1	oxf	1	2	32	0.002613	0.002458	0.001548	0.00175	0.031165	0.031051
1	oxf	1	2	33	-0.000805	-0.000388	-0.000487	-0.000208	0.044611	0.04671
1	oxf	1	2	34	-0.000294	-0.000192	0.002577	0.002027	0.035198	0.037562
1	oxf	1	2	35	-0.00603	-0.005334	-0.003137	-0.003751	0.029932	0.030731
1	oxf	1	2	36	-0.003475	-0.003245	-0.002325	-0.002325	0.033015	0.033027
1	oxf	1	2	37	-0.001799	-0.001769	-0.001172	-0.001235	0.032919	0.034798
1	oxf	1	2	38	-0.004327	-0.003825	-0.002451	-0.002423	0.035473	0.037935
1	oxf	1	2	39	-0.006032	-0.005623	-0.004931	-0.00476	0.032405	0.032574
1	oxf	1	2	40	-0.003282	-0.003135	-0.000721	-0.000781	0.035866	0.035921
1	oxf	1	2	41	-0.001293	-0.001254	-0.002858	-0.003078	0.027941	0.028049
1	oxf	1	2	42	-0.008373	-0.00785	-0.007565	-0.007504	0.027054	0.026963
1	oxf	1	2	43	-0.003988	-0.003827	-0.003357	-0.003349	0.028392	0.028221
1	oxf	1	2	44	-0.005044	-0.003991	-0.005906	-0.00546	0.027053	0.027454
1	oxf	1	2	45	-0.002856	-0.002901	-0.002088	-0.002019	0.028318	0.028272
1	oxf	1	2	46	-0.002214	-0.002105	-0.002851	-0.002541	0.029479	0.029446
1	oxf	1	2	47	0.005977	0.00572	0.006174	0.006288	0.031059	0.03105
1	oxf	1	2	48	0.001058	0.001039	0.000427	0.00058	0.038605	0.038694
2	cam	1	1	1	-0.001148	-0.00025	-0.001074	-0.001212	0.033051	0.032956
2	cam	1	1	2	0.001147	0.001539	0.001277	0.00146	0.026998	0.027007
2	cam	1	1	3	-0.001346	-0.002322	0.000134	0.000172	0.027602	0.027649
2	cam	1	1	4	-0.000137	-0.001002	0.000627	0.000714	0.028863	0.028879
2	cam	1	1	5	0.001123	0.001066	-0.000473	-0.000384	0.030275	0.030238
2	cam	1	1	6	0.003423	0.001939	0.001743	0.001947	0.029998	0.030134
2	cam	1	1	7	0.005795	0.000894	0.004998	0.004963	0.03056	0.030635
2	cam	1	1	8	-0.001654	-0.000274	-0.000813	-0.000707	0.031579	0.03178
2	cam	1	1	9	-0.000731	-0.000198	0.000217	5.1e-05	0.030099	0.029783
2	cam	1	1	10	0.000741	0.000547	0.000281	0.00024	0.033209	0.033201
2	cam	1	1	11	-3.1e-05	0.000144	0.000273	0.000146	0.033127	0.033314
2	cam	1	1	12	-0.000176	0.000257	-0.000206	-0.000358	0.037681	0.038586
2	cam	1	1	13	0.001818	0.001676	0.000599	0.000545	0.033062	0.033076
2	cam	1	1	14	-0.000179	-0.000487	7.9e-05	0.000212	0.037085	0.035867
2	cam	1	1	15	0.00037	-2.1e-05	0.000171	0.000235	0.045204	0.045485
2	cam	1	1	16	0.002003	0.001476	0.000232	0.000282	0.033374	0.033675
2	cam	1	1	17	0.007343	0.000988	0.006495	0.006609	0.031486	0.031542
2	cam	1	1	18	0.004032	-0.00013	0.004485	0.004154	0.029484	0.029308
2	cam	1	1	19	0.002277	-0.000268	0.000985	0.000987	0.029767	0.029825
2	cam	1	1	20	0.003018	0.001928	0.002152	0.00208	0.030208	0.030081
2	cam	1	1	21	0.001604	0.000721	0.001225	0.001184	0.030214	0.030108
2	cam	1	1	22	0.001609	0.000856	0.000729	0.000534	0.030391	0.030363
2	cam	1	1	23	0.003833	0.002978	0.002589	0.00238	0.032625	0.032724
2	cam	1	1	24	0.007162	0.005634	0.008143	0.008121	0.032822	0.032727
2	cam	1	1	25	0.001119	0.002162	0.000237	-0.000358	0.055212	0.054052
2	cam	1	1	26	0.003729	0.002436	0.005728	0.005451	0.028934	0.028861
2	cam	1	1	27	-0.00419	-0.002785	0.003989	0.003995	0.079466	0.07871
2	cam	1	1	28	0.001344	0.002161	0.003439	0.003523	0.029209	0.029219
2	cam	1	1	29	0.001329	0.001597	0.001307	0.001241	0.02795	0.02796
2	cam	1	1	30	0.005166	0.003985	0.006214	0.005825	0.030284	0.030194
2	cam	1	1	31	0.00484	0.003529	0.006481	0.006606	0.03048	0.030395
2	cam	1	1	32	0.00475	0.004152	0.003848	0.004039	0.032995	0.032799
2	cam	1	1	33	0.000322	0.000688	0.001168	0.001073	0.044363	0.044827
2	cam	1	1	34	-0.001271	-0.001419	0.000243	0.00017	0.040398	0.038605
2	cam	1	1	35	0.001711	0.002731	-0.001592	-0.001366	0.030767	0.030988
2	cam	1	1	36	0.003086	0.000885	0.003643	0.003797	0.033529	0.033524
2	cam	1	1	37	-0.000462	-0.000787	0.000317	0.000354	0.039664	0.037678
2	cam	1	1	38	0.000488	0.000421	-0.000995	-0.000951	0.038095	0.037078
2	cam	1	1	39	0.001143	-0.000286	-0.00147	-0.001346	0.032223	0.032296
2	cam	1	1	40	0.006854	0.002284	0.005875	0.005758	0.033159	0.033234
2	cam	1	1	41	0.003812	0.003625	0.001133	0.00121	0.028892	0.028879
2	cam	1	1	42	0.000279	-0.000267	-0.00031	-0.000493	0.0296	0.029405
2	cam	1	1	43	0.001528	-0.000268	0.00124	0.001341	0.030302	0.03017
2	cam	1	1	44	-0.000594	0.001161	-0.001235	-0.001376	0.028499	0.028295
2	cam	1	1	45	0.00111	0.001328	0.000489	0.000369	0.030235	0.030068
2	cam	1	1	46	0.002069	0.001418	0.002085	0.002108	0.031534	0.031357
2	cam	1	1	47	0.006663	0.005135	0.006901	0.007029	0.031896	0.031783
2	cam	1	1	48	0.003538	0.00171	0.001966	0.001599	0.034792	0.034912
2	cam	2	1	1	-0.001128	-0.000345	-0.000813	-0.000806	0.033366	0.033444
2	cam	2	1	2	0.001201	0.001483	0.001877	0.001793	0.027088	0.027081
2	cam	2	1	3	-0.002109	-0.002879	0.000367	0.000458	0.027382	0.02752
2	cam	2	1	4	-0.000639	-0.001271	0.000855	0.001009	0.028495	0.028604
2	cam	2	1	5	0.001153	0.001203	0.000236	0.000347	0.030491	0.030565
2	cam	2	1	6	0.003929	0.002831	0.00177	0.002007	0.030033	0.030047
2	cam	2	1	7	0.005449	0.000917	0.005137	0.005353	0.029953	0.030004
2	cam	2	1	8	-0.001619	-7.8e-05	-0.00131	-0.001108	0.032715	0.032716
2	cam	2	1	9	-0.000728	-0.000135	-1.8e-05	-0.000285	0.029316	0.029033
2	cam	2	1	10	0.00118	0.001279	-0.000261	-0.000365	0.03269	0.032526
2	cam	2	1	11	0.000192	0.000165	0.000186	-6.7e-05	0.033467	0.03298
2	cam	2	1	12	0.000312	0.000938	-0.000419	-0.00045	0.037868	0.037697
2	cam	2	1	13	0.002331	0.002435	0.001105	0.001131	0.033254	0.033217
2	cam	2	1	14	-0.000323	-0.000505	-0.00088	-0.001145	0.038102	0.036851
2	cam	2	1	15	0.000613	0.000292	-0.000713	-0.000562	0.047146	0.046026
2	cam	2	1	16	0.002582	0.002335	0.001584	0.00146	0.033393	0.033158
2	cam	2	1	17	0.007167	0.001471	0.006667	0.006954	0.031085	0.031161
2	cam	2	1	18	0.003783	0.000186	0.00452	0.004645	0.029539	0.02965
2	cam	2	1	19	0.002862	0.000783	0.002167	0.002087	0.029167	0.029123
2	cam	2	1	20	0.003087	0.00233	0.002212	0.002181	0.030438	0.030357
2	cam	2	1	21	0.001728	0.001311	0.001304	0.001285	0.0308	0.030805
2	cam	2	1	22	0.001374	0.001397	0.001071	0.001187	0.030985	0.031047
2	cam	2	1	23	0.004089	0.003699	0.00301	0.002866	0.03312	0.033134
2	cam	2	1	24	0.007028	0.00608	0.006762	0.006837	0.032223	0.032263
2	cam	2	1	25	0.002117	0.002816	0.000255	0.000219	0.057557	0.056933
2	cam	2	1	26	0.003355	0.002592	0.005503	0.005533	0.028227	0.028361
2	cam	2	1	27	-0.004138	-0.002036	0.000446	0.000213	0.080472	0.082532
2	cam	2	1	28	0.001864	0.002257	0.002413	0.002302	0.029143	0.029303
2	cam	2	1	29	0.001036	0.001279	0.000613	0.000602	0.027934	0.028013
2	cam	2	1	30	0.00451	0.003742	0.005804	0.005842	0.030489	0.030694
2	cam	2	1	31	0.00457	0.003653	0.006574	0.006499	0.030665	0.030652
2	cam	2	1	32	0.003835	0.003912	0.002981	0.002768	0.033871	0.033896
2	cam	2	1	33	7e-05	4.5e-05	0.001156	0.001323	0.044655	0.045697
2	cam	2	1	34	-0.001226	-0.000919	-0.001378	-0.001187	0.040837	0.039578
2	cam	2	1	35	0.00026	0.001079	-0.002415	-0.001949	0.03191	0.031715
2	cam	2	1	36	0.004274	0.001903	0.00276	0.00272	0.033039	0.032966
2	cam	2	1	37	-0.00014	-0.000594	0.001397	0.0012	0.04018	0.038515
2	cam	2	1	38	0.00015	-3e-05	-0.002106	-0.002009	0.039254	0.038178
2	cam	2	1	39	0.002605	0.000607	-0.000311	-0.000777	0.032351	0.032272
2	cam	2	1	40	0.007656	0.003603	0.00602	0.005693	0.033117	0.03305
2	cam	2	1	41	0.003412	0.003348	0.002896	0.003221	0.029828	0.029724
2	cam	2	1	42	-0.000129	-0.000673	0.000639	0.000503	0.029683	0.029647
2	cam	2	1	43	0.001836	-0.000202	0.001391	0.001526	0.0296	0.029609
2	cam	2	1	44	-0.000946	0.001223	0.000663	0.000801	0.02844	0.028139
2	cam	2	1	45	0.000823	0.002107	0.001097	0.001004	0.02995	0.029985
2	cam	2	1	46	0.00266	0.002533	0.001533	0.001551	0.031172	0.031144
2	cam	2	1	47	0.006472	0.005355	0.005587	0.00541	0.032151	0.032183
2	cam	2	1	48	0.003336	0.001885	0.001682	0.001473	0.036029	0.036152
2	cam	3	1	1	-0.000536	-2.4e-05	-0.000349	-0.0004	0.033384	0.033333
2	cam	3	1	2	0.001083	0.001516	0.002067	0.002053	0.026986	0.027153
2	cam	3	1	3	0.000573	-0.001338	0.001638	0.001872	0.027519	0.027589
2	cam	3	1	4	0.001265	-0.000218	0.001169	0.001383	0.028747	0.028804
2	cam	3	1	5	0.001254	0.001501	-5e-05	9.1e-05	0.031014	0.03103
2	cam	3	1	6	0.003287	0.001473	0.001362	0.001356	0.029776	0.029713
2	cam	3	1	7	0.006875	0.001392	0.004906	0.005303	0.029784	0.029862
2	cam	3	1	8	-0.000938	0.000254	-0.002142	-0.002035	0.031255	0.031203
2	cam	3	1	9	-0.000929	-0.00044	-0.000853	-0.001042	0.029868	0.029572
2	cam	3	1	10	-9.7e-05	0.000132	-0.00051	-0.000434	0.033068	0.033101
2	cam	3	1	11	-0.000371	3.4e-05	-0.00072	-0.000606	0.033148	0.032831
2	cam	3	1	12	-7.8e-05	0.000248	2.2e-05	4.4e-05	0.039277	0.040194
2	cam	3	1	13	0.002198	0.001809	0.001422	0.001429	0.033421	0.033695
2	cam	3	1	14	0.00025	-0.00012	0.000576	0.000454	0.036347	0.035629
2	cam	3	1	15	-0.000151	-0.000366	0.0007	0.00068	0.046004	0.046368
2	cam	3	1	16	0.001113	0.000166	0.001551	0.001617	0.034575	0.035081
2	cam	3	1	17	0.005815	0.000362	0.004653	0.005137	0.030449	0.030594
2	cam	3	1	18	0.002741	-0.000268	0.002191	0.002656	0.029341	0.029656
2	cam	3	1	19	0.001723	-0.000511	0.000329	0.000561	0.029283	0.029253
2	cam	3	1	20	0.002302	0.001159	0.001429	0.00171	0.030826	0.030948
2	cam	3	1	21	0.00217	0.001029	0.001253	0.001426	0.031395	0.031472
2	cam	3	1	22	0.002356	0.00112	0.001151	0.001071	0.031486	0.031568
2	cam	3	1	23	0.003681	0.001915	0.002526	0.002423	0.034103	0.034274
2	cam	3	1	24	0.005515	0.004418	0.007205	0.007179	0.034291	0.034362
2	cam	3	1	25	0.001152	0.001091	0.002357	0.002025	0.043943	0.04447
2	cam	3	1	26	0.003816	0.001487	0.004629	0.004976	0.029451	0.029402
2	cam	3	1	27	-0.004153	-0.0029	0.001416	0.000856	0.078683	0.079364
2	cam	3	1	28	0.001319	0.001655	0.00307	0.002857	0.028521	0.028309
2	cam	3	1	29	-0.000124	-0.000197	-0.00067	-0.000804	0.027502	0.027521
2	cam	3	1	30	0.004528	0.003068	0.00595	0.006315	0.030763	0.030981
2	cam	3	1	31	0.003745	0.002225	0.006029	0.005788	0.031262	0.031321
2	cam	3	1	32	0.004203	0.00233	0.003483	0.003182	0.034525	0.034657
2	cam	3	1	33	0.000874	0.001259	0.001354	0.001112	0.044806	0.046068
2	cam	3	1	34	-0.000643	-0.000594	-0.001059	-0.000643	0.044058	0.04247
2	cam	3	1	35	-0.001694	-0.000832	-0.003023	-0.002684	0.031939	0.03181
2	cam	3	1	36	0.00147	-0.001832	0.000955	0.000981	0.034077	0.034144
2	cam	3	1	37	0.000917	0.000416	-0.001281	-0.001069	0.040091	0.038647
2	cam	3	1	38	-0.000882	-0.001052	-0.000466	-0.000303	0.039037	0.038452
2	cam	3	1	39	-0.003991	-0.004774	-0.002299	-0.002462	0.033245	0.033272
2	cam	3	1	40	0.003221	-0.00217	0.002477	0.002527	0.036446	0.036392
2	cam	3	1	41	0.00411	0.003753	0.002752	0.00284	0.029038	0.029007
2	cam	3	1	42	-0.000203	-0.000869	-0.00098	-0.000911	0.029298	0.029254
2	cam	3	1	43	0.002581	0.002205	0.001766	0.002043	0.030497	0.030368
2	cam	3	1	44	-0.000353	0.000286	-0.002626	-0.002286	0.028593	0.028588
2	cam	3	1	45	0.005262	0.003664	0.002294	0.00309	0.031455	0.0312
2	cam	3	1	46	0.003617	0.003149	0.002245	0.002512	0.031859	0.031812
2	cam	3	1	47	0.004255	0.003009	0.006131	0.006327	0.032791	0.032839
2	cam	3	1	48	0.003258	0.001046	0.001735	0.00151	0.036872	0.037286
2	cam	4	1	1	-0.000947	-0.000148	-0.001047	-0.001087	0.033155	0.033512
2	cam	4	1	2	0.001783	0.001884	0.00056	0.000776	0.027268	0.027381
2	cam	4	1	3	-0.000894	-0.002284	0.000993	0.001014	0.027412	0.02744
2	cam	4	1	4	0.000535	-0.000263	0.00093	0.000992	0.028919	0.028855
2	cam	4	1	5	0.001764	0.00152	-0.000454	-0.000395	0.030922	0.030852
2	cam	4	1	6	0.00398	0.002582	0.001294	0.001308	0.030611	0.0307
2	cam	4	1	7	0.005064	0.001169	0.005049	0.004995	0.030452	0.030487
2	cam	4	1	8	-0.001713	-0.000673	-0.001171	-0.001026	0.031308	0.031923
2	cam	4	1	9	-0.00098	-0.000723	-0.000211	-5.1e-05	0.029459	0.029683
2	cam	4	1	10	0.000883	0.000599	0.00043	0.000291	0.033308	0.033368
2	cam	4	1	11	-0.000169	-1.8e-05	-0.000249	-0.000269	0.033116	0.033056
2	cam	4	1	12	-0.000201	0.000395	-0.000243	-0.000364	0.037613	0.037821
2	cam	4	1	13	0.002321	0.002023	0.001632	0.00151	0.033674	0.033539
2	cam	4	1	14	0.000187	-0.000138	-0.000666	-0.000799	0.038345	0.037571
2	cam	4	1	15	0.000315	2.3e-05	-0.000559	-0.000746	0.045331	0.045019
2	cam	4	1	16	0.002014	0.001622	0.001355	0.001298	0.033752	0.033697
2	cam	4	1	17	0.006149	0.001652	0.006206	0.006341	0.031977	0.03211
2	cam	4	1	18	0.003172	0.000927	0.003898	0.004367	0.030174	0.030387
2	cam	4	1	19	0.00202	4.4e-05	0.001237	0.001239	0.030501	0.030479
2	cam	4	1	20	0.002706	0.001798	0.002527	0.002523	0.031032	0.03105
2	cam	4	1	21	0.00146	0.000693	0.001328	0.001268	0.031216	0.031163
2	cam	4	1	22	0.001914	0.001198	0.001459	0.001423	0.031109	0.031111
2	cam	4	1	23	0.004107	0.003719	0.003298	0.003169	0.033545	0.033567
2	cam	4	1	24	0.007357	0.00589	0.008775	0.008793	0.034263	0.034172
2	cam	4	1	25	0.000297	0.001763	0.003824	0.003274	0.054025	0.055214
2	cam	4	1	26	0.002823	0.00182	0.005566	0.005676	0.028648	0.028677
2	cam	4	1	27	-0.004543	-0.00285	0.004146	0.004019	0.078715	0.079722
2	cam	4	1	28	0.001304	0.001622	0.004463	0.004609	0.02968	0.029949
2	cam	4	1	29	0.001145	0.001024	0.002475	0.002647	0.028591	0.028653
2	cam	4	1	30	0.004576	0.003375	0.007407	0.007179	0.03158	0.031414
2	cam	4	1	31	0.005021	0.003979	0.006789	0.006863	0.031864	0.031794
2	cam	4	1	32	0.003962	0.003427	0.0029	0.00317	0.034178	0.034161
2	cam	4	1	33	0.000415	0.000255	0.000551	0.000577	0.043847	0.044715
2	cam	4	1	34	0.000269	-0.000604	0.001778	0.00161	0.040811	0.039503
2	cam	4	1	35	0.001735	0.002074	-0.001783	-0.001697	0.031004	0.030996
2	cam	4	1	36	0.003757	0.001576	0.004144	0.004035	0.034815	0.034751
2	cam	4	1	37	0.00033	-0.000183	0.000881	0.000866	0.039236	0.03782
2	cam	4	1	38	0.000604	0.000581	-0.000516	-0.000572	0.038019	0.037222
2	cam	4	1	39	0.001648	0.000568	-0.001314	-0.001168	0.032822	0.032903
2	cam	4	1	40	0.006075	0.001913	0.006674	0.006524	0.034649	0.034595
2	cam	4	1	41	0.005173	0.004074	0.001014	0.001016	0.030102	0.030225
2	cam	4	1	42	0.000181	-0.000534	7.5e-05	0.000194	0.03059	0.030804
2	cam	4	1	43	0.001346	0.000216	0.001658	0.001534	0.031407	0.031378
2	cam	4	1	44	-0.001023	1e-05	-0.000321	0.000295	0.028467	0.028845
2	cam	4	1	45	0.002064	0.001591	-5e-06	-0.000134	0.030809	0.030943
2	cam	4	1	46	0.002933	0.001851	0.002096	0.001863	0.032401	0.032404
2	cam	4	1	47	0.005822	0.004902	0.005888	0.006087	0.032945	0.03296
2	cam	4	1	48	0.002862	0.001326	0.001934	0.00183	0.035889	0.036025
2	cam	5	1	1	-0.001305	-0.000292	-0.000927	-0.00083	0.033041	0.033563
2	cam	5	1	2	-0.000559	-0.00045	0.000748	0.000879	0.027467	0.027557
2	cam	5	1	3	-0.000401	-0.001797	0.000853	0.000846	0.027242	0.027164
2	cam	5	1	4	0.000828	-0.000233	0.001101	0.000989	0.028455	0.028277
2	cam	5	1	5	0.000987	0.001179	-6.2e-05	4.7e-05	0.030494	0.030463
2	cam	5	1	6	0.003125	0.001551	0.00224	0.002352	0.030054	0.030048
2	cam	5	1	7	0.006871	0.001419	0.006018	0.006046	0.030605	0.03057
2	cam	5	1	8	-0.00186	-0.000496	-0.00063	-0.000722	0.031605	0.032041
2	cam	5	1	9	-0.000685	-0.000362	-0.00077	-0.000728	0.03018	0.030248
2	cam	5	1	10	-0.000214	7.1e-05	-0.000306	-0.000407	0.03339	0.033415
2	cam	5	1	11	-0.000307	-0.000219	-0.000345	-0.000228	0.033761	0.034398
2	cam	5	1	12	-0.000574	-8e-06	-0.000786	-0.00078	0.037913	0.038485
2	cam	5	1	13	0.001866	0.001429	0.001271	0.001122	0.033419	0.03368
2	cam	5	1	14	-0.000167	-9.3e-05	-0.000439	-0.0005	0.037059	0.037289
2	cam	5	1	15	0.000333	-4.7e-05	-0.000263	-0.000439	0.044739	0.045404
2	cam	5	1	16	0.001654	0.000954	0.001498	0.001416	0.033439	0.033883
2	cam	5	1	17	0.007407	0.001288	0.007117	0.007299	0.031896	0.031906
2	cam	5	1	18	0.002971	-0.000543	0.003877	0.003965	0.030269	0.03022
2	cam	5	1	19	0.001942	-0.000271	0.001242	0.00136	0.02995	0.029911
2	cam	5	1	20	0.002403	0.001523	0.002243	0.002291	0.031105	0.031087
2	cam	5	1	21	0.00175	0.000861	0.0018	0.001733	0.031503	0.031433
2	cam	5	1	22	0.001339	0.000555	0.00144	0.001285	0.031211	0.031207
2	cam	5	1	23	0.004006	0.002744	0.003426	0.003158	0.033661	0.033918
2	cam	5	1	24	0.007345	0.005793	0.008496	0.008375	0.034391	0.034299
2	cam	5	1	25	0.00134	0.001917	0.00206	0.001957	0.051832	0.05324
2	cam	5	1	26	0.004963	0.002527	0.00562	0.005712	0.029148	0.029051
2	cam	5	1	27	-0.004914	-0.002749	-0.000576	-0.00074	0.0778	0.078805
2	cam	5	1	28	0.00177	0.002618	0.002961	0.002978	0.028876	0.028975
2	cam	5	1	29	0.002209	0.00223	0.000367	0.000449	0.028042	0.028078
2	cam	5	1	30	0.004725	0.003244	0.006489	0.006547	0.031387	0.031325
2	cam	5	1	31	0.005004	0.003326	0.006233	0.006347	0.03157	0.031499
2	cam	5	1	32	0.004617	0.003651	0.003181	0.003034	0.03418	0.033997
2	cam	5	1	33	0.000146	0.000384	3.3e-05	3.8e-05	0.043674	0.044414
2	cam	5	1	34	-0.001385	-0.001457	0.000683	0.000488	0.041629	0.040486
2	cam	5	1	35	0.000815	0.00185	-0.002133	-0.001796	0.030946	0.030837
2	cam	5	1	36	0.002732	0.000353	0.003493	0.003565	0.034519	0.034428
2	cam	5	1	37	0.000199	-0.000109	-7.1e-05	-0.00056	0.040042	0.039156
2	cam	5	1	38	0.000623	0.00031	-0.000789	-0.000652	0.038463	0.038096
2	cam	5	1	39	0.000336	-0.001237	-0.001115	-0.000711	0.033711	0.033758
2	cam	5	1	40	0.006033	0.000528	0.005284	0.005375	0.03515	0.035119
2	cam	5	1	41	0.004517	0.004288	0.002462	0.002537	0.029379	0.029424
2	cam	5	1	42	0.000528	-0.000221	0.000281	0.000322	0.030646	0.030678
2	cam	5	1	43	0.001664	-6.5e-05	0.002352	0.002278	0.031429	0.031384
2	cam	5	1	44	0.000226	0.001383	-0.000287	-0.000154	0.029169	0.029228
2	cam	5	1	45	0.003599	0.002903	0.001195	0.000875	0.031673	0.031529
2	cam	5	1	46	0.003299	0.002572	0.003047	0.002802	0.032573	0.032554
2	cam	5	1	47	0.006881	0.005245	0.006389	0.006435	0.033246	0.033253
2	cam	5	1	48	0.00274	0.000551	0.002102	0.001981	0.036065	0.036303
2	car	1	2	1	-0.000775	-5e-06	-0.001378	-0.00114	0.032754	0.033352
2	car	1	2	2	0.00098	0.001314	0.001368	0.001273	0.026934	0.026878
2	car	1	2	3	-0.000818	-0.002194	0.000443	0.000492	0.027191	0.027149
2	car	1	2	4	-0.000167	-0.001474	0.000142	0.000212	0.028483	0.028532
2	car	1	2	5	0.00112	0.001071	0.00037	0.000407	0.031214	0.031174
2	car	1	2	6	0.002798	0.001116	0.001315	0.001571	0.030381	0.030372
2	car	1	2	7	0.005445	8e-05	0.004521	0.005055	0.030571	0.030555
2	car	1	2	8	-0.001305	0.00038	-0.000971	-0.000863	0.030549	0.031405
2	car	1	2	9	-0.000467	0.000178	-0.000812	-0.000776	0.029481	0.029635
2	car	1	2	10	0.000948	0.001259	-0.00061	-0.000401	0.032496	0.032699
2	car	1	2	11	0.00019	0.000399	-0.00047	-0.000446	0.032091	0.033285
2	car	1	2	12	8.7e-05	0.000775	-0.000696	-0.000478	0.03698	0.038928
2	car	1	2	13	0.001706	0.001821	0.000888	0.001008	0.033272	0.033823
2	car	1	2	14	-0.000161	-0.000318	-0.000159	-0.000109	0.034875	0.037354
2	car	1	2	15	0.000413	-1.5e-05	-0.000252	-0.000306	0.043286	0.04721
2	car	1	2	16	0.001061	0.000849	0.000714	0.000842	0.033508	0.034675
2	car	1	2	17	0.006628	0.000367	0.005673	0.006349	0.031479	0.031545
2	car	1	2	18	0.002917	-0.001635	0.003392	0.003512	0.030273	0.03028
2	car	1	2	19	0.00116	-0.001051	0.001693	0.001849	0.029483	0.029633
2	car	1	2	20	0.002397	0.001106	0.002349	0.002245	0.03096	0.030942
2	car	1	2	21	0.002012	0.000868	0.001741	0.001734	0.031616	0.031687
2	car	1	2	22	0.001365	0.00069	0.001073	0.001046	0.03155	0.031534
2	car	1	2	23	0.003538	0.002481	0.002507	0.002465	0.033209	0.033339
2	car	1	2	24	0.007947	0.006028	0.007544	0.007507	0.03413	0.034186
2	car	1	2	25	0.000259	0.00128	0.000128	0.000104	0.053506	0.052245
2	car	1	2	26	0.003273	0.001147	0.005005	0.005319	0.029311	0.029247
2	car	1	2	27	-0.004836	-0.003173	-9.2e-05	-0.000109	0.077842	0.074407
2	car	1	2	28	0.001842	0.002115	0.002694	0.0028	0.028714	0.028715
2	car	1	2	29	0.000936	0.001321	-0.000266	-0.00025	0.027877	0.027823
2	car	1	2	30	0.00445	0.003185	0.00611	0.006126	0.031461	0.031413
2	car	1	2	31	0.004738	0.003189	0.006719	0.006607	0.031661	0.031594
2	car	1	2	32	0.0036	0.002888	0.003138	0.003147	0.034249	0.034073
2	car	1	2	33	1.9e-05	0.000264	-0.000604	-0.000664	0.043117	0.042882
2	car	1	2	34	-0.00056	-4.8e-05	0.000532	0.000716	0.038248	0.039813
2	car	1	2	35	0.001072	0.002215	-2.7e-05	-0.000339	0.030931	0.031201
2	car	1	2	36	0.003857	0.000729	0.00313	0.002953	0.034563	0.034665
2	car	1	2	37	0.00034	-0.000654	-0.00029	-0.00018	0.03744	0.041005
2	car	1	2	38	0.000578	0.000855	-0.000879	-0.00063	0.036092	0.038023
2	car	1	2	39	0.00105	-0.000679	-0.001153	-0.001217	0.032052	0.032132
2	car	1	2	40	0.005417	0.000119	0.005214	0.00506	0.033717	0.033855
2	car	1	2	41	0.002707	0.002527	0.000827	0.000997	0.029848	0.029892
2	car	1	2	42	-0.00114	-0.001539	-0.000188	-8.8e-05	0.029584	0.02959
2	car	1	2	43	0.000755	-0.000848	0.001701	0.001524	0.030225	0.030183
2	car	1	2	44	0.000437	0.002321	0.000152	0.000183	0.028335	0.028296
2	car	1	2	45	0.002755	0.003476	0.001799	0.001916	0.030447	0.030477
2	car	1	2	46	0.002918	0.002436	0.00262	0.002603	0.031586	0.031608
2	car	1	2	47	0.006765	0.005425	0.006181	0.006058	0.033237	0.033181
2	car	1	2	48	0.002927	0.000262	0.001405	0.001581	0.036096	0.035948
2	gla	1	2	1	-0.000985	-0.0006	-0.001139	-0.000943	0.033635	0.034784
2	gla	1	2	2	0.000554	0.000724	0.000805	0.00089	0.026665	0.026678
2	gla	1	2	3	-0.000806	-0.002396	0.000883	0.000931	0.027063	0.026958
2	gla	1	2	4	0.000111	-0.00096	0.001007	0.000999	0.028229	0.028196
2	gla	1	2	5	0.001577	0.00138	0.000592	0.000777	0.030352	0.030474
2	gla	1	2	6	0.003095	0.001333	0.001598	0.00158	0.02956	0.029527
2	gla	1	2	7	0.005557	0.001052	0.005452	0.005478	0.029985	0.030016
2	gla	1	2	8	-0.002145	-0.000294	-0.001664	-0.001505	0.031286	0.032068
2	gla	1	2	9	-0.000325	-2.7e-05	-0.00026	-0.000258	0.03016	0.030565
2	gla	1	2	10	0.000886	0.000785	-0.000814	-0.000976	0.033027	0.032859
2	gla	1	2	11	-0.000521	-0.000259	-0.000541	-0.000681	0.034498	0.036227
2	gla	1	2	12	0.0001	0.000573	-0.001245	-0.001212	0.037032	0.037967
2	gla	1	2	13	0.001464	0.001563	0.000453	0.00044	0.032996	0.032571
2	gla	1	2	14	-7e-06	0.00012	-0.000912	-0.000907	0.038355	0.038709
2	gla	1	2	15	0.000914	0.000485	-0.000951	-0.000721	0.044375	0.044094
2	gla	1	2	16	0.001808	0.001567	0.001105	0.001116	0.031663	0.031055
2	gla	1	2	17	0.006631	0.001456	0.006054	0.005979	0.031536	0.031508
2	gla	1	2	18	0.00306	0.000233	0.003725	0.003343	0.029928	0.029971
2	gla	1	2	19	0.001611	-0.000104	0.000984	0.000897	0.029894	0.029949
2	gla	1	2	20	0.002507	0.001352	0.002027	0.002102	0.030795	0.03068
2	gla	1	2	21	0.001587	0.000829	0.001774	0.001799	0.031144	0.030995
2	gla	1	2	22	0.001254	0.000789	0.001493	0.00129	0.031444	0.031288
2	gla	1	2	23	0.003315	0.002363	0.00272	0.002479	0.033	0.032745
2	gla	1	2	24	0.006942	0.005573	0.007308	0.007346	0.033876	0.034037
2	gla	1	2	25	0.000195	0.000423	0.00234	0.002067	0.060681	0.06575
2	gla	1	2	26	0.002787	0.0016	0.005939	0.005812	0.028436	0.028416
2	gla	1	2	27	-0.006728	-0.004363	-0.001397	-0.001541	0.070074	0.068672
2	gla	1	2	28	0.00235	0.002164	0.003168	0.003377	0.029329	0.029789
2	gla	1	2	29	0.001149	0.001127	0.000725	0.000899	0.027812	0.028021
2	gla	1	2	30	0.004536	0.003281	0.006945	0.00674	0.030306	0.030278
2	gla	1	2	31	0.005298	0.003815	0.006889	0.006506	0.031315	0.03126
2	gla	1	2	32	0.003867	0.002491	0.003425	0.003197	0.034486	0.034317
2	gla	1	2	33	0.000638	0.000542	0.001344	0.001346	0.040981	0.041687
2	gla	1	2	34	-0.000457	-0.000624	-0.000857	-0.000275	0.040593	0.042034
2	gla	1	2	35	0.000455	0.001212	0.000212	-0.000295	0.030591	0.030605
2	gla	1	2	36	0.003638	0.00102	0.004146	0.004205	0.034645	0.034687
2	gla	1	2	37	0.000203	0.000122	0.000399	1e-05	0.039356	0.041717
2	gla	1	2	38	0.000971	0.000609	-6e-05	-0.000306	0.035842	0.036164
2	gla	1	2	39	0.002112	9.2e-05	0.00019	-0.000201	0.031091	0.03126
2	gla	1	2	40	0.005735	0.001363	0.004773	0.004303	0.03431	0.034159
2	gla	1	2	41	0.002308	0.00184	0.001089	0.001045	0.028605	0.028432
2	gla	1	2	42	-0.000468	-0.001964	3.9e-05	-4.5e-05	0.029787	0.029824
2	gla	1	2	43	0.001608	-0.000776	0.001685	0.001762	0.030703	0.030685
2	gla	1	2	44	0.000446	0.001957	0.000637	0.000878	0.02843	0.028528
2	gla	1	2	45	0.000981	0.000766	0.001206	0.00124	0.030792	0.030769
2	gla	1	2	46	0.001653	0.000504	0.001723	0.001773	0.032001	0.031982
2	gla	1	2	47	0.006171	0.004844	0.00582	0.005774	0.03373	0.033864
2	gla	1	2	48	0.00178	-0.00027	0.001607	0.001534	0.036389	0.036007
2	not	1	2	1	-0.002123	-0.001127	0.000293	0.000398	0.033481	0.033711
2	not	1	2	2	7.3e-05	0.000291	0.001564	0.001425	0.027629	0.027712
2	not	1	2	3	0.000415	-0.0012	0.002128	0.002052	0.027921	0.027611
2	not	1	2	4	0.001304	9.2e-05	0.002092	0.002053	0.029614	0.029621
2	not	1	2	5	0.001781	0.001646	0.001951	0.001986	0.032457	0.032424
2	not	1	2	6	0.003447	0.002467	0.002883	0.002593	0.031704	0.031697
2	not	1	2	7	0.006753	0.002442	0.006271	0.006565	0.031528	0.031614
2	not	1	2	8	-0.00228	-0.000536	-0.00124	-0.001209	0.035562	0.038909
2	not	1	2	9	2e-06	3e-05	0.00024	0.000213	0.033063	0.033021
2	not	1	2	10	0.001068	0.000859	-0.000235	-0.000416	0.034913	0.034099
2	not	1	2	11	-0.000421	-7.5e-05	0.000276	0.000225	0.036166	0.039244
2	not	1	2	12	5e-05	0.000536	-0.00094	-0.000955	0.038066	0.039
2	not	1	2	13	0.002636	0.003094	0.001991	0.002169	0.033904	0.032987
2	not	1	2	14	8.3e-05	-0.000276	0.000237	-0.000211	0.042281	0.053095
2	not	1	2	15	-0.000159	-0.000252	-0.001431	-0.00116	0.048507	0.052445
2	not	1	2	16	0.001422	0.000944	0.000704	0.000527	0.032475	0.031993
2	not	1	2	17	0.006726	0.001477	0.006904	0.007352	0.03212	0.032036
2	not	1	2	18	0.003502	-0.000336	0.003709	0.0047	0.030711	0.030647
2	not	1	2	19	0.001264	-8.1e-05	0.001645	0.001622	0.030495	0.030574
2	not	1	2	20	0.002497	0.001661	0.001907	0.001983	0.031785	0.03181
2	not	1	2	21	0.002139	0.002029	0.001763	0.001698	0.031965	0.031855
2	not	1	2	22	0.002068	0.001204	0.001279	0.000999	0.032971	0.032791
2	not	1	2	23	0.003803	0.002363	0.002952	0.002773	0.034111	0.0332
2	not	1	2	24	0.006944	0.004335	0.006698	0.006687	0.035445	0.035355
2	not	1	2	25	-0.003671	-0.003053	-0.001826	0.002072	0.038817	0.036576
2	not	1	2	26	0.00449	0.002224	0.005991	0.005767	0.029808	0.02977
2	not	1	2	27	-0.008299	-0.014012	-0.035727	-0.022939	0.044535	0.038868
2	not	1	2	28	0.002699	0.002896	0.004878	0.005343	0.028521	0.028284
2	not	1	2	29	0.003057	0.00256	0.004358	0.004648	0.027731	0.027792
2	not	1	2	30	0.005406	0.00387	0.010524	0.010785	0.032001	0.031842
2	not	1	2	31	0.004852	0.003334	0.007671	0.007951	0.033224	0.033337
2	not	1	2	32	0.005387	0.00318	0.002996	0.003337	0.03615	0.036479
2	not	1	2	33	-0.000501	-0.001487	0.003444	0.002782	0.035279	0.034455
2	not	1	2	34	-0.001382	-0.000709	-0.001933	-0.002573	0.051641	0.060597
2	not	1	2	35	-0.003781	-0.001858	-0.00291	-0.002502	0.03349	0.032475
2	not	1	2	36	0.000688	-0.001841	0.00227	0.002411	0.036138	0.036109
2	not	1	2	37	0.000195	-0.000197	4.5e-05	1.3e-05	0.047734	0.061432
2	not	1	2	38	-0.001662	-0.00174	-0.002687	-0.0029	0.041194	0.044072
2	not	1	2	39	-0.001289	-0.002739	-0.002923	-0.003523	0.033399	0.033493
2	not	1	2	40	0.003309	-0.001395	0.003709	0.003088	0.035438	0.035265
2	not	1	2	41	0.002779	0.003016	0.004633	0.003811	0.029794	0.03003
2	not	1	2	42	-0.000345	-0.000675	0.000767	0.000498	0.030981	0.031076
2	not	1	2	43	0.002507	0.002314	0.003464	0.003333	0.031626	0.031819
2	not	1	2	44	-7.9e-05	0.000609	0.000382	6.2e-05	0.030354	0.030143
2	not	1	2	45	0.003512	0.003626	0.002829	0.00217	0.031348	0.03125
2	not	1	2	46	0.004032	0.004027	0.004004	0.003423	0.03329	0.03293
2	not	1	2	47	0.007361	0.005507	0.005991	0.005952	0.035328	0.035335
2	not	1	2	48	0.002595	-2.2e-05	0.00135	0.000983	0.038339	0.038024
2	oxf	1	2	1	-0.001341	-0.000997	-0.00088	-0.000856	0.034001	0.034732
2	oxf	1	2	2	0.00134	0.001693	0.000188	0.000449	0.027609	0.027527
2	oxf	1	2	3	-0.001184	-0.002725	0.000941	0.000711	0.027224	0.027091
2	oxf	1	2	4	-0.000121	-0.001511	0.000165	-1.8e-05	0.028718	0.028531
2	oxf	1	2	5	0.000509	0.000253	6e-05	2.2e-05	0.030451	0.030401
2	oxf	1	2	6	0.002491	0.000637	0.000746	0.000742	0.030407	0.030245
2	oxf	1	2	7	0.004821	-0.000856	0.004204	0.003526	0.031231	0.030847
2	oxf	1	2	8	-0.00163	-0.000214	-0.000519	-0.000709	0.031802	0.032357
2	oxf	1	2	9	-0.000511	-0.000261	-0.000404	-0.000508	0.030263	0.030654
2	oxf	1	2	10	0.001136	0.000883	3.7e-05	-8.5e-05	0.033925	0.034572
2	oxf	1	2	11	-0.000136	-5e-05	-0.000503	-0.000487	0.033218	0.035043
2	oxf	1	2	12	8.5e-05	0.000589	-0.000486	-0.000442	0.038165	0.040427
2	oxf	1	2	13	0.00206	0.001569	0.000747	0.000687	0.033846	0.034266
2	oxf	1	2	14	-0.000297	-0.000324	-0.001024	-0.000864	0.036237	0.039427
2	oxf	1	2	15	0.000356	-9.3e-05	7.4e-05	0.000317	0.043643	0.047413
2	oxf	1	2	16	0.001884	0.001127	0.001147	0.001058	0.032979	0.033862
2	oxf	1	2	17	0.007258	-0.00022	0.006099	0.005265	0.033561	0.032936
2	oxf	1	2	18	0.004226	-0.001416	0.00366	0.003238	0.032072	0.031243
2	oxf	1	2	19	0.001912	-0.000895	0.001551	0.00155	0.031914	0.031823
2	oxf	1	2	20	0.002758	0.000863	0.002366	0.002072	0.032071	0.031959
2	oxf	1	2	21	0.001449	-0.000105	0.001288	0.001222	0.031808	0.031649
2	oxf	1	2	22	0.001794	0.000214	0.000906	0.000924	0.031953	0.031822
2	oxf	1	2	23	0.004029	0.002612	0.002854	0.002812	0.033768	0.034124
2	oxf	1	2	24	0.007156	0.005526	0.008331	0.008449	0.034282	0.034276
2	oxf	1	2	25	0.000169	-0.000135	0.001565	0.001515	0.056998	0.057102
2	oxf	1	2	26	0.002847	0.000679	0.00594	0.005335	0.029847	0.029719
2	oxf	1	2	27	-0.004704	-0.003356	0.000333	0.000251	0.07974	0.075868
2	oxf	1	2	28	0.00118	0.001113	0.002889	0.003104	0.029066	0.029154
2	oxf	1	2	29	0.001386	0.001333	0.000286	0.000329	0.028581	0.028514
2	oxf	1	2	30	0.004676	0.003175	0.006314	0.006475	0.031872	0.031924
2	oxf	1	2	31	0.004944	0.002955	0.007222	0.007246	0.032352	0.032235
2	oxf	1	2	32	0.00371	0.002058	0.002126	0.002391	0.034455	0.03451
2	oxf	1	2	33	0.000301	0.000378	0.001263	0.001139	0.044757	0.044699
2	oxf	1	2	34	-0.001626	-0.001701	0.000441	0.000479	0.039499	0.041024
2	oxf	1	2	35	0.003138	0.003823	0.001234	0.001262	0.031748	0.032153
2	oxf	1	2	36	0.003853	0.000957	0.00492	0.004804	0.034721	0.034659
2	oxf	1	2	37	-0.000559	-0.000679	-0.000433	-0.000625	0.039035	0.041854
2	oxf	1	2	38	0.000433	0.000516	-0.000244	-0.000209	0.03678	0.038711
2	oxf	1	2	39	0.001123	-0.000406	0.000339	0.000566	0.031934	0.031921
2	oxf	1	2	40	0.006561	0.001353	0.006483	0.006825	0.033907	0.034055
2	oxf	1	2	41	0.00319	0.002449	0.00164	0.001592	0.030096	0.030104
2	oxf	1	2	42	1.7e-05	-0.001115	-0.000301	-0.000103	0.030922	0.031184
2	oxf	1	2	43	0.001069	-0.001551	0.000637	0.000614	0.032194	0.032297
2	oxf	1	2	44	0.000461	0.001196	0.00046	0.000488	0.028949	0.029128
2	oxf	1	2	45	0.000705	0.00077	-0.00029	-0.000162	0.031578	0.031851
2	oxf	1	2	46	0.002369	0.001338	0.001133	0.001139	0.032889	0.033132
2	oxf	1	2	47	0.00607	0.004234	0.005949	0.006279	0.03366	0.033695
2	oxf	1	2	48	0.003985	0.001223	0.001549	0.001534	0.03624	0.036288
3	cam	1	2	1	-1.2e-05	0.000214	-0.00046	-0.000346	0.031453	0.030985
3	cam	1	2	2	-0.001113	-0.000995	-0.000303	-0.000171	0.027405	0.027584
3	cam	1	2	3	-0.001161	-0.001093	0.000154	-2.1e-05	0.027367	0.027525
3	cam	1	2	4	-0.000868	-0.000408	-0.000135	-0.000134	0.027899	0.028061
3	cam	1	2	5	-0.001813	-0.001359	-0.002619	-0.002702	0.02844	0.028288
3	cam	1	2	6	0.000131	0.00049	-0.001241	-0.001123	0.027782	0.027778
3	cam	1	2	7	0.004229	0.004106	0.004212	0.00416	0.029359	0.02945
3	cam	1	2	8	-0.000784	-0.000801	-0.002187	-0.002167	0.034017	0.033608
3	cam	1	2	9	0.000619	0.000884	-0.00276	-0.002734	0.02897	0.029037
3	cam	1	2	10	0.001072	0.00133	-0.001589	-0.001727	0.029683	0.029678
3	cam	1	2	11	0.000231	0.000584	-0.000566	-0.000835	0.030888	0.030617
3	cam	1	2	12	0.000836	0.000736	-0.001223	-0.001517	0.038774	0.035779
3	cam	1	2	13	0.001942	0.002188	0.000919	0.000931	0.031326	0.030807
3	cam	1	2	14	-0.000129	-6.7e-05	-0.001452	-0.000426	0.037338	0.03568
3	cam	1	2	15	-0.000846	-0.000679	-0.001018	0.000136	0.059311	0.051913
3	cam	1	2	16	0.000772	0.000931	0.001501	0.001528	0.039208	0.037475
3	cam	1	2	17	0.004168	0.003902	0.00363	0.003642	0.029658	0.029695
3	cam	1	2	18	0.000299	0.00033	0.000891	0.000911	0.02785	0.027872
3	cam	1	2	19	-0.000377	-6.5e-05	-0.000944	-0.001006	0.02842	0.028361
3	cam	1	2	20	0.001244	0.001524	0.001005	0.001004	0.028602	0.028552
3	cam	1	2	21	0.001521	0.001742	0.001632	0.001632	0.028487	0.028455
3	cam	1	2	22	0.001512	0.001578	0.001056	0.00097	0.029292	0.029359
3	cam	1	2	23	0.001453	0.001667	0.001607	0.001662	0.033056	0.033059
3	cam	1	2	24	0.005786	0.005599	0.005374	0.005468	0.029942	0.030023
3	cam	1	2	25	0.001421	0.001007	0.000749	0.000424	0.051723	0.048232
3	cam	1	2	26	0.001965	0.001947	0.001174	0.001173	0.028662	0.028671
3	cam	1	2	27	-0.00587	-0.005763	0.001647	0.001497	0.09295	0.090346
3	cam	1	2	28	-0.000311	-0.000134	-2.7e-05	-4.8e-05	0.027864	0.027746
3	cam	1	2	29	0.002549	0.002918	0.001574	0.001253	0.028034	0.027876
3	cam	1	2	30	0.006444	0.006714	0.005947	0.005921	0.029624	0.029618
3	cam	1	2	31	0.004645	0.004658	0.005892	0.00592	0.028658	0.028613
3	cam	1	2	32	0.004451	0.004341	0.003762	0.003486	0.030203	0.030281
3	cam	1	2	33	0.000187	0.000266	0.000107	-1.9e-05	0.049611	0.048529
3	cam	1	2	34	-0.000287	-0.000272	0.000587	0.002241	0.044885	0.041682
3	cam	1	2	35	-0.001785	-0.001479	-0.002537	-0.00182	0.031176	0.030601
3	cam	1	2	36	0.000627	0.000929	0.001048	0.001124	0.031943	0.03179
3	cam	1	2	37	-0.000896	-0.000877	-0.00693	-0.004294	0.04416	0.041523
3	cam	1	2	38	-0.002421	-0.002446	-0.002407	-0.002129	0.042871	0.039619
3	cam	1	2	39	-0.002244	-0.001726	-0.001743	-0.001371	0.033942	0.034106
3	cam	1	2	40	0.002196	0.00257	0.003866	0.00435	0.03718	0.0375
3	cam	1	2	41	2.3e-05	0.000113	-0.002323	-0.002333	0.027104	0.026915
3	cam	1	2	42	-0.004601	-0.004651	-0.004175	-0.004544	0.027114	0.02694
3	cam	1	2	43	0.000442	0.00036	0.00051	0.000388	0.028357	0.028191
3	cam	1	2	44	-0.003288	-0.003558	-0.003165	-0.003829	0.026834	0.026625
3	cam	1	2	45	-0.000947	-0.000868	0.000102	0.000265	0.028076	0.027959
3	cam	1	2	46	0.001662	0.001907	0.000764	0.000767	0.03004	0.030038
3	cam	1	2	47	0.006536	0.006391	0.006873	0.006987	0.029693	0.029738
3	cam	1	2	48	0.001706	0.001577	0.001193	0.001238	0.035419	0.035567
3	car	1	1	1	-0.000181	2.5e-05	-0.00049	-0.000331	0.032516	0.032869
3	car	1	1	2	-0.00261	-0.002275	-0.000188	7.6e-05	0.028314	0.028362
3	car	1	1	3	-0.00118	-0.00145	-0.000155	-0.000298	0.026977	0.026863
3	car	1	1	4	-0.001126	-0.001274	-0.000614	-0.000755	0.028253	0.028159
3	car	1	1	5	-0.001353	-0.00102	-0.002158	-0.002252	0.029662	0.029599
3	car	1	1	6	0.00064	0.000487	-0.001613	-0.0016	0.028553	0.028726
3	car	1	1	7	0.004558	0.004161	0.003814	0.003467	0.029711	0.029587
3	car	1	1	8	-0.000377	-0.000372	0.002059	0.001807	0.035447	0.035942
3	car	1	1	9	0.000555	0.000464	-0.002	-0.001802	0.029874	0.030077
3	car	1	1	10	0.001354	0.00152	-0.001936	-0.001815	0.030249	0.030365
3	car	1	1	11	0.000393	0.000383	-0.000873	-0.000758	0.032049	0.032051
3	car	1	1	12	7.3e-05	0.000242	-0.00147	-0.001483	0.037269	0.036712
3	car	1	1	13	0.001944	0.002124	0.00088	0.000816	0.030654	0.030566
3	car	1	1	14	0.00034	0.000254	0.000218	0.000677	0.038333	0.039253
3	car	1	1	15	-6.9e-05	-5.3e-05	-0.001058	-0.00116	0.056973	0.056441
3	car	1	1	16	0.000373	0.000529	0.0011	0.001069	0.038681	0.03864
3	car	1	1	17	0.005029	0.00462	0.003841	0.003637	0.030583	0.030497
3	car	1	1	18	5.8e-05	-0.000186	0.000497	0.0005	0.028517	0.028381
3	car	1	1	19	0.000163	6.3e-05	-0.001571	-0.001349	0.028903	0.02899
3	car	1	1	20	0.001937	0.001965	-0.000343	-0.00023	0.029073	0.029074
3	car	1	1	21	0.001947	0.001892	0.000784	0.000851	0.029268	0.029302
3	car	1	1	22	0.001916	0.001858	0.001219	0.001247	0.030438	0.03059
3	car	1	1	23	0.001713	0.001698	0.001492	0.001425	0.032869	0.032994
3	car	1	1	24	0.00692	0.00692	0.006286	0.006376	0.030678	0.030658
3	car	1	1	25	0.001178	0.001256	0.00033	0.00063	0.061205	0.06231
3	car	1	1	26	0.002974	0.002819	0.000278	0.000137	0.028216	0.028173
3	car	1	1	27	-0.00521	-0.005512	0.002042	0.002196	0.092398	0.09033
3	car	1	1	28	0.000363	0.000521	-0.00032	-6.8e-05	0.029048	0.029498
3	car	1	1	29	0.003255	0.003333	0.001478	0.001264	0.028659	0.028903
3	car	1	1	30	0.007372	0.007367	0.006524	0.00602	0.029745	0.029572
3	car	1	1	31	0.005716	0.005748	0.006654	0.006803	0.029228	0.029242
3	car	1	1	32	0.003658	0.003543	0.002987	0.003486	0.03169	0.031895
3	car	1	1	33	-0.000584	-0.000468	0.000791	0.000828	0.049887	0.049554
3	car	1	1	34	-0.000839	-0.000724	-0.00024	-0.000406	0.040596	0.041275
3	car	1	1	35	-0.001644	-0.001284	0.002219	0.002231	0.032631	0.032678
3	car	1	1	36	0.003407	0.003412	0.003528	0.003507	0.032496	0.032364
3	car	1	1	37	0.000472	0.000433	-0.000449	-0.000656	0.04179	0.043155
3	car	1	1	38	-0.001966	-0.001819	-0.001783	-0.002005	0.041159	0.041437
3	car	1	1	39	-0.001284	-0.001297	-0.000447	-0.000179	0.03458	0.034618
3	car	1	1	40	0.003904	0.004011	0.00436	0.004304	0.036339	0.036192
3	car	1	1	41	-0.000433	-2e-05	-0.002029	-0.001878	0.028386	0.028498
3	car	1	1	42	-0.00422	-0.003737	-0.005142	-0.005001	0.028226	0.028212
3	car	1	1	43	0.002194	0.002231	-5e-06	-7.8e-05	0.029334	0.029439
3	car	1	1	44	-0.004586	-0.004723	-0.003867	-0.003952	0.027146	0.026993
3	car	1	1	45	-0.003575	-0.003863	-0.002872	-0.003071	0.028176	0.027983
3	car	1	1	46	0.002318	0.002277	-0.000873	-0.000991	0.030315	0.0302
3	car	1	1	47	0.007213	0.007215	0.007091	0.00734	0.030533	0.030596
3	car	1	1	48	0.001943	0.00197	0.000658	0.000761	0.035847	0.035804
3	car	2	1	1	-0.000844	-0.000709	-0.000509	-0.000523	0.031952	0.031914
3	car	2	1	2	-0.000822	-0.000545	-0.001194	-0.00079	0.027464	0.02734
3	car	2	1	3	-0.001445	-0.001534	-0.000143	-0.000223	0.026908	0.026764
3	car	2	1	4	-0.00096	-0.001029	-0.000843	-0.000812	0.02803	0.027928
3	car	2	1	5	-0.002008	-0.001688	-0.001936	-0.00211	0.029398	0.029202
3	car	2	1	6	-0.000404	-0.000514	-0.001255	-0.00122	0.028257	0.028176
3	car	2	1	7	0.004444	0.004117	0.00438	0.004182	0.029695	0.029677
3	car	2	1	8	-0.000731	-0.000845	-0.002746	-0.003015	0.032953	0.032874
3	car	2	1	9	0.000386	0.000468	-0.00083	-0.000621	0.029681	0.029486
3	car	2	1	10	0.00104	0.001089	-0.000362	-0.000509	0.030146	0.030097
3	car	2	1	11	0.000181	0.000169	-0.000572	-0.000612	0.031146	0.030452
3	car	2	1	12	0.000555	0.000512	-0.000467	-0.000672	0.037448	0.036837
3	car	2	1	13	0.002459	0.002343	0.001075	0.000949	0.030415	0.030315
3	car	2	1	14	9.1e-05	6.3e-05	7e-06	-0.001101	0.038248	0.039045
3	car	2	1	15	-0.00047	-0.000466	-0.000172	-0.000929	0.05783	0.056788
3	car	2	1	16	0.000568	0.000618	0.001111	0.000971	0.037402	0.037013
3	car	2	1	17	0.004356	0.004032	0.00407	0.003883	0.030464	0.030543
3	car	2	1	18	-0.000484	-0.000523	0.000329	0.000308	0.028297	0.028205
3	car	2	1	19	-0.000941	-0.001006	-0.000733	-0.000843	0.029055	0.029097
3	car	2	1	20	0.000862	0.000769	0.000409	0.000351	0.029019	0.028913
3	car	2	1	21	0.001266	0.001117	0.000523	0.000458	0.028983	0.028926
3	car	2	1	22	0.001803	0.001669	0.000929	0.000812	0.029862	0.029893
3	car	2	1	23	0.001596	0.001601	0.00124	0.001123	0.032356	0.032698
3	car	2	1	24	0.007	0.007015	0.007066	0.00689	0.03042	0.030409
3	car	2	1	25	0.001013	0.000656	0.001216	0.001689	0.059758	0.058909
3	car	2	1	26	0.001154	0.000962	0.001153	0.000939	0.028803	0.028697
3	car	2	1	27	-0.006543	-0.006651	0.000919	0.001105	0.092558	0.089304
3	car	2	1	28	-0.000226	-0.000246	0.000144	0.000112	0.028511	0.028586
3	car	2	1	29	0.00241	0.002587	0.001885	0.001647	0.028378	0.028297
3	car	2	1	30	0.006639	0.006718	0.007145	0.006916	0.030081	0.029963
3	car	2	1	31	0.004945	0.004989	0.007507	0.007281	0.029236	0.029201
3	car	2	1	32	0.004278	0.003852	0.003979	0.003794	0.030896	0.030851
3	car	2	1	33	0.000345	0.000558	-0.000581	-0.00056	0.047154	0.046956
3	car	2	1	34	-0.000893	-0.000795	-0.000547	-0.000981	0.040005	0.040275
3	car	2	1	35	-0.002163	-0.001551	0.000449	0.000427	0.032091	0.031881
3	car	2	1	36	0.002663	0.002906	0.00372	0.003674	0.032337	0.032287
3	car	2	1	37	0.00022	0.000193	-0.002911	-0.003039	0.041624	0.042425
3	car	2	1	38	-0.001809	-0.001618	-0.001871	-0.001802	0.041213	0.041095
3	car	2	1	39	-0.001229	-0.00083	-0.000204	-0.000107	0.034081	0.033997
3	car	2	1	40	0.003087	0.003145	0.004444	0.004452	0.036687	0.036826
3	car	2	1	41	-0.001349	-0.001185	-0.00277	-0.003043	0.027458	0.02724
3	car	2	1	42	-0.004275	-0.004089	-0.005055	-0.004833	0.027693	0.027774
3	car	2	1	43	0.001	0.000714	0.000115	0.000167	0.029516	0.029476
3	car	2	1	44	-0.003625	-0.003402	-0.002223	-0.002228	0.026779	0.026834
3	car	2	1	45	-0.002487	-0.002605	-0.002135	-0.002124	0.028064	0.028169
3	car	2	1	46	0.001287	0.001167	0.000177	0.000242	0.030451	0.03047
3	car	2	1	47	0.006779	0.006684	0.007949	0.007891	0.030235	0.030196
3	car	2	1	48	0.002481	0.002479	0.000663	0.000687	0.035065	0.03513
3	car	3	1	1	-0.000647	-0.000411	-0.000332	-0.000447	0.032799	0.033096
3	car	3	1	2	-0.000878	-0.000638	-4.7e-05	0.000247	0.027047	0.027004
3	car	3	1	3	-0.001983	-0.002371	-0.000548	-0.00081	0.026385	0.026184
3	car	3	1	4	-0.001224	-0.001348	-0.000803	-0.000972	0.027658	0.027557
3	car	3	1	5	-0.001773	-0.001596	-0.002103	-0.00215	0.029109	0.029005
3	car	3	1	6	0.000287	0.000212	-0.000601	-0.000691	0.028129	0.028113
3	car	3	1	7	0.003833	0.003338	0.003972	0.003829	0.029178	0.029142
3	car	3	1	8	-0.000534	-0.000621	-0.001009	-0.001121	0.033552	0.033365
3	car	3	1	9	0.000338	0.000445	-0.001178	-0.001094	0.029043	0.028852
3	car	3	1	10	0.001098	0.001265	-0.002041	-0.002008	0.029561	0.029459
3	car	3	1	11	0.000271	0.000358	-0.000871	-0.00084	0.031236	0.030808
3	car	3	1	12	0.000329	0.000356	-0.001524	-0.001563	0.036893	0.03646
3	car	3	1	13	0.001813	0.001871	0.00087	0.000744	0.029995	0.029786
3	car	3	1	14	0.000178	0.000138	-0.000113	0.000169	0.038648	0.039739
3	car	3	1	15	-0.000331	-0.000264	0.000185	0.000209	0.057533	0.056922
3	car	3	1	16	0.00059	0.0008	0.000767	0.000902	0.037195	0.037389
3	car	3	1	17	0.003761	0.003213	0.004044	0.003913	0.02992	0.029944
3	car	3	1	18	-0.000282	-0.000619	0.000267	0.00031	0.027679	0.027576
3	car	3	1	19	-0.000371	-0.000317	-0.000644	-0.000679	0.028394	0.028405
3	car	3	1	20	0.001269	0.001292	0.000597	0.000467	0.028487	0.028391
3	car	3	1	21	0.001169	0.001176	0.000916	0.000804	0.028771	0.028685
3	car	3	1	22	0.001482	0.001535	0.001122	0.001066	0.029676	0.029621
3	car	3	1	23	0.001475	0.001581	0.000992	0.00101	0.032249	0.032432
3	car	3	1	24	0.007576	0.007694	0.007108	0.007376	0.029599	0.029531
3	car	3	1	25	0.001473	0.001654	0.00064	0.001065	0.062009	0.063475
3	car	3	1	26	0.001627	0.001378	0.000455	0.000572	0.02817	0.02812
3	car	3	1	27	-0.005233	-0.00501	-0.002544	-0.003289	0.092356	0.091129
3	car	3	1	28	4.3e-05	0.000307	0.000345	0.000208	0.029042	0.029472
3	car	3	1	29	0.003048	0.003337	0.00124	0.00096	0.028571	0.028834
3	car	3	1	30	0.005875	0.0059	0.006713	0.006065	0.029137	0.02902
3	car	3	1	31	0.004482	0.004324	0.006686	0.006569	0.028414	0.028391
3	car	3	1	32	0.004686	0.00463	0.003494	0.003542	0.030787	0.030822
3	car	3	1	33	-0.000688	-0.000447	-0.000733	-0.000852	0.048153	0.048331
3	car	3	1	34	-0.001506	-0.001313	-0.00179	-0.00147	0.039683	0.039664
3	car	3	1	35	-0.000751	-0.000331	0.000282	0.000115	0.031852	0.031451
3	car	3	1	36	0.003273	0.003408	0.003657	0.003749	0.031213	0.031203
3	car	3	1	37	0.000235	0.00019	-0.001193	-0.000239	0.041837	0.042576
3	car	3	1	38	-0.001391	-0.001256	-0.001557	-0.001253	0.0412	0.040888
3	car	3	1	39	-0.000551	-0.000224	-0.000613	-0.000497	0.033086	0.032983
3	car	3	1	40	0.002996	0.00299	0.004468	0.004755	0.035832	0.036057
3	car	3	1	41	-0.000577	-0.000497	-0.001471	-0.001643	0.027184	0.027211
3	car	3	1	42	-0.004335	-0.004073	-0.004587	-0.00464	0.027112	0.027108
3	car	3	1	43	0.00106	0.000993	-0.000128	-0.000293	0.028635	0.028598
3	car	3	1	44	-0.003086	-0.002733	-0.00298	-0.003072	0.026502	0.026376
3	car	3	1	45	-0.002711	-0.002955	-0.002541	-0.00264	0.027203	0.027171
3	car	3	1	46	0.001328	0.001202	-0.000729	-0.000769	0.029508	0.029506
3	car	3	1	47	0.007621	0.007607	0.007991	0.00812	0.029725	0.029707
3	car	3	1	48	0.002336	0.002206	0.00085	0.001072	0.034756	0.034931
3	car	4	1	1	-0.000918	-0.000682	-0.000491	-0.000558	0.030883	0.031128
3	car	4	1	2	-0.001553	-0.001304	-0.001047	-0.000815	0.027335	0.02739
3	car	4	1	3	-0.002298	-0.002483	-0.000581	-0.000597	0.026298	0.026134
3	car	4	1	4	-0.001869	-0.001887	-0.000931	-0.000999	0.027645	0.027434
3	car	4	1	5	-0.001944	-0.001468	-0.002041	-0.00189	0.029175	0.029204
3	car	4	1	6	-0.000491	-0.000428	-0.001509	-0.001604	0.028266	0.028259
3	car	4	1	7	0.003732	0.003424	0.003755	0.003702	0.028872	0.028799
3	car	4	1	8	-0.000534	-0.000296	-0.001498	-0.002166	0.033213	0.03426
3	car	4	1	9	0.000277	0.000263	-0.001596	-0.001528	0.029124	0.029277
3	car	4	1	10	0.001395	0.001453	-0.001483	-0.001492	0.030029	0.03004
3	car	4	1	11	0.000263	0.00029	-0.001187	-0.001217	0.03085	0.030918
3	car	4	1	12	0.000938	0.001014	-0.001526	-0.001589	0.036264	0.036341
3	car	4	1	13	0.002437	0.00245	0.00057	0.000464	0.030574	0.03069
3	car	4	1	14	0.000157	0.000165	-0.002917	-0.003504	0.037572	0.038067
3	car	4	1	15	-0.000189	-0.000192	-0.001584	-0.001864	0.055135	0.056622
3	car	4	1	16	0.00015	0.000251	0.000915	0.000916	0.039071	0.040588
3	car	4	1	17	0.003645	0.003245	0.004168	0.004099	0.029347	0.029283
3	car	4	1	18	-0.001202	-0.001438	0.000951	0.000946	0.027489	0.027396
3	car	4	1	19	-0.000705	-0.000877	-0.000434	-0.000708	0.027926	0.027828
3	car	4	1	20	0.000957	0.00095	0.000436	0.000386	0.028507	0.028465
3	car	4	1	21	0.001309	0.001296	0.000899	0.000971	0.028597	0.028622
3	car	4	1	22	0.001831	0.001803	0.000949	0.000922	0.02938	0.029598
3	car	4	1	23	0.001482	0.001477	0.000823	0.00077	0.032303	0.032554
3	car	4	1	24	0.006224	0.006066	0.006612	0.006484	0.029378	0.02928
3	car	4	1	25	0.001321	0.001329	0.000654	0.001034	0.054802	0.055327
3	car	4	1	26	0.00114	0.000853	0.000768	0.000694	0.02788	0.027754
3	car	4	1	27	-0.006448	-0.006561	-0.000826	-0.000832	0.088352	0.090148
3	car	4	1	28	-0.001235	-0.001272	-0.000896	-0.000504	0.027849	0.02798
3	car	4	1	29	0.002349	0.002151	0.000337	0.0003	0.027482	0.027439
3	car	4	1	30	0.006983	0.007191	0.005426	0.005235	0.029366	0.029113
3	car	4	1	31	0.004612	0.004745	0.00717	0.007127	0.028167	0.028119
3	car	4	1	32	0.003969	0.004081	0.003961	0.004003	0.030087	0.03004
3	car	4	1	33	-0.000278	8.4e-05	0.000502	0.000703	0.045556	0.046794
3	car	4	1	34	-0.000525	-0.000368	0.002258	0.001932	0.04098	0.042103
3	car	4	1	35	-0.002412	-0.001661	0.000162	0.000135	0.031969	0.031766
3	car	4	1	36	0.001665	0.001527	0.002199	0.002052	0.030687	0.030522
3	car	4	1	37	-5.1e-05	-7e-05	-0.006382	-0.008533	0.04141	0.042838
3	car	4	1	38	-0.002277	-0.002151	-0.002908	-0.00361	0.039984	0.040467
3	car	4	1	39	-0.002727	-0.002653	-0.001936	-0.00168	0.033039	0.033039
3	car	4	1	40	0.002549	0.002263	0.003399	0.00349	0.036265	0.036036
3	car	4	1	41	-0.000875	-0.000529	-0.001838	-0.001894	0.028027	0.028044
3	car	4	1	42	-0.004312	-0.003743	-0.004531	-0.004361	0.028061	0.028329
3	car	4	1	43	0.001518	0.001295	0.000983	0.001105	0.028219	0.028243
3	car	4	1	44	-0.003612	-0.003444	-0.003106	-0.002793	0.026686	0.026726
3	car	4	1	45	-0.002926	-0.00329	-0.001876	-0.002242	0.027653	0.02753
3	car	4	1	46	0.001736	0.001478	0.000528	0.000292	0.029823	0.029615
3	car	4	1	47	0.006347	0.006457	0.008032	0.008144	0.029273	0.029209
3	car	4	1	48	0.002526	0.002493	0.000544	0.000532	0.036127	0.036716
3	car	5	1	1	-0.000514	-0.00027	-0.000512	-0.000404	0.033188	0.033543
3	car	5	1	2	-0.000329	1.8e-05	-0.00104	-0.000633	0.026928	0.027155
3	car	5	1	3	-0.000709	-0.001059	-0.000517	-0.000739	0.026293	0.026202
3	car	5	1	4	-0.000662	-0.000793	-0.000916	-0.001041	0.027591	0.027446
3	car	5	1	5	-0.001951	-0.001656	-0.002224	-0.002006	0.029662	0.029843
3	car	5	1	6	-0.000423	-0.000546	-0.002146	-0.002218	0.027713	0.027719
3	car	5	1	7	0.004718	0.003632	0.00293	0.002731	0.02882	0.028691
3	car	5	1	8	-0.000431	-0.000451	-0.00097	-0.000899	0.034054	0.034529
3	car	5	1	9	0.000606	0.000598	-0.000211	-0.000164	0.028846	0.028965
3	car	5	1	10	0.000779	0.00083	-0.00121	-0.001244	0.029038	0.029037
3	car	5	1	11	0.000194	0.000228	-0.000798	-0.000732	0.030561	0.03045
3	car	5	1	12	0.00044	0.00052	-0.001179	-0.001162	0.036221	0.035645
3	car	5	1	13	0.001687	0.001803	0.00066	0.000712	0.030689	0.030421
3	car	5	1	14	0.000159	0.000143	-0.000318	-0.001035	0.038246	0.038811
3	car	5	1	15	-0.000195	-0.000225	-6.2e-05	-0.000444	0.056229	0.055546
3	car	5	1	16	-1e-06	7.7e-05	0.000647	0.00066	0.037427	0.037325
3	car	5	1	17	0.005009	0.003811	0.003083	0.002968	0.030193	0.030244
3	car	5	1	18	0.000305	-0.000231	-0.000591	-0.000492	0.028192	0.028193
3	car	5	1	19	-0.001064	-0.001258	-0.000375	-0.00038	0.029201	0.029316
3	car	5	1	20	0.001219	0.001119	0.000301	0.000273	0.028943	0.028895
3	car	5	1	21	0.001655	0.001769	0.001011	0.001046	0.029654	0.02963
3	car	5	1	22	0.00136	0.001407	0.001286	0.001261	0.030506	0.030566
3	car	5	1	23	0.00114	0.001132	0.001103	0.001032	0.032528	0.032596
3	car	5	1	24	0.006093	0.006014	0.006711	0.006867	0.029509	0.029513
3	car	5	1	25	0.000805	0.000671	0.000591	0.000493	0.064595	0.065358
3	car	5	1	26	0.001151	0.000769	0.000319	5.4e-05	0.027516	0.027557
3	car	5	1	27	-0.0055	-0.005417	0.005176	0.005797	0.094157	0.090987
3	car	5	1	28	0.000189	0.000204	-0.000753	-0.000504	0.028544	0.028849
3	car	5	1	29	0.00267	0.002513	0.001615	0.001367	0.028021	0.02808
3	car	5	1	30	0.006825	0.006822	0.006406	0.005416	0.029206	0.028851
3	car	5	1	31	0.005304	0.005431	0.006947	0.007003	0.029152	0.029113
3	car	5	1	32	0.003958	0.004142	0.004624	0.004997	0.031454	0.031832
3	car	5	1	33	0.000462	0.000642	2.6e-05	-1.8e-05	0.050198	0.049967
3	car	5	1	34	-0.00112	-0.001043	0.001224	0.001406	0.041647	0.041152
3	car	5	1	35	-0.002092	-0.001634	0.001128	0.000901	0.03144	0.030977
3	car	5	1	36	0.00217	0.002143	0.003345	0.003163	0.031172	0.030978
3	car	5	1	37	0.000142	0.000101	0.005108	0.005245	0.042231	0.042864
3	car	5	1	38	-0.001867	-0.001703	0.00075	0.000992	0.041119	0.04077
3	car	5	1	39	-0.001184	-0.001102	0.000129	0.000504	0.033473	0.033338
3	car	5	1	40	0.002737	0.002707	0.005247	0.005362	0.035197	0.034898
3	car	5	1	41	-0.000597	-0.000287	-0.002455	-0.002358	0.027245	0.027423
3	car	5	1	42	-0.003891	-0.003741	-0.004534	-0.004499	0.026623	0.02675
3	car	5	1	43	3.1e-05	-0.000238	0.001005	0.000983	0.028397	0.028437
3	car	5	1	44	-0.003093	-0.002906	-0.002679	-0.002658	0.026138	0.026232
3	car	5	1	45	-0.003146	-0.003323	-0.002182	-0.002224	0.026531	0.026479
3	car	5	1	46	0.000272	-5.8e-05	-0.000105	-0.000194	0.029217	0.029026
3	car	5	1	47	0.006659	0.006715	0.007351	0.007682	0.030203	0.030274
3	car	5	1	48	0.001681	0.001695	0.000611	0.000593	0.034627	0.034903
3	gla	1	2	1	-0.000544	-9.8e-05	-9.3e-05	2.2e-05	0.032778	0.03379
3	gla	1	2	2	-0.002498	-0.002283	-0.000299	1.7e-05	0.026611	0.026805
3	gla	1	2	3	-0.001036	-0.000937	-7.1e-05	-0.000148	0.027167	0.027238
3	gla	1	2	4	-0.000521	-0.000324	-0.000783	-0.000595	0.028034	0.028312
3	gla	1	2	5	-0.001206	-0.00069	-0.002497	-0.002141	0.028749	0.028856
3	gla	1	2	6	0.002362	0.002786	-0.000131	6.1e-05	0.027686	0.027761
3	gla	1	2	7	0.005077	0.003856	0.00442	0.003924	0.029195	0.029276
3	gla	1	2	8	-0.000225	-0.000103	-0.000298	-0.000242	0.033542	0.032579
3	gla	1	2	9	0.000408	0.000575	-0.002323	-0.002166	0.028887	0.028839
3	gla	1	2	10	0.002218	0.002443	-0.001285	-0.001091	0.029677	0.029809
3	gla	1	2	11	0.000306	0.000305	-0.001672	-0.001689	0.030775	0.03015
3	gla	1	2	12	0.000702	0.000877	-0.00094	-0.001003	0.039196	0.036962
3	gla	1	2	13	0.002307	0.002422	0.001236	0.001022	0.030367	0.030216
3	gla	1	2	14	-9.3e-05	-0.000321	-0.000103	0.000414	0.042436	0.041233
3	gla	1	2	15	-0.000756	-0.000732	0.00017	4.6e-05	0.061263	0.056003
3	gla	1	2	16	0.000233	0.000526	0.001745	0.001789	0.036681	0.035489
3	gla	1	2	17	0.00448	0.002525	0.003322	0.002503	0.029417	0.029334
3	gla	1	2	18	0.000218	-0.00079	0.000488	0.000106	0.028265	0.028492
3	gla	1	2	19	0.001477	0.002033	-0.000169	0.000437	0.028444	0.028827
3	gla	1	2	20	0.002182	0.002248	0.000968	0.000904	0.02885	0.029162
3	gla	1	2	21	0.002388	0.002506	0.001004	0.000942	0.028928	0.029194
3	gla	1	2	22	0.002475	0.002468	0.001667	0.001634	0.029714	0.029787
3	gla	1	2	23	0.002104	0.002161	0.002057	0.002031	0.032497	0.032334
3	gla	1	2	24	0.006124	0.005725	0.006535	0.006275	0.030183	0.030272
3	gla	1	2	25	0.000767	0.001084	0.001379	0.001438	0.059999	0.06234
3	gla	1	2	26	0.002759	0.00286	0.001192	0.001212	0.028586	0.028753
3	gla	1	2	27	-0.003696	-0.003799	0.001248	0.001016	0.085901	0.085722
3	gla	1	2	28	0.000723	0.00103	0.000728	0.000945	0.029044	0.029689
3	gla	1	2	29	0.003808	0.004226	0.002105	0.002099	0.028519	0.028993
3	gla	1	2	30	0.007605	0.00823	0.007254	0.00797	0.030077	0.030315
3	gla	1	2	31	0.004981	0.004952	0.006383	0.006271	0.028748	0.02889
3	gla	1	2	32	0.004846	0.004472	0.004339	0.003894	0.030719	0.030529
3	gla	1	2	33	0.000196	0.000384	0.001198	0.001023	0.046432	0.04693
3	gla	1	2	34	-0.001731	-0.001607	0.001091	0.001432	0.04053	0.039654
3	gla	1	2	35	-0.001542	-0.001213	0.000516	0.000514	0.032578	0.032717
3	gla	1	2	36	0.002821	0.002743	0.003306	0.003228	0.032948	0.032978
3	gla	1	2	37	-0.000597	-0.00082	0.002435	0.004344	0.044563	0.042979
3	gla	1	2	38	-0.00285	-0.002704	-0.000814	-0.000833	0.042541	0.040776
3	gla	1	2	39	-0.000958	-0.000836	-0.000508	-0.000385	0.033942	0.034036
3	gla	1	2	40	0.003455	0.003505	0.005036	0.00505	0.036758	0.036987
3	gla	1	2	41	-0.001019	-0.000983	-0.002046	-0.001959	0.026775	0.026871
3	gla	1	2	42	-0.004963	-0.004926	-0.005693	-0.005465	0.027171	0.027254
3	gla	1	2	43	0.002425	0.002611	0.000407	0.000474	0.028414	0.028695
3	gla	1	2	44	-0.004702	-0.004399	-0.003198	-0.002922	0.026965	0.027191
3	gla	1	2	45	-9e-06	0.000569	4.1e-05	0.001842	0.028183	0.02881
3	gla	1	2	46	0.004826	0.005378	0.000994	0.001888	0.030059	0.030719
3	gla	1	2	47	0.006409	0.006137	0.007402	0.007077	0.029771	0.029815
3	gla	1	2	48	0.001827	0.001624	0.001304	0.001167	0.035419	0.034959
3	not	1	2	1	-0.000546	-0.000857	2.5e-05	-0.00032	0.030659	0.029818
3	not	1	2	2	-0.002693	-0.003189	-0.000183	-0.000532	0.027519	0.027127
3	not	1	2	3	-0.000405	-0.003207	-0.001267	-0.00112	0.026539	0.026865
3	not	1	2	4	-0.000901	-0.001429	-0.001071	-0.001008	0.028083	0.028318
3	not	1	2	5	-0.001733	-2e-05	-0.001883	-0.001889	0.029228	0.029313
3	not	1	2	6	2.1e-05	-0.000909	-0.000527	0.000118	0.028562	0.028485
3	not	1	2	7	0.004444	-0.000351	0.004788	0.004851	0.030148	0.030147
3	not	1	2	8	-0.000271	0.00147	-0.001141	-0.001604	0.038961	0.040738
3	not	1	2	9	-0.000982	-0.00059	-0.001989	-0.002158	0.029168	0.029233
3	not	1	2	10	0.002471	0.002495	0.000547	0.000494	0.030049	0.029809
3	not	1	2	11	-0.000407	-7e-05	-0.00132	-0.001444	0.031981	0.03186
3	not	1	2	12	0.001639	0.001814	0.001024	0.001028	0.033145	0.032958
3	not	1	2	13	0.002795	0.002766	0.001713	0.001982	0.030773	0.030715
3	not	1	2	14	-0.000911	-5.2e-05	0.000144	-1.4e-05	0.04471	0.051769
3	not	1	2	15	-0.001533	-0.00119	-0.00042	-0.000537	0.049719	0.050176
3	not	1	2	16	0.000649	-0.000188	0.002111	0.002115	0.036024	0.035242
3	not	1	2	17	0.003586	-0.001287	0.004239	0.004079	0.030176	0.03009
3	not	1	2	18	0.000139	-0.003295	0.001334	0.001008	0.028733	0.028541
3	not	1	2	19	-0.000459	-0.001409	-1.4e-05	0.000139	0.02887	0.029085
3	not	1	2	20	0.002041	0.001339	0.001778	0.001892	0.029466	0.029607
3	not	1	2	21	0.00254	0.001389	0.002206	0.002254	0.029574	0.029839
3	not	1	2	22	0.002005	-0.000711	0.00097	0.000996	0.030177	0.030232
3	not	1	2	23	0.001725	0.000605	0.001757	0.001985	0.034076	0.033757
3	not	1	2	24	0.00459	0.004743	0.005509	0.005427	0.031438	0.031452
3	not	1	2	25	-0.005037	-0.00533	0.003288	0.005178	0.03524	0.032385
3	not	1	2	26	0.002612	-0.000207	0.002364	0.002443	0.029051	0.029141
3	not	1	2	27	0.001383	-0.007828	-0.004626	-0.004654	0.052715	0.047056
3	not	1	2	28	-0.00045	-0.002241	0.002415	0.002178	0.026518	0.026218
3	not	1	2	29	0.003301	0.001859	0.004082	0.003959	0.02708	0.027012
3	not	1	2	30	0.007113	0.00745	0.008033	0.007962	0.031557	0.031215
3	not	1	2	31	0.00473	0.003402	0.007819	0.008007	0.029931	0.029823
3	not	1	2	32	0.003881	0.000781	0.00487	0.00506	0.030844	0.030676
3	not	1	2	33	-0.00051	-0.003976	0.001115	0.001107	0.041488	0.039493
3	not	1	2	34	-0.001608	-0.001424	-0.001027	-0.00071	0.049437	0.055799
3	not	1	2	35	-0.004437	-0.003517	-0.00377	-0.003954	0.031681	0.031219
3	not	1	2	36	5.3e-05	-0.002936	0.000901	0.000749	0.034361	0.034451
3	not	1	2	37	-0.002414	-0.001619	-0.000739	-0.000575	0.058691	0.07211
3	not	1	2	38	-0.004926	-0.003966	-0.002982	-0.002992	0.044125	0.046706
3	not	1	2	39	-0.003458	-0.007198	-0.002108	-0.003004	0.033945	0.033852
3	not	1	2	40	0.001863	-0.005881	0.00334	0.002652	0.037677	0.0377
3	not	1	2	41	-0.001452	-0.001681	-0.00106	-0.001745	0.027823	0.027817
3	not	1	2	42	-0.005484	-0.003464	-0.004049	-0.004453	0.027136	0.026968
3	not	1	2	43	0.001488	-0.000108	0.00208	0.001809	0.029226	0.029311
3	not	1	2	44	-0.004578	-0.001521	-0.00227	-0.002343	0.026794	0.026675
3	not	1	2	45	0.001888	0.000675	0.003287	0.003499	0.027745	0.027691
3	not	1	2	46	0.002234	0.00196	0.000888	0.000789	0.030203	0.030422
3	not	1	2	47	0.005136	0.002465	0.007585	0.007622	0.030565	0.03055
3	not	1	2	48	0.001689	-0.00026	-0.000405	-0.000805	0.036901	0.036413
3	oxf	1	2	1	-0.000325	9e-05	-0.00028	-0.000149	0.033166	0.032957
3	oxf	1	2	2	0.000119	0.000125	0.00149	0.00159	0.028745	0.028857
3	oxf	1	2	3	-0.001301	-0.001382	0.001114	0.001106	0.027081	0.027171
3	oxf	1	2	4	-0.000796	-0.000745	-8.3e-05	-7e-06	0.028629	0.028619
3	oxf	1	2	5	-0.001225	-0.000629	-0.001306	-0.001104	0.030507	0.030646
3	oxf	1	2	6	0.000213	0.000306	-0.001044	-0.000921	0.028715	0.028701
3	oxf	1	2	7	0.004269	0.003917	0.004149	0.004216	0.030071	0.030114
3	oxf	1	2	8	-0.000255	-0.000119	-0.000735	-0.000786	0.033983	0.034305
3	oxf	1	2	9	7.5e-05	5e-06	-0.001606	-0.001494	0.029086	0.029422
3	oxf	1	2	10	0.001532	0.00164	-0.001288	-0.001159	0.030631	0.030842
3	oxf	1	2	11	0.000316	0.000474	-0.000733	-0.000739	0.030439	0.030604
3	oxf	1	2	12	0.001057	0.001214	-0.001079	-0.00095	0.038667	0.03815
3	oxf	1	2	13	0.002722	0.003004	0.000635	0.000995	0.032159	0.033089
3	oxf	1	2	14	-0.000131	-0.000291	-0.000461	-0.000139	0.038247	0.037183
3	oxf	1	2	15	-0.000889	-0.00087	0.000185	0	0.061313	0.059451
3	oxf	1	2	16	-0.000278	3.8e-05	0.001918	0.002223	0.043186	0.04566
3	oxf	1	2	17	0.004772	0.00437	0.004027	0.004052	0.030567	0.030603
3	oxf	1	2	18	0.000672	0.000522	0.001024	0.001183	0.028674	0.028711
3	oxf	1	2	19	0.00037	0.00038	-0.000249	-0.000337	0.029221	0.029187
3	oxf	1	2	20	0.001935	0.002109	0.000868	0.000812	0.029553	0.029582
3	oxf	1	2	21	0.001346	0.00157	0.000976	0.001055	0.029669	0.029731
3	oxf	1	2	22	0.001084	0.001325	0.000955	0.00104	0.030498	0.030598
3	oxf	1	2	23	0.001438	0.001581	0.001865	0.00197	0.034603	0.035474
3	oxf	1	2	24	0.006637	0.006498	0.005373	0.005301	0.030892	0.03106
3	oxf	1	2	25	0.001177	0.001178	0.001057	0.000916	0.053427	0.049407
3	oxf	1	2	26	0.001124	0.00097	0.001504	0.001257	0.029029	0.029014
3	oxf	1	2	27	-0.00528	-0.005172	0.000721	0.00031	0.090132	0.086685
3	oxf	1	2	28	-0.000174	-2.1e-05	0.002314	0.00245	0.028647	0.028467
3	oxf	1	2	29	0.002143	0.00206	0.003449	0.003275	0.028945	0.028752
3	oxf	1	2	30	0.006716	0.006963	0.005696	0.005823	0.031016	0.031139
3	oxf	1	2	31	0.005338	0.005689	0.006844	0.007027	0.029494	0.029649
3	oxf	1	2	32	0.003763	0.004002	0.00436	0.004322	0.031714	0.031759
3	oxf	1	2	33	0.001086	0.001393	0.00246	0.002099	0.049649	0.049697
3	oxf	1	2	34	-0.000675	-0.000667	-0.002682	-0.002997	0.04416	0.044572
3	oxf	1	2	35	-0.001502	-0.001085	-0.000768	-0.001105	0.033181	0.033465
3	oxf	1	2	36	0.003724	0.003611	0.003703	0.004042	0.033178	0.033772
3	oxf	1	2	37	-0.001785	-0.002017	-0.005909	-0.005938	0.043462	0.04287
3	oxf	1	2	38	-0.003322	-0.003317	-0.004129	-0.004364	0.042501	0.042338
3	oxf	1	2	39	-0.002251	-0.002385	0.000375	0.000164	0.035536	0.035934
3	oxf	1	2	40	0.002904	0.002511	0.005132	0.005068	0.038243	0.0393
3	oxf	1	2	41	0.001063	0.001161	-0.000442	-0.00049	0.028315	0.028446
3	oxf	1	2	42	-0.004356	-0.004109	-0.004737	-0.005052	0.027945	0.027922
3	oxf	1	2	43	0.001128	0.001238	0.000664	0.000589	0.029544	0.029549
3	oxf	1	2	44	-0.00458	-0.004433	-0.002001	-0.002061	0.026991	0.027189
3	oxf	1	2	45	-0.001937	-0.001777	-0.001287	-0.001093	0.028178	0.028256
3	oxf	1	2	46	0.001288	0.001387	0.000164	0.000386	0.030826	0.030934
3	oxf	1	2	47	0.007354	0.00751	0.008227	0.008188	0.030824	0.030953
3	oxf	1	2	48	0.001647	0.001483	0.000682	0.000619	0.037446	0.038071
4	cam	1	2	1	0.000281	-2.5e-05	-0.000364	-0.000263	0.034151	0.033842
4	cam	1	2	2	-0.002402	-0.002043	-0.002807	-0.00256	0.027743	0.027804
4	cam	1	2	3	0.000889	-0.001255	0.001904	0.002093	0.029701	0.02981
4	cam	1	2	4	0.001274	-0.000307	0.000222	0.000571	0.030875	0.030916
4	cam	1	2	5	0.002202	0.000661	-0.000799	-0.000613	0.031598	0.031529
4	cam	1	2	6	0.002941	0.0019	0.000548	0.000543	0.031415	0.031521
4	cam	1	2	7	0.005656	0.002776	0.00623	0.006369	0.031873	0.032034
4	cam	1	2	8	-0.001283	-0.001521	-0.001088	-0.001043	0.033098	0.033022
4	cam	1	2	9	-0.001169	-0.001661	-0.001772	-0.001848	0.03227	0.032407
4	cam	1	2	10	0.00192	0.000717	-0.000147	0.000233	0.033158	0.033434
4	cam	1	2	11	-0.000889	-0.000838	-0.000707	-0.000157	0.03236	0.032433
4	cam	1	2	12	0.000744	-3.9e-05	-0.000261	-0.000132	0.033608	0.033622
4	cam	1	2	13	0.002552	0.002081	0.001438	0.001853	0.03389	0.034093
4	cam	1	2	14	-0.00055	-0.000842	-0.001003	-0.00054	0.033189	0.033112
4	cam	1	2	15	5.7e-05	2.4e-05	-0.000526	-0.000379	0.037235	0.0363
4	cam	1	2	16	0.000671	0.00133	7e-05	0.000244	0.035582	0.035557
4	cam	1	2	17	0.005141	0.002564	0.0059	0.005736	0.031436	0.031463
4	cam	1	2	18	0.003258	-0.001583	0.002882	0.00276	0.030696	0.031084
4	cam	1	2	19	0.002829	-0.000544	-0.001336	-0.001438	0.030066	0.029964
4	cam	1	2	20	0.003209	0.001509	0.001125	0.001284	0.031467	0.031574
4	cam	1	2	21	0.002622	0.002172	0.001376	0.001694	0.031805	0.031934
4	cam	1	2	22	0.00269	0.001088	0.001184	0.000959	0.032064	0.032132
4	cam	1	2	23	0.002576	0.002091	0.001709	0.00139	0.036523	0.036491
4	cam	1	2	24	0.009169	0.0092	0.006963	0.006961	0.034762	0.034735
4	cam	1	2	25	0.002455	0.002854	0.004075	0.004567	0.040386	0.039186
4	cam	1	2	26	0.005568	0.005583	0.009305	0.009387	0.031013	0.030868
4	cam	1	2	27	0.000475	-0.005593	-0.001822	-0.002333	0.057944	0.058062
4	cam	1	2	28	0.002863	0.001253	0.003529	0.003648	0.029142	0.029071
4	cam	1	2	29	0.004002	0.001967	0.003964	0.004298	0.030556	0.030716
4	cam	1	2	30	0.005519	0.002817	0.003678	0.003713	0.033175	0.033133
4	cam	1	2	31	0.006449	0.006445	0.007839	0.00798	0.032088	0.032051
4	cam	1	2	32	0.007492	0.005375	0.004247	0.00395	0.033782	0.0335
4	cam	1	2	33	0.001118	0.00053	0.000562	0.000523	0.03926	0.039175
4	cam	1	2	34	-0.001917	0.000774	-0.00059	-0.000359	0.031338	0.030797
4	cam	1	2	35	-0.004756	-0.003448	-0.008881	-0.008298	0.030861	0.030624
4	cam	1	2	36	0.002387	0.002907	0.001618	0.00149	0.036013	0.035957
4	cam	1	2	37	-0.000422	1.8e-05	-0.001381	-0.001396	0.031728	0.030555
4	cam	1	2	38	-0.001877	-0.000894	-0.002615	-0.002524	0.035063	0.034035
4	cam	1	2	39	-0.000715	-0.001741	-0.001902	-0.002096	0.036108	0.036203
4	cam	1	2	40	0.003666	0.002796	0.002185	0.002109	0.038745	0.038428
4	cam	1	2	41	0.002985	0.002443	-0.000147	0.000537	0.030811	0.031344
4	cam	1	2	42	0.000313	-0.002179	-0.003288	-0.003724	0.030025	0.029784
4	cam	1	2	43	0.002316	0.002459	0.000659	0.000663	0.030277	0.030163
4	cam	1	2	44	-0.001992	-0.003347	-0.003455	-0.003928	0.030297	0.03011
4	cam	1	2	45	0.000271	-0.001601	-0.00137	-0.001083	0.030847	0.030756
4	cam	1	2	46	0.002404	0.002672	0.001314	0.001633	0.033141	0.033137
4	cam	1	2	47	0.009809	0.009202	0.008042	0.008342	0.034244	0.034273
4	cam	1	2	48	0.004619	0.003611	0.002456	0.002123	0.039152	0.039595
4	car	1	1	1	-0.001157	-0.00041	-0.00088	-0.00091	0.0331	0.033134
4	car	1	1	2	-0.001642	-0.00109	-0.002695	-0.00279	0.027634	0.027608
4	car	1	1	3	-0.000102	-0.002037	0.001098	0.00109	0.02923	0.029025
4	car	1	1	4	-0.000129	-0.000995	-4.5e-05	-0.000194	0.030362	0.03019
4	car	1	1	5	0.000821	-0.000114	-0.001364	-0.001491	0.031198	0.031078
4	car	1	1	6	0.001978	0.001841	0.000256	7.6e-05	0.031218	0.03112
4	car	1	1	7	0.005343	0.002431	0.006402	0.006599	0.03226	0.032172
4	car	1	1	8	-0.000584	-0.000289	-0.001017	-0.000991	0.032297	0.032477
4	car	1	1	9	-0.000678	-0.000391	-0.002367	-0.002585	0.031862	0.031626
4	car	1	1	10	0.001869	0.000164	-0.00088	-0.00089	0.032448	0.032378
4	car	1	1	11	-3.8e-05	-0.000252	-0.000933	-0.001045	0.032609	0.032563
4	car	1	1	12	0.000983	0.000285	-0.000506	-0.000528	0.033181	0.033231
4	car	1	1	13	0.002784	0.002763	0.001807	0.001881	0.033495	0.033692
4	car	1	1	14	-9.6e-05	-0.000267	-0.000193	-0.000243	0.033329	0.033281
4	car	1	1	15	-8.8e-05	-0.000149	-0.000575	-0.000569	0.037367	0.038127
4	car	1	1	16	0.000229	0.000946	7.7e-05	-3.3e-05	0.03583	0.036513
4	car	1	1	17	0.005831	0.002867	0.006269	0.006154	0.032289	0.032132
4	car	1	1	18	0.004536	-0.000318	0.003298	0.00302	0.031389	0.031116
4	car	1	1	19	0.002853	-0.000996	-0.001458	-0.001479	0.030727	0.030791
4	car	1	1	20	0.003276	0.00119	0.001103	0.000942	0.031074	0.030969
4	car	1	1	21	0.002677	0.001394	0.001297	0.001312	0.031669	0.031625
4	car	1	1	22	0.00283	0.000261	-5.2e-05	-2.7e-05	0.032629	0.032616
4	car	1	1	23	0.00291	0.001937	0.001536	0.001445	0.036202	0.03638
4	car	1	1	24	0.009505	0.006904	0.006184	0.006362	0.035733	0.035716
4	car	1	1	25	0.000838	0.002787	0.001024	0.000788	0.041656	0.041775
4	car	1	1	26	0.004737	0.003774	0.007995	0.008014	0.03105	0.030842
4	car	1	1	27	-0.002447	-0.006261	-0.001916	-0.00121	0.055974	0.057254
4	car	1	1	28	0.002244	0.001715	0.002183	0.002244	0.02932	0.029218
4	car	1	1	29	0.003378	0.001955	0.002305	0.002281	0.030507	0.030495
4	car	1	1	30	0.005212	0.00288	0.004714	0.00451	0.033386	0.033179
4	car	1	1	31	0.006329	0.006468	0.007863	0.00798	0.032222	0.032097
4	car	1	1	32	0.006787	0.003145	0.003098	0.003476	0.034509	0.034469
4	car	1	1	33	0.000865	0.000381	0.000585	0.000496	0.038486	0.038885
4	car	1	1	34	-0.002124	5.7e-05	0.00127	0.001159	0.030442	0.030622
4	car	1	1	35	-0.006206	-0.006701	-0.007432	-0.007239	0.030989	0.031128
4	car	1	1	36	0.001306	-8.1e-05	0.001326	0.00145	0.036288	0.036378
4	car	1	1	37	-0.000278	-0.000756	-0.000935	-0.000786	0.032465	0.032662
4	car	1	1	38	-0.002771	-0.002757	-0.00285	-0.002671	0.034218	0.034706
4	car	1	1	39	-0.002295	-0.003861	-0.003585	-0.003463	0.035711	0.03574
4	car	1	1	40	0.003064	0.000315	0.001089	0.00098	0.038815	0.038985
4	car	1	1	41	0.001813	-0.000226	-0.000589	-0.000722	0.030162	0.030031
4	car	1	1	42	-0.000485	-0.002727	-0.00357	-0.003482	0.030535	0.030701
4	car	1	1	43	0.001894	0.001402	0.000648	0.000607	0.031247	0.031189
4	car	1	1	44	-0.000863	-0.001676	-0.002825	-0.003043	0.030008	0.029784
4	car	1	1	45	0.000503	-0.0005	0.000759	0.000435	0.032222	0.0321
4	car	1	1	46	0.002311	0.001911	0.001232	0.001075	0.032618	0.032391
4	car	1	1	47	0.009561	0.009144	0.007865	0.008235	0.034588	0.034585
4	car	1	1	48	0.004585	0.002635	0.001983	0.00196	0.03981	0.040219
4	car	2	1	1	-0.001172	-0.000305	-0.000646	-0.000606	0.0332	0.033156
4	car	2	1	2	-0.003668	-0.003899	-0.006046	-0.005801	0.028847	0.029028
4	car	2	1	3	0.000107	-0.002395	0.002022	0.002201	0.029884	0.029838
4	car	2	1	4	-9.7e-05	-0.000411	0.001289	0.001296	0.031472	0.031495
4	car	2	1	5	0.001224	0.000912	-0.00161	-0.001601	0.031474	0.031554
4	car	2	1	6	0.002802	0.003491	-0.000422	-0.000566	0.032766	0.033088
4	car	2	1	7	0.005431	0.004001	0.006848	0.006796	0.033449	0.033517
4	car	2	1	8	-0.000756	-0.000403	-0.002791	-0.003085	0.03298	0.033441
4	car	2	1	9	-0.000742	-0.000259	-0.000894	-0.000746	0.033002	0.03321
4	car	2	1	10	0.002372	0.001491	-0.000355	-0.000335	0.03273	0.032736
4	car	2	1	11	-0.000128	-5.6e-05	-0.000728	-0.000575	0.033261	0.03359
4	car	2	1	12	0.000964	0.000569	-0.000288	-0.000368	0.033467	0.033561
4	car	2	1	13	0.002865	0.002282	0.001105	0.001058	0.033956	0.033962
4	car	2	1	14	9.8e-05	-0.000586	-0.000343	-0.000338	0.032871	0.033245
4	car	2	1	15	-0.000624	-0.000328	-0.000572	-0.000564	0.036938	0.037322
4	car	2	1	16	-0.000232	0.000386	0.000259	0.000236	0.035236	0.035365
4	car	2	1	17	0.005483	0.005059	0.006506	0.00681	0.033702	0.033696
4	car	2	1	18	0.004646	0.000863	0.002506	0.002905	0.032428	0.032231
4	car	2	1	19	0.003484	0.000163	-0.001015	-0.00123	0.032116	0.032153
4	car	2	1	20	0.003663	0.001952	0.001129	0.001131	0.032246	0.032272
4	car	2	1	21	0.003347	0.002655	0.001327	0.001418	0.033003	0.032951
4	car	2	1	22	0.003546	0.001449	-0.000753	-0.000669	0.033621	0.033599
4	car	2	1	23	0.003133	0.002665	0.001423	0.001296	0.037007	0.037178
4	car	2	1	24	0.00968	0.008561	0.00831	0.00816	0.036969	0.0369
4	car	2	1	25	1e-06	0.00237	0.002773	0.002367	0.046039	0.047071
4	car	2	1	26	0.006211	0.006478	0.010006	0.00944	0.032053	0.031941
4	car	2	1	27	-0.002855	-0.008704	-0.001757	-0.002246	0.058127	0.056852
4	car	2	1	28	0.002362	0.001726	0.004703	0.004958	0.029685	0.029787
4	car	2	1	29	0.003556	0.002297	0.003329	0.003104	0.031233	0.031247
4	car	2	1	30	0.005343	0.002562	0.005159	0.00473	0.033187	0.033139
4	car	2	1	31	0.00633	0.006262	0.008203	0.007936	0.033041	0.033091
4	car	2	1	32	0.006983	0.003612	0.003938	0.003638	0.035299	0.035176
4	car	2	1	33	0.000677	0.000265	-0.000611	-0.000694	0.038131	0.038066
4	car	2	1	34	-0.002271	0.001329	0.00134	0.001183	0.032231	0.032348
4	car	2	1	35	-0.006203	-0.003932	-0.007723	-0.007868	0.031196	0.031015
4	car	2	1	36	0.001767	0.001941	0.003153	0.002967	0.036852	0.036763
4	car	2	1	37	-0.000295	-0.000124	-0.000993	-0.000715	0.033206	0.034099
4	car	2	1	38	-0.002597	-0.002824	-0.004331	-0.004527	0.034097	0.034234
4	car	2	1	39	-0.002101	-0.003064	-0.003549	-0.003666	0.03461	0.034542
4	car	2	1	40	0.002622	0.000941	0.001715	0.001536	0.039713	0.039868
4	car	2	1	41	0.001695	0.000847	-0.00254	-0.002578	0.031577	0.031711
4	car	2	1	42	-0.000358	-0.00207	-0.004978	-0.004276	0.032363	0.032691
4	car	2	1	43	0.002693	0.002426	0.000406	-5e-06	0.031838	0.031916
4	car	2	1	44	-0.00216	-0.003221	-0.002736	-0.002597	0.031274	0.031152
4	car	2	1	45	0.000146	-0.001896	-0.00167	-0.001575	0.033378	0.033347
4	car	2	1	46	0.002928	0.003671	0.001579	0.001337	0.033452	0.033354
4	car	2	1	47	0.009362	0.009191	0.009556	0.009059	0.035424	0.035513
4	car	2	1	48	0.004957	0.004005	0.002419	0.002612	0.040377	0.040615
4	car	3	1	1	-0.000767	2.1e-05	-0.00075	-0.000827	0.033857	0.033975
4	car	3	1	2	-0.003277	-0.003284	-0.002761	-0.002938	0.028042	0.028138
4	car	3	1	3	0.000134	-0.002392	0.001063	0.000924	0.029709	0.029698
4	car	3	1	4	0.000126	-0.000349	0.000247	0.000258	0.030966	0.030896
4	car	3	1	5	0.000825	0.000521	-0.000384	-0.000607	0.032173	0.032362
4	car	3	1	6	0.002141	0.002243	0.0007	0.0005	0.031652	0.031739
4	car	3	1	7	0.005512	0.003273	0.005725	0.005662	0.031977	0.032042
4	car	3	1	8	-0.001007	-0.00092	-0.001314	-0.001508	0.031847	0.032371
4	car	3	1	9	-0.000727	-0.001185	-0.001253	-0.001187	0.032802	0.032939
4	car	3	1	10	0.002034	0.000673	-0.000774	-0.000826	0.034291	0.034794
4	car	3	1	11	-0.000292	-0.000633	-0.001543	-0.001481	0.033414	0.033525
4	car	3	1	12	0.001014	0.000195	-0.000596	-0.000565	0.035061	0.035144
4	car	3	1	13	0.002805	0.002432	0.001367	0.001171	0.033994	0.034374
4	car	3	1	14	-0.000385	-0.000899	-0.001116	-0.001151	0.032465	0.032531
4	car	3	1	15	-0.000218	-0.000156	-0.001082	-0.001164	0.037626	0.038102
4	car	3	1	16	0.00051	0.001067	0.000841	0.000673	0.035645	0.036231
4	car	3	1	17	0.005715	0.003492	0.005444	0.004992	0.032146	0.032395
4	car	3	1	18	0.004315	0.000219	0.002379	0.002266	0.030936	0.03077
4	car	3	1	19	0.003387	-2.5e-05	0.000582	-0.000586	0.028554	0.029059
4	car	3	1	20	0.003586	0.001756	0.000949	0.000301	0.031126	0.031454
4	car	3	1	21	0.002991	0.002192	0.001345	0.000856	0.032806	0.033057
4	car	3	1	22	0.002744	0.000224	-3.7e-05	2.4e-05	0.033416	0.03359
4	car	3	1	23	0.002884	0.002257	0.002201	0.002083	0.036344	0.0368
4	car	3	1	24	0.008891	0.006625	0.00669	0.006958	0.035447	0.035637
4	car	3	1	25	0.000477	0.001131	0.002456	0.00231	0.047833	0.049362
4	car	3	1	26	0.005939	0.005621	0.008241	0.008294	0.03094	0.030778
4	car	3	1	27	-0.001501	-0.007619	-0.000843	-0.000793	0.057235	0.057647
4	car	3	1	28	0.0025	0.002053	0.004089	0.004323	0.029625	0.029825
4	car	3	1	29	0.003812	0.003004	0.003541	0.003495	0.030403	0.030397
4	car	3	1	30	0.005259	0.002827	0.004858	0.004682	0.033248	0.033153
4	car	3	1	31	0.005842	0.006664	0.008382	0.008378	0.031904	0.031924
4	car	3	1	32	0.006514	0.003544	0.004297	0.004571	0.034621	0.034579
4	car	3	1	33	0.001013	0.000839	0.001797	0.001745	0.038961	0.039522
4	car	3	1	34	-0.001949	0.001331	-0.000504	-0.000175	0.03061	0.030664
4	car	3	1	35	-0.005437	-0.005695	-0.007755	-0.007534	0.030599	0.030572
4	car	3	1	36	0.001609	0.001225	0.002147	0.002026	0.036281	0.036436
4	car	3	1	37	-0.000572	-0.000112	-0.001614	-0.001517	0.031538	0.03182
4	car	3	1	38	-0.002169	-0.002282	-0.004049	-0.003944	0.034603	0.034867
4	car	3	1	39	-0.001539	-0.002857	-0.00367	-0.003628	0.034416	0.034302
4	car	3	1	40	0.002951	0.000539	0.002121	0.001984	0.039379	0.039467
4	car	3	1	41	0.001372	0.001649	0.000809	-2.3e-05	0.03087	0.03073
4	car	3	1	42	-0.000587	-0.002189	-0.002375	-0.00281	0.032044	0.032365
4	car	3	1	43	0.002098	0.001036	0.000141	-0.000212	0.031065	0.031692
4	car	3	1	44	-0.002046	-0.003447	-0.000247	-0.00094	0.030877	0.030853
4	car	3	1	45	0.000654	-0.001565	0.000318	0.000142	0.032261	0.032387
4	car	3	1	46	0.002712	0.002703	0.001313	0.001289	0.032432	0.033142
4	car	3	1	47	0.008987	0.008853	0.00897	0.009327	0.03407	0.034138
4	car	3	1	48	0.004462	0.002926	0.003072	0.003239	0.039469	0.039768
4	car	4	1	1	-0.000543	5.5e-05	-0.001006	-0.001235	0.033604	0.033588
4	car	4	1	2	-0.003771	-0.003686	-0.003133	-0.003466	0.02794	0.02806
4	car	4	1	3	0.000596	-0.001776	0.001637	0.001494	0.029392	0.029306
4	car	4	1	4	8e-05	-0.000935	0.000424	0.000219	0.030572	0.030426
4	car	4	1	5	0.000551	0.000311	-0.000581	-0.000822	0.031401	0.031211
4	car	4	1	6	0.001967	0.002401	6.2e-05	-0.000241	0.031064	0.030864
4	car	4	1	7	0.005737	0.002954	0.007178	0.007104	0.033058	0.032987
4	car	4	1	8	-0.001001	-0.000822	-0.001943	-0.001701	0.032409	0.03254
4	car	4	1	9	-0.000921	-0.001975	-0.00237	-0.002282	0.032221	0.03209
4	car	4	1	10	0.002406	0.000942	-0.000449	-0.000251	0.032548	0.032509
4	car	4	1	11	-0.000406	-0.000755	-0.001962	-0.001795	0.032366	0.032333
4	car	4	1	12	0.001317	0.000973	-0.000349	-0.000165	0.033134	0.033137
4	car	4	1	13	0.002993	0.002194	0.001241	0.001336	0.032923	0.033167
4	car	4	1	14	-0.000214	-0.00064	-0.000906	-0.000795	0.033158	0.033266
4	car	4	1	15	-0.000176	-0.000612	-0.000835	-0.000797	0.03729	0.037732
4	car	4	1	16	-0.000185	7.4e-05	-5.2e-05	-0.000179	0.0351	0.035632
4	car	4	1	17	0.005823	0.003037	0.006739	0.006461	0.033274	0.033144
4	car	4	1	18	0.004436	-0.00054	0.003104	0.002667	0.031595	0.031425
4	car	4	1	19	0.003182	-0.000426	-0.000838	-0.000793	0.03061	0.03064
4	car	4	1	20	0.003484	0.001385	0.00144	0.001408	0.031187	0.031201
4	car	4	1	21	0.002772	0.001681	0.001553	0.001595	0.031756	0.031748
4	car	4	1	22	0.002684	0.000468	-5.6e-05	-4e-06	0.032476	0.03248
4	car	4	1	23	0.00246	0.001542	0.001656	0.001738	0.035312	0.035471
4	car	4	1	24	0.0086	0.00622	0.005953	0.00656	0.035155	0.035307
4	car	4	1	25	0.000319	0.002611	0.003814	0.003809	0.043906	0.044528
4	car	4	1	26	0.006038	0.006115	0.009782	0.009466	0.031212	0.031196
4	car	4	1	27	-0.001124	-0.005963	-0.000284	0.000173	0.055997	0.057329
4	car	4	1	28	0.002334	0.001759	0.003268	0.003279	0.029123	0.02925
4	car	4	1	29	0.00329	0.002234	0.003072	0.003119	0.030423	0.030555
4	car	4	1	30	0.004975	0.002585	0.004214	0.003806	0.033234	0.033208
4	car	4	1	31	0.006219	0.006438	0.008356	0.008571	0.032216	0.032202
4	car	4	1	32	0.006553	0.003314	0.003166	0.003662	0.034346	0.03442
4	car	4	1	33	0.000671	0.000547	0.000498	0.000499	0.038365	0.039171
4	car	4	1	34	-0.001837	0.001535	0.001392	0.001547	0.032469	0.032567
4	car	4	1	35	-0.005801	-0.006261	-0.006932	-0.006748	0.032022	0.032002
4	car	4	1	36	0.001262	0.000795	0.000877	0.000823	0.035763	0.035772
4	car	4	1	37	-0.000163	-0.000418	-0.001441	-0.001441	0.033815	0.033897
4	car	4	1	38	-0.002403	-0.002299	-0.002343	-0.002361	0.035625	0.035777
4	car	4	1	39	-0.001629	-0.002972	-0.002905	-0.002955	0.035329	0.035324
4	car	4	1	40	0.002793	0.000459	0.000597	0.000575	0.036924	0.037103
4	car	4	1	41	0.000941	0.000291	-0.001368	-0.001375	0.029789	0.029571
4	car	4	1	42	-0.000934	-0.002333	-0.004033	-0.003672	0.031095	0.031262
4	car	4	1	43	0.001861	0.000963	0.001351	0.001535	0.031716	0.031775
4	car	4	1	44	-0.001914	-0.003558	-0.003727	-0.003527	0.030217	0.030206
4	car	4	1	45	7.7e-05	-0.001822	0.000707	0.000641	0.032594	0.032389
4	car	4	1	46	0.002627	0.002307	0.00236	0.002336	0.033077	0.033013
4	car	4	1	47	0.008718	0.008897	0.008357	0.00892	0.034524	0.034636
4	car	4	1	48	0.003953	0.002312	0.002186	0.002323	0.039767	0.040252
4	car	5	1	1	-0.001441	-0.0011	-0.000869	-0.000954	0.032513	0.032581
4	car	5	1	2	-0.002018	-0.00224	-0.003963	-0.003461	0.028312	0.028404
4	car	5	1	3	-0.001036	-0.003365	0.000763	0.000657	0.028612	0.028334
4	car	5	1	4	-0.000723	-0.001297	-0.000334	-0.000316	0.030074	0.029923
4	car	5	1	5	0.00124	0.000683	-0.000956	-0.000948	0.031085	0.030989
4	car	5	1	6	0.001912	0.001961	-6.3e-05	1.7e-05	0.031305	0.031111
4	car	5	1	7	0.004221	0.002621	0.005315	0.005421	0.031801	0.031529
4	car	5	1	8	-0.000486	-0.000573	-0.00125	-0.001297	0.033168	0.03368
4	car	5	1	9	-5.9e-05	7.6e-05	-0.002067	-0.002008	0.032011	0.032111
4	car	5	1	10	0.00198	0.001246	-0.000462	-0.000518	0.032554	0.032622
4	car	5	1	11	0.000433	0.000302	-0.001296	-0.001361	0.032869	0.033217
4	car	5	1	12	0.001117	0.000301	-0.000555	-0.000703	0.033043	0.033252
4	car	5	1	13	0.002774	0.00248	0.00205	0.001881	0.033514	0.03364
4	car	5	1	14	0.000221	-0.000236	-0.000696	-0.00064	0.033636	0.033786
4	car	5	1	15	0.000306	0.00015	-0.000512	-0.000421	0.036179	0.036733
4	car	5	1	16	0.000191	0.000947	0.000368	0.00057	0.034029	0.03438
4	car	5	1	17	0.004747	0.003198	0.004801	0.005492	0.031677	0.031594
4	car	5	1	18	0.003875	-0.000694	0.001285	0.00176	0.030005	0.029657
4	car	5	1	19	0.002923	-0.000212	-0.001279	-0.00083	0.030647	0.030718
4	car	5	1	20	0.002943	0.00108	0.001019	0.001118	0.031104	0.031004
4	car	5	1	21	0.002663	0.001532	0.001252	0.001352	0.031588	0.031356
4	car	5	1	22	0.003123	0.001998	0.000482	0.001077	0.032259	0.032028
4	car	5	1	23	0.002963	0.00217	0.001582	0.001518	0.035415	0.035521
4	car	5	1	24	0.008945	0.007776	0.007532	0.006946	0.035906	0.035694
4	car	5	1	25	-0.000237	0.001539	0.003457	0.003343	0.041433	0.042471
4	car	5	1	26	0.004505	0.00567	0.008444	0.007688	0.030886	0.030576
4	car	5	1	27	-0.000239	-0.005287	-0.001224	-0.00079	0.052693	0.052665
4	car	5	1	28	0.001832	0.001007	0.002745	0.002565	0.029157	0.029141
4	car	5	1	29	0.003122	0.002798	0.002978	0.002917	0.03091	0.030849
4	car	5	1	30	0.004786	0.002806	0.00195	0.002528	0.033514	0.033374
4	car	5	1	31	0.005761	0.005799	0.006732	0.007444	0.032147	0.031979
4	car	5	1	32	0.006472	0.003784	0.002778	0.003884	0.035412	0.034985
4	car	5	1	33	0.001081	0.000691	0.000666	0.000746	0.037671	0.037964
4	car	5	1	34	-0.00224	0.000662	0.002779	0.002331	0.03171	0.031608
4	car	5	1	35	-0.005241	-0.003181	-0.004908	-0.004708	0.032439	0.03234
4	car	5	1	36	0.001284	0.00162	0.001999	0.001836	0.036214	0.036035
4	car	5	1	37	-5.2e-05	-0.000458	-0.00081	-0.000882	0.032375	0.032897
4	car	5	1	38	-0.001686	-0.001284	-0.002179	-0.002389	0.034061	0.034438
4	car	5	1	39	-0.001507	-0.002783	-0.003938	-0.00366	0.035365	0.035353
4	car	5	1	40	0.002685	0.001619	0.000891	0.001007	0.036895	0.036679
4	car	5	1	41	0.001399	0.000147	-2.9e-05	0.000264	0.030191	0.030373
4	car	5	1	42	6.4e-05	-0.001587	-0.003416	-0.003014	0.031376	0.03155
4	car	5	1	43	0.002681	0.002236	0.001217	0.001387	0.031655	0.031589
4	car	5	1	44	-0.000916	-0.002637	-0.004514	-0.004235	0.03012	0.030159
4	car	5	1	45	0.000972	-0.00084	-0.000355	-0.000227	0.032507	0.032259
4	car	5	1	46	0.002553	0.002581	0.001523	0.001707	0.033231	0.033085
4	car	5	1	47	0.008551	0.00824	0.008598	0.008869	0.034979	0.034849
4	car	5	1	48	0.004549	0.00356	0.00247	0.002053	0.040409	0.040883
4	gla	1	2	1	-0.000953	-0.000258	-0.000571	-0.00032	0.032957	0.033033
4	gla	1	2	2	-0.002374	-0.003767	-0.003471	-0.003842	0.028311	0.02836
4	gla	1	2	3	0.00156	-0.000298	0.001558	0.001352	0.029052	0.028974
4	gla	1	2	4	0.000408	0.000447	0.000231	0.000178	0.030055	0.030042
4	gla	1	2	5	0.000947	0.000747	-0.001625	-0.001313	0.030774	0.030889
4	gla	1	2	6	0.001513	0.003985	-0.000282	-0.000173	0.030529	0.030251
4	gla	1	2	7	0.005488	0.006061	0.005358	0.004422	0.031888	0.031467
4	gla	1	2	8	-0.001406	-0.001291	-0.001974	-0.00227	0.031709	0.031357
4	gla	1	2	9	-3e-05	0.001293	-0.001221	-0.001006	0.032563	0.032714
4	gla	1	2	10	0.001712	0.00084	-0.000355	-0.00022	0.032029	0.032173
4	gla	1	2	11	-0.000264	-4.8e-05	-0.000826	-0.000886	0.032805	0.032537
4	gla	1	2	12	0.000441	-0.000176	-0.000478	-0.000267	0.032988	0.032767
4	gla	1	2	13	0.001865	0.00207	0.001219	0.001231	0.031977	0.031777
4	gla	1	2	14	-0.000875	-0.000605	-0.000678	-0.000745	0.033685	0.033537
4	gla	1	2	15	2.6e-05	1.9e-05	-9e-05	-0.000347	0.037042	0.036303
4	gla	1	2	16	0.000272	0.000476	0.000175	-0.000139	0.033307	0.032957
4	gla	1	2	17	0.00496	0.005699	0.004426	0.002908	0.031724	0.03098
4	gla	1	2	18	0.003156	0.00202	0.002343	0.001699	0.030477	0.029829
4	gla	1	2	19	0.003054	0.001712	-0.001574	-0.001149	0.029538	0.029364
4	gla	1	2	20	0.002753	0.002206	0.00087	0.001079	0.029891	0.029857
4	gla	1	2	21	0.002194	0.002373	0.001411	0.001346	0.03015	0.030223
4	gla	1	2	22	0.002485	0.001219	0.000531	0.00094	0.030891	0.03094
4	gla	1	2	23	0.002536	0.001845	0.001399	0.001368	0.034742	0.034514
4	gla	1	2	24	0.007877	0.006137	0.005941	0.005558	0.034399	0.034611
4	gla	1	2	25	0.000288	0.000842	0.001918	0.002049	0.043573	0.043219
4	gla	1	2	26	0.006966	0.0093	0.008637	0.008714	0.030635	0.030599
4	gla	1	2	27	-0.000819	-0.006564	0.000214	-0.00025	0.05538	0.054232
4	gla	1	2	28	0.003238	0.003202	0.003523	0.003798	0.028479	0.028664
4	gla	1	2	29	0.003622	0.003135	0.002291	0.002401	0.029909	0.030157
4	gla	1	2	30	0.003845	0.003144	0.00297	0.003324	0.031727	0.031671
4	gla	1	2	31	0.004901	0.005552	0.006271	0.006083	0.031058	0.030932
4	gla	1	2	32	0.005632	0.003954	0.00409	0.004255	0.032496	0.032495
4	gla	1	2	33	0.001005	0.000866	0.001805	0.001664	0.036559	0.03617
4	gla	1	2	34	-0.0026	-0.001005	7.2e-05	0.000148	0.032908	0.032698
4	gla	1	2	35	-0.005194	-0.004849	-0.009086	-0.008951	0.030125	0.029835
4	gla	1	2	36	0.000873	0.001013	0.000471	0.000676	0.033871	0.033904
4	gla	1	2	37	-0.000758	-0.001412	-0.000999	-0.001297	0.033555	0.033112
4	gla	1	2	38	-0.002082	-0.001193	-0.002338	-0.002656	0.035216	0.034639
4	gla	1	2	39	-0.001762	-0.002196	-0.002712	-0.002837	0.033917	0.033835
4	gla	1	2	40	0.002531	0.001832	0.001657	0.001644	0.036797	0.036296
4	gla	1	2	41	0.0011	-3.4e-05	-0.003629	-0.004179	0.029411	0.029267
4	gla	1	2	42	-9.8e-05	-0.003231	-0.004648	-0.005377	0.029392	0.029088
4	gla	1	2	43	0.00312	0.003918	0.001268	0.000927	0.030375	0.030298
4	gla	1	2	44	-0.000764	-0.001211	-0.003568	-0.003476	0.030516	0.030874
4	gla	1	2	45	0.001567	0.001164	0.001028	0.001326	0.031682	0.03196
4	gla	1	2	46	0.002886	0.003877	0.001998	0.002185	0.031983	0.032208
4	gla	1	2	47	0.007507	0.006632	0.007225	0.006789	0.03338	0.033638
4	gla	1	2	48	0.004694	0.003279	0.001731	0.001826	0.037034	0.036909
4	not	1	2	1	-0.000567	-0.000515	3.3e-05	-7e-06	0.032407	0.032132
4	not	1	2	2	-0.003978	-0.005947	-0.004301	-0.004428	0.028266	0.028674
4	not	1	2	3	0.000333	-0.000984	0.002504	0.002559	0.028544	0.028805
4	not	1	2	4	8.4e-05	-0.000507	0.000603	0.000803	0.029588	0.029618
4	not	1	2	5	0.001321	0.001091	-0.001081	-0.001019	0.032388	0.03257
4	not	1	2	6	0.000705	0.002369	-0.001325	-0.000893	0.029927	0.029936
4	not	1	2	7	0.003493	0.003808	0.005536	0.005738	0.031	0.031258
4	not	1	2	8	-0.001863	-0.00119	-0.002089	-0.002469	0.032228	0.031581
4	not	1	2	9	-0.001638	-0.001349	-0.002002	-0.002095	0.032237	0.032265
4	not	1	2	10	0.0016	0.001433	0.000461	0.000101	0.033303	0.03291
4	not	1	2	11	-0.00115	-0.000696	-0.001298	-0.001557	0.032334	0.031703
4	not	1	2	12	0.00054	0.000683	0.000191	-1.3e-05	0.033736	0.033074
4	not	1	2	13	0.002571	0.00249	0.00165	0.001581	0.032865	0.03264
4	not	1	2	14	-0.000645	-0.000455	-0.001713	-0.001401	0.03146	0.031579
4	not	1	2	15	-0.001023	-0.000646	-0.00107	-0.000815	0.036171	0.036776
4	not	1	2	16	4.6e-05	0.000366	0.000187	0.000319	0.034176	0.033117
4	not	1	2	17	0.003595	0.00304	0.005888	0.005643	0.03087	0.031251
4	not	1	2	18	0.002959	-0.001707	0.002437	0.002705	0.029186	0.029035
4	not	1	2	19	0.002004	-0.000184	-5.8e-05	-0.000333	0.029854	0.029992
4	not	1	2	20	0.002865	0.001706	0.00133	0.001274	0.031038	0.0311
4	not	1	2	21	0.002763	0.002384	0.001688	0.001792	0.031048	0.031248
4	not	1	2	22	0.003973	0.001994	0.001051	0.001393	0.031874	0.031521
4	not	1	2	23	0.003207	0.002739	0.001535	0.00111	0.034003	0.03375
4	not	1	2	24	0.009879	0.007151	0.009098	0.009176	0.03434	0.034143
4	not	1	2	25	0.00069	-0.002608	0.006505	0.00784	0.03537	0.033766
4	not	1	2	26	0.005451	0.007059	0.007698	0.008424	0.031386	0.031303
4	not	1	2	27	-0.003975	-0.008206	-0.003152	-0.004081	0.047898	0.042477
4	not	1	2	28	0.003245	0.002003	0.004174	0.004184	0.028529	0.02798
4	not	1	2	29	0.003542	0.003309	0.002804	0.002565	0.030261	0.029852
4	not	1	2	30	0.004324	0.000954	0.002224	0.002573	0.033849	0.033658
4	not	1	2	31	0.006071	0.00558	0.00785	0.008528	0.03146	0.031263
4	not	1	2	32	0.007725	0.004475	0.005194	0.005803	0.033619	0.032948
4	not	1	2	33	-0.00114	-0.003106	-9.1e-05	-7.9e-05	0.035964	0.034704
4	not	1	2	34	-0.002269	0.000705	7.2e-05	0.000534	0.034773	0.035348
4	not	1	2	35	-0.00765	-0.006727	-0.007434	-0.007876	0.032046	0.031131
4	not	1	2	36	0.001382	0.001794	0.003488	0.00452	0.035479	0.035205
4	not	1	2	37	-0.000715	-0.000537	-0.002078	-0.00149	0.032671	0.033931
4	not	1	2	38	-0.003511	-0.004241	-0.003583	-0.003421	0.036846	0.037227
4	not	1	2	39	-0.002541	-0.004301	-0.003815	-0.003835	0.035075	0.035126
4	not	1	2	40	0.002274	-0.000106	0.000896	0.00033	0.035596	0.035031
4	not	1	2	41	-0.001061	-0.001914	-0.003575	-0.004083	0.02923	0.02896
4	not	1	2	42	-0.001696	-0.005505	-0.004656	-0.005271	0.029673	0.030067
4	not	1	2	43	0.002412	0.002147	0.001981	0.001344	0.03201	0.03254
4	not	1	2	44	-0.002541	-0.005611	-0.003886	-0.00525	0.029274	0.029523
4	not	1	2	45	-0.000588	-0.000441	0.000745	0.00042	0.031331	0.031702
4	not	1	2	46	0.002243	0.002212	0.001648	0.0011	0.033699	0.033742
4	not	1	2	47	0.009556	0.008666	0.009486	0.009258	0.034295	0.033991
4	not	1	2	48	0.005706	0.001667	0.002299	0.001549	0.038631	0.03752
4	oxf	1	2	1	-0.001153	-0.000805	-0.000396	-0.000332	0.032732	0.03296
4	oxf	1	2	2	-0.003084	-0.001971	-0.001922	-0.001779	0.028265	0.028329
4	oxf	1	2	3	-0.000497	-0.002208	0.001954	0.001929	0.029352	0.029381
4	oxf	1	2	4	-0.000227	-0.001201	0.000363	0.000329	0.030595	0.030642
4	oxf	1	2	5	0.000892	-0.000782	-0.001232	-0.001125	0.031423	0.031487
4	oxf	1	2	6	0.002193	0.002644	7.5e-05	0.000109	0.031909	0.031918
4	oxf	1	2	7	0.005255	0.003897	0.006066	0.006059	0.032369	0.032432
4	oxf	1	2	8	-0.001483	-0.001734	-0.003295	-0.00344	0.031562	0.031635
4	oxf	1	2	9	-0.00037	-0.00104	-0.001853	-0.001848	0.031877	0.031569
4	oxf	1	2	10	0.001868	0.001088	-0.000736	-0.000754	0.032253	0.032261
4	oxf	1	2	11	0.000475	-0.000267	-0.001137	-0.001519	0.032699	0.032608
4	oxf	1	2	12	0.001613	0.001112	-0.000383	-0.000486	0.033317	0.033397
4	oxf	1	2	13	0.002709	0.001645	0.001577	0.001394	0.032952	0.032995
4	oxf	1	2	14	0.000119	-0.000893	-0.001095	-0.001191	0.032544	0.032377
4	oxf	1	2	15	3.6e-05	-0.000181	-0.000863	-0.000645	0.037059	0.037754
4	oxf	1	2	16	0.000416	0.001025	-0.000374	-0.000144	0.035277	0.035708
4	oxf	1	2	17	0.005147	0.0038	0.006005	0.006098	0.032387	0.032358
4	oxf	1	2	18	0.004159	0.000836	0.003267	0.003568	0.031255	0.031283
4	oxf	1	2	19	0.002089	-0.000264	-0.000222	-0.000601	0.030387	0.030138
4	oxf	1	2	20	0.002611	0.00042	0.000992	0.001045	0.03105	0.031012
4	oxf	1	2	21	0.001994	0.000909	0.001551	0.001572	0.031521	0.031425
4	oxf	1	2	22	0.002676	0.000378	0.000286	0.000261	0.032406	0.032333
4	oxf	1	2	23	0.002849	0.001634	0.001737	0.001671	0.036185	0.036175
4	oxf	1	2	24	0.009732	0.006971	0.005336	0.005346	0.035955	0.03598
4	oxf	1	2	25	0.001943	0.002639	0.003483	0.003074	0.040308	0.042816
4	oxf	1	2	26	0.004465	0.004008	0.00572	0.005781	0.030499	0.030469
4	oxf	1	2	27	-0.000958	-0.005172	-0.001503	-0.001539	0.055941	0.059805
4	oxf	1	2	28	0.001956	0.000924	0.003748	0.003618	0.029309	0.029363
4	oxf	1	2	29	0.003557	0.002376	0.003953	0.00337	0.031128	0.031067
4	oxf	1	2	30	0.005143	0.002948	0.005033	0.005348	0.033089	0.033004
4	oxf	1	2	31	0.006354	0.006643	0.008568	0.008821	0.032576	0.032629
4	oxf	1	2	32	0.007178	0.003535	0.002747	0.002676	0.034789	0.034687
4	oxf	1	2	33	0.000561	-0.000143	0.001209	0.001165	0.037917	0.03918
4	oxf	1	2	34	-0.001606	0.000782	0.000547	0.00052	0.03064	0.030676
4	oxf	1	2	35	-0.005334	-0.00461	-0.007185	-0.007764	0.031622	0.031764
4	oxf	1	2	36	0.001305	0.000786	0.001501	0.001386	0.036506	0.036534
4	oxf	1	2	37	-0.000384	-0.000645	-0.002254	-0.002214	0.03209	0.032128
4	oxf	1	2	38	-0.00193	-0.001712	-0.003045	-0.002671	0.034611	0.035223
4	oxf	1	2	39	-0.001762	-0.002411	-0.00308	-0.002811	0.035388	0.035392
4	oxf	1	2	40	0.002828	5.6e-05	0.001977	0.002054	0.038578	0.038576
4	oxf	1	2	41	0.001932	0.000999	-0.001085	-0.000579	0.031337	0.03157
4	oxf	1	2	42	-0.000816	-0.003523	-0.003064	-0.003238	0.030497	0.030463
4	oxf	1	2	43	0.001032	0.000266	0.000819	0.000938	0.030916	0.030939
4	oxf	1	2	44	-0.002409	-0.002768	-0.002599	-0.002861	0.030102	0.030069
4	oxf	1	2	45	-2.6e-05	-0.002949	0.001575	0.000952	0.031737	0.031871
4	oxf	1	2	46	0.001666	0.001521	0.001755	0.001727	0.032568	0.032537
4	oxf	1	2	47	0.009759	0.009596	0.008275	0.008364	0.034883	0.034941
4	oxf	1	2	48	0.00468	0.002729	0.002403	0.00236	0.038978	0.039523
5	cam	1	2	1	-0.000884	-0.000968	-0.001775	-0.001663	0.033439	0.032731
5	cam	1	2	2	-0.001337	-0.001903	-0.002395	-0.002238	0.027983	0.028213
5	cam	1	2	3	-0.001308	-0.00233	-0.000404	-0.000413	0.02894	0.029097
5	cam	1	2	4	-0.000724	-0.001207	-0.000906	-0.000925	0.029731	0.029841
5	cam	1	2	5	0.000454	0.000399	-0.001194	-0.001235	0.030296	0.030283
5	cam	1	2	6	-0.000392	0.001905	-0.000465	-0.000311	0.029656	0.029874
5	cam	1	2	7	0.001875	0.00111	0.002627	0.001811	0.03164	0.031611
5	cam	1	2	8	-0.001065	-0.000771	-0.00163	-0.001023	0.031955	0.032373
5	cam	1	2	9	9.3e-05	0.000693	-0.000419	-0.000367	0.030158	0.030466
5	cam	1	2	10	0.00178	0.001049	-9.8e-05	-0.000305	0.032066	0.032232
5	cam	1	2	11	0.000831	0.000967	-0.000186	-0.000143	0.030107	0.030507
5	cam	1	2	12	0.001419	0.001018	0.000204	7.6e-05	0.035786	0.034645
5	cam	1	2	13	0.002768	0.002314	0.00155	0.001556	0.033407	0.033553
5	cam	1	2	14	0.000605	0.000375	0.000347	0.000374	0.031328	0.031059
5	cam	1	2	15	0.000544	-0.00062	-0.000162	-0.000175	0.043574	0.040256
5	cam	1	2	16	0.000933	0.000819	0.001273	0.001356	0.038592	0.03826
5	cam	1	2	17	0.002929	0.002006	0.003719	0.002569	0.032391	0.032212
5	cam	1	2	18	0.001852	-0.000583	0.001212	0.000656	0.030297	0.030188
5	cam	1	2	19	0.002631	0.001035	0.00077	0.000293	0.030224	0.030268
5	cam	1	2	20	0.001952	0.000948	0.000853	0.000555	0.030475	0.030442
5	cam	1	2	21	0.001962	0.00092	0.000638	0.000391	0.030342	0.030332
5	cam	1	2	22	0.002246	0.001208	0.001821	0.001738	0.031742	0.031787
5	cam	1	2	23	0.002665	0.002631	0.002309	0.002138	0.035778	0.035831
5	cam	1	2	24	0.005171	0.003763	0.004975	0.005002	0.035665	0.035679
5	cam	1	2	25	-0.000216	-0.001535	-0.000578	-0.00022	0.044077	0.040978
5	cam	1	2	26	-0.000388	0.000195	-0.000312	-0.000617	0.030325	0.030299
5	cam	1	2	27	-0.002538	-0.006767	-0.002309	-0.002631	0.067535	0.060552
5	cam	1	2	28	-0.000253	-0.000282	0.001625	0.001535	0.029337	0.029178
5	cam	1	2	29	-0.000428	1.8e-05	-0.00049	-0.00077	0.028804	0.028378
5	cam	1	2	30	0.003095	0.003674	0.006374	0.005802	0.03173	0.0315
5	cam	1	2	31	0.00416	0.004082	0.007781	0.007586	0.032169	0.032091
5	cam	1	2	32	0.004925	0.00348	0.002208	0.002474	0.034585	0.034826
5	cam	1	2	33	-7.8e-05	0.001628	-0.00039	8.4e-05	0.03994	0.038666
5	cam	1	2	34	-0.001238	0.000347	0.002046	0.002379	0.035076	0.035017
5	cam	1	2	35	-0.001853	0.002491	0.001646	0.003233	0.031659	0.032045
5	cam	1	2	36	0.001377	0.001852	0.00424	0.004443	0.036316	0.036205
5	cam	1	2	37	0.00058	-0.000411	-0.000447	-0.000248	0.032453	0.032585
5	cam	1	2	38	-0.001389	0.000139	-0.000507	-9.3e-05	0.036254	0.0347
5	cam	1	2	39	-0.001393	-0.000261	0.00027	0.00027	0.036426	0.035854
5	cam	1	2	40	0.001899	0.002012	0.004151	0.003801	0.04031	0.039961
5	cam	1	2	41	-0.00026	-0.000269	-0.003212	-0.002745	0.028896	0.028955
5	cam	1	2	42	-0.00093	-0.002764	-0.005156	-0.005225	0.030464	0.030588
5	cam	1	2	43	0.002288	0.002276	0.002037	0.001684	0.031928	0.031858
5	cam	1	2	44	-0.000304	0.000828	-0.000867	-0.000639	0.030665	0.030922
5	cam	1	2	45	0.001619	0.003064	0.001291	0.000799	0.033298	0.033379
5	cam	1	2	46	0.001996	0.002021	0.001904	0.001618	0.033202	0.033322
5	cam	1	2	47	0.00535	0.005364	0.005779	0.006127	0.034891	0.03505
5	cam	1	2	48	0.002846	0.0021	0.001457	0.001424	0.038878	0.039084
5	car	1	2	1	-0.001974	-0.002116	-0.001555	-0.001654	0.033672	0.034181
5	car	1	2	2	-0.001048	-0.001809	-0.00206	-0.001967	0.028606	0.028666
5	car	1	2	3	-0.002158	-0.003659	0.000419	-4.7e-05	0.029165	0.028996
5	car	1	2	4	-0.000886	-0.001766	-0.001084	-0.00141	0.030573	0.030526
5	car	1	2	5	-0.000333	2e-06	-0.00069	-0.000835	0.030773	0.03072
5	car	1	2	6	-0.000233	0.001416	0.000593	0.000686	0.03028	0.030163
5	car	1	2	7	0.002629	0.002601	0.004643	0.003688	0.032342	0.032113
5	car	1	2	8	-0.000945	-0.000925	-0.001863	-0.0019	0.031529	0.031801
5	car	1	2	9	0.000143	0.000512	-0.000774	-0.000864	0.031166	0.031647
5	car	1	2	10	0.002105	0.000949	-0.000202	-0.000396	0.032117	0.032364
5	car	1	2	11	0.000388	0.000479	-0.000543	-0.000574	0.031095	0.031504
5	car	1	2	12	0.001188	0.000614	-0.000314	-0.000537	0.036374	0.036853
5	car	1	2	13	0.002938	0.002316	0.001287	0.001134	0.034062	0.034836
5	car	1	2	14	0.000124	0	0.000126	0.000155	0.030935	0.031155
5	car	1	2	15	-0.000111	-0.000296	-0.000663	-0.000602	0.043248	0.045031
5	car	1	2	16	6e-05	0.00046	0.000423	0.000278	0.038966	0.040928
5	car	1	2	17	0.003263	0.003765	0.006057	0.004762	0.032632	0.032428
5	car	1	2	18	0.001386	-0.001259	0.001113	0.000212	0.030221	0.029875
5	car	1	2	19	0.002604	0.000861	0.000773	0.000705	0.030176	0.03037
5	car	1	2	20	0.001962	0.001071	0.000685	0.000632	0.030346	0.030622
5	car	1	2	21	0.002183	0.000975	0.000424	0.000332	0.029906	0.030106
5	car	1	2	22	0.002622	0.002263	0.001865	0.001912	0.03252	0.032592
5	car	1	2	23	0.003059	0.002791	0.001817	0.001686	0.03602	0.036854
5	car	1	2	24	0.005912	0.004523	0.00427	0.003985	0.036717	0.036598
5	car	1	2	25	-0.001212	-0.000706	-0.001092	-0.001775	0.051523	0.054025
5	car	1	2	26	-6.3e-05	0.000665	0.002891	0.002805	0.031302	0.031396
5	car	1	2	27	-0.002702	-0.007593	-0.001824	-0.002035	0.070477	0.068711
5	car	1	2	28	-0.00083	-0.001277	0.001432	0.00141	0.030612	0.030723
5	car	1	2	29	-0.00081	-0.000673	-0.000893	-0.000808	0.029814	0.029844
5	car	1	2	30	0.003365	0.004095	0.007346	0.006768	0.031541	0.031457
5	car	1	2	31	0.004553	0.004094	0.007535	0.007458	0.032425	0.03238
5	car	1	2	32	0.005452	0.003937	0.002079	0.002432	0.035615	0.035648
5	car	1	2	33	-0.000346	0.000619	-6.4e-05	1.8e-05	0.039284	0.040046
5	car	1	2	34	-0.001092	0.000398	-1.2e-05	-0.000364	0.033228	0.033685
5	car	1	2	35	-0.003441	-0.001005	-0.001516	-0.000595	0.031187	0.031764
5	car	1	2	36	0.001461	0.001968	0.003485	0.003296	0.036756	0.036669
5	car	1	2	37	0.000246	-0.000597	-0.000843	-0.000818	0.031966	0.032388
5	car	1	2	38	-0.002148	-0.001186	-0.001247	-0.001047	0.035273	0.036238
5	car	1	2	39	-0.001947	-0.002038	-0.001342	-0.001248	0.035947	0.036173
5	car	1	2	40	0.002165	0.001913	0.002298	0.002357	0.04	0.040616
5	car	1	2	41	-0.000921	-0.000807	-0.002019	-0.001839	0.029958	0.030114
5	car	1	2	42	-0.001317	-0.003614	-0.004728	-0.004617	0.030885	0.030928
5	car	1	2	43	0.002158	0.001431	0.001339	0.000988	0.032019	0.032138
5	car	1	2	44	-0.000222	-0.000186	-0.000513	-0.000727	0.030694	0.030525
5	car	1	2	45	0.001447	0.002612	0.00223	0.001582	0.033503	0.033432
5	car	1	2	46	0.002203	0.002452	0.001807	0.001471	0.033307	0.033421
5	car	1	2	47	0.005766	0.006481	0.006017	0.006049	0.036659	0.036534
5	car	1	2	48	0.003921	0.003512	0.001007	0.001028	0.039844	0.040172
5	gla	1	1	1	5e-05	0.000144	-0.00057	-0.000307	0.035538	0.03615
5	gla	1	1	2	-0.001074	-0.001612	-0.00237	-0.002111	0.027969	0.028016
5	gla	1	1	3	-0.000511	-0.001958	0.000468	0.000521	0.030249	0.030166
5	gla	1	1	4	0.000489	-7.7e-05	-6.8e-05	2.3e-05	0.031252	0.031289
5	gla	1	1	5	0.000815	0.001942	-0.00064	-0.00032	0.031382	0.031601
5	gla	1	1	6	0.00057	0.003357	0.0004	0.000402	0.030216	0.030245
5	gla	1	1	7	0.003208	0.004442	0.004287	0.00451	0.032458	0.03254
5	gla	1	1	8	-0.000486	-7.6e-05	-0.001418	-0.001314	0.031043	0.031133
5	gla	1	1	9	7.4e-05	0.00118	-0.001052	-0.001073	0.029784	0.029674
5	gla	1	1	10	0.002311	0.001911	-0.000342	-0.000236	0.031885	0.031986
5	gla	1	1	11	0.000326	0.000556	-0.000577	-0.000623	0.029892	0.029693
5	gla	1	1	12	0.001494	0.001262	-0.000132	-2e-05	0.036759	0.036905
5	gla	1	1	13	0.003471	0.003123	0.000645	0.000721	0.034013	0.033966
5	gla	1	1	14	-0.000442	-0.000639	0.000161	0.000144	0.033925	0.034207
5	gla	1	1	15	-0.00051	-0.000336	-0.000419	-0.000425	0.047113	0.047851
5	gla	1	1	16	0.000688	0.000771	3.8e-05	3.8e-05	0.039943	0.039729
5	gla	1	1	17	0.003133	0.004692	0.005673	0.00592	0.03306	0.033188
5	gla	1	1	18	0.001036	-0.001236	0.002259	0.001992	0.031228	0.031196
5	gla	1	1	19	0.002222	0.001267	0.000859	0.000917	0.03078	0.03074
5	gla	1	1	20	0.002264	0.001757	0.000672	0.000671	0.031038	0.030956
5	gla	1	1	21	0.002322	0.001329	0.000363	0.000303	0.030937	0.030972
5	gla	1	1	22	0.002681	0.002267	0.001919	0.001859	0.032415	0.032408
5	gla	1	1	23	0.002646	0.003351	0.002206	0.002299	0.036616	0.036734
5	gla	1	1	24	0.005405	0.004311	0.003502	0.003351	0.035513	0.035628
5	gla	1	1	25	0.002034	0.001243	0.000263	0.000103	0.053744	0.056078
5	gla	1	1	26	0.001424	0.001543	0.000707	0.000904	0.030689	0.030692
5	gla	1	1	27	-0.002407	-0.005355	-0.002837	-0.003026	0.075362	0.077584
5	gla	1	1	28	0.001583	0.001786	0.002558	0.002887	0.030506	0.030835
5	gla	1	1	29	0.000543	0.000827	-0.001271	-0.001016	0.029811	0.030105
5	gla	1	1	30	0.003255	0.004325	0.007535	0.007778	0.030722	0.030738
5	gla	1	1	31	0.004462	0.004638	0.007394	0.007459	0.03212	0.032188
5	gla	1	1	32	0.005489	0.004772	0.002571	0.00232	0.035196	0.035265
5	gla	1	1	33	0.000316	0.001489	-0.000279	2.2e-05	0.039523	0.040627
5	gla	1	1	34	-0.001036	0.000351	0.000313	0.000302	0.034974	0.035277
5	gla	1	1	35	-0.003757	-0.003071	-0.002705	-0.00279	0.031757	0.03222
5	gla	1	1	36	0.000779	0.002144	0.001948	0.001958	0.03659	0.036845
5	gla	1	1	37	-0.000479	-0.000944	-0.000843	-0.000796	0.03537	0.035865
5	gla	1	1	38	-0.002778	-0.001206	-0.001038	-0.000853	0.03828	0.038939
5	gla	1	1	39	-0.002171	-0.001905	-0.000741	-0.000672	0.036072	0.036091
5	gla	1	1	40	0.001741	0.001963	0.002521	0.002712	0.041928	0.042358
5	gla	1	1	41	-0.000535	-0.000434	-0.002444	-0.001937	0.028822	0.028953
5	gla	1	1	42	-0.00148	-0.003774	-0.004422	-0.004188	0.029644	0.029702
5	gla	1	1	43	0.002184	0.001877	0.000935	0.001102	0.032209	0.032246
5	gla	1	1	44	0.00034	0.001387	-0.000111	0.000142	0.030499	0.030341
5	gla	1	1	45	0.001755	0.002553	0.001471	0.001853	0.032857	0.033007
5	gla	1	1	46	0.002407	0.003264	0.001367	0.001508	0.033136	0.033213
5	gla	1	1	47	0.00579	0.006609	0.006392	0.006142	0.035613	0.035571
5	gla	1	1	48	0.003697	0.003428	0.001733	0.001739	0.039991	0.04035
5	gla	2	1	1	-0.001098	-0.000554	-0.001116	-0.001002	0.033643	0.034173
5	gla	2	1	2	-0.001614	-0.00298	-0.001559	-0.001279	0.027122	0.027209
5	gla	2	1	3	-0.000974	-0.002175	-7.3e-05	-0.000315	0.029568	0.029325
5	gla	2	1	4	0.000173	-0.000205	-0.000585	-0.000759	0.030338	0.030117
5	gla	2	1	5	0.000433	0.001635	-0.000497	-0.000503	0.030382	0.030358
5	gla	2	1	6	0.00082	0.003436	0.000796	0.000658	0.029458	0.029257
5	gla	2	1	7	0.004358	0.005009	0.003414	0.003138	0.031065	0.030919
5	gla	2	1	8	-0.000903	-0.000706	-0.001843	-0.001769	0.030309	0.030189
5	gla	2	1	9	0.000692	0.001884	-0.001294	-0.001306	0.02932	0.029333
5	gla	2	1	10	0.002846	0.00201	-0.000394	-0.000165	0.031068	0.031021
5	gla	2	1	11	0.00097	0.00118	-0.00087	-0.000815	0.029798	0.029817
5	gla	2	1	12	0.00155	0.00107	-0.000379	-5.7e-05	0.036086	0.036412
5	gla	2	1	13	0.003055	0.002278	0.000758	0.000798	0.032919	0.033089
5	gla	2	1	14	0.000351	0.000414	-0.000254	-0.000231	0.032453	0.032799
5	gla	2	1	15	6.6e-05	-0.000506	-0.000577	-0.000646	0.045849	0.0472
5	gla	2	1	16	0.000842	0.000982	0.000154	9.5e-05	0.037592	0.037622
5	gla	2	1	17	0.004757	0.005892	0.004526	0.003816	0.031372	0.031093
5	gla	2	1	18	0.003273	0.001451	0.00037	-0.000493	0.029807	0.029588
5	gla	2	1	19	0.003826	0.001958	-0.000299	-0.000266	0.02924	0.029258
5	gla	2	1	20	0.003403	0.003079	0.000262	0.000194	0.02986	0.029923
5	gla	2	1	21	0.003204	0.002723	0.000125	-0.000134	0.03018	0.030193
5	gla	2	1	22	0.003135	0.002681	0.003045	0.002745	0.032208	0.032007
5	gla	2	1	23	0.002974	0.003348	0.001881	0.001976	0.035315	0.035371
5	gla	2	1	24	0.005943	0.004461	0.004726	0.004671	0.034463	0.0345
5	gla	2	1	25	-0.000345	-0.001825	0.001701	0.000973	0.051732	0.054653
5	gla	2	1	26	0.00208	0.003076	0.000786	0.000687	0.030093	0.03004
5	gla	2	1	27	-0.004914	-0.008339	0.001721	0.001052	0.072186	0.073565
5	gla	2	1	28	0.000638	0.000962	0.003179	0.003148	0.029701	0.029888
5	gla	2	1	29	0.000275	0.001888	0.000962	0.000676	0.028241	0.028319
5	gla	2	1	30	0.004663	0.006005	0.005737	0.005869	0.029839	0.029865
5	gla	2	1	31	0.005421	0.005554	0.006474	0.006391	0.031449	0.031482
5	gla	2	1	32	0.005475	0.004681	0.002395	0.002324	0.034509	0.034575
5	gla	2	1	33	-0.000278	0.000803	0.000341	0.000565	0.0377	0.038988
5	gla	2	1	34	-0.00197	-0.000239	-0.000295	-0.00032	0.032964	0.033307
5	gla	2	1	35	-0.003661	-0.001243	-0.001526	-0.001672	0.030064	0.030114
5	gla	2	1	36	0.002054	0.002751	0.002375	0.00246	0.035194	0.035302
5	gla	2	1	37	0.000482	-0.000283	-0.001416	-0.001395	0.033101	0.033857
5	gla	2	1	38	-0.001736	-0.00093	-0.00146	-0.001391	0.035574	0.036369
5	gla	2	1	39	-0.000805	-0.000271	-0.00176	-0.001548	0.03423	0.034369
5	gla	2	1	40	0.002964	0.002402	0.00226	0.002651	0.039485	0.039573
5	gla	2	1	41	-0.000453	-0.001257	-0.001595	-0.001315	0.028011	0.027951
5	gla	2	1	42	-0.000989	-0.003143	-0.005001	-0.005171	0.028802	0.028732
5	gla	2	1	43	0.003076	0.002597	0.000132	0.000348	0.030482	0.030654
5	gla	2	1	44	0.000127	0.000675	-0.001107	-0.001011	0.02993	0.029993
5	gla	2	1	45	0.001595	0.00271	0.002337	0.002419	0.031805	0.031831
5	gla	2	1	46	0.002989	0.004043	0.001585	0.00179	0.032053	0.032217
5	gla	2	1	47	0.006099	0.006368	0.005673	0.005892	0.034684	0.034866
5	gla	2	1	48	0.004072	0.003713	0.002048	0.002332	0.03923	0.039508
5	gla	3	1	1	-0.001414	-0.001022	-0.001264	-0.001113	0.033767	0.034239
5	gla	3	1	2	-0.001172	-0.002014	-0.002274	-0.002216	0.027594	0.027782
5	gla	3	1	3	-0.001645	-0.002972	-0.000694	-0.000689	0.029637	0.02951
5	gla	3	1	4	-0.000251	-0.000573	-0.000483	-0.000483	0.030752	0.030613
5	gla	3	1	5	0.000205	0.000875	-0.000767	-0.00064	0.030721	0.03073
5	gla	3	1	6	0.000772	0.003251	-0.000549	-0.000437	0.03001	0.029945
5	gla	3	1	7	0.003725	0.004561	0.003551	0.003619	0.032258	0.032208
5	gla	3	1	8	-0.000813	-0.000553	-0.00156	-0.001325	0.030616	0.030549
5	gla	3	1	9	0.001008	0.001778	-0.000925	-0.001073	0.029337	0.029181
5	gla	3	1	10	0.002502	0.00192	-0.00011	-5.8e-05	0.031731	0.031707
5	gla	3	1	11	0.00092	0.001448	-0.000489	-0.000513	0.029444	0.029523
5	gla	3	1	12	0.001375	0.000852	0.000556	0.000573	0.036307	0.036648
5	gla	3	1	13	0.002955	0.00262	0.001041	0.001112	0.033763	0.033772
5	gla	3	1	14	0.000273	0.000682	0.000173	0.000149	0.032234	0.032362
5	gla	3	1	15	-0.000325	-0.000629	0.000154	9e-05	0.045753	0.047141
5	gla	3	1	16	-2e-05	-0.000319	0.000203	0.000255	0.038578	0.038614
5	gla	3	1	17	0.004118	0.005527	0.005408	0.005323	0.032977	0.032968
5	gla	3	1	18	0.002871	0.001749	0.002081	0.00172	0.030974	0.030895
5	gla	3	1	19	0.003192	0.001316	2e-05	0.000185	0.030675	0.030712
5	gla	3	1	20	0.003004	0.002599	0.000707	0.000771	0.030889	0.030818
5	gla	3	1	21	0.003252	0.002379	0.000497	0.000527	0.030614	0.030593
5	gla	3	1	22	0.003373	0.002955	0.002008	0.001848	0.032239	0.032289
5	gla	3	1	23	0.003007	0.003276	0.001724	0.001815	0.035664	0.035629
5	gla	3	1	24	0.006373	0.004883	0.003841	0.003899	0.035443	0.035332
5	gla	3	1	25	0.000192	-0.001295	0.000351	0.000493	0.053598	0.056601
5	gla	3	1	26	0.001521	0.002256	-0.000185	-6.4e-05	0.030779	0.030762
5	gla	3	1	27	-0.004489	-0.008111	-0.001428	-0.001333	0.073321	0.076634
5	gla	3	1	28	0.000729	0.000524	0.001842	0.001946	0.029867	0.030088
5	gla	3	1	29	0.000456	0.002128	-0.001206	-0.001168	0.02866	0.028821
5	gla	3	1	30	0.004574	0.005899	0.006404	0.006515	0.03111	0.03102
5	gla	3	1	31	0.00557	0.005253	0.00675	0.006668	0.032112	0.032093
5	gla	3	1	32	0.005788	0.004801	0.002256	0.001969	0.035268	0.035196
5	gla	3	1	33	-9.3e-05	0.000983	9.8e-05	0.000209	0.037686	0.03909
5	gla	3	1	34	-0.001564	-0.000258	0.002647	0.002418	0.034149	0.033936
5	gla	3	1	35	-0.003571	-0.00256	-0.001729	-0.002245	0.030709	0.030791
5	gla	3	1	36	0.002209	0.003043	0.001981	0.002119	0.036121	0.03628
5	gla	3	1	37	-0.000114	-0.000107	0.000169	0.00013	0.034352	0.034862
5	gla	3	1	38	-0.002285	-0.001298	-0.001093	-0.001098	0.03687	0.037597
5	gla	3	1	39	-0.001418	-0.001551	-0.001273	-0.001191	0.035618	0.035608
5	gla	3	1	40	0.002974	0.002879	0.002798	0.003032	0.04091	0.041219
5	gla	3	1	41	-0.000971	-0.001902	-0.003593	-0.003442	0.028384	0.028382
5	gla	3	1	42	-0.000835	-0.002971	-0.005014	-0.005136	0.029626	0.029594
5	gla	3	1	43	0.00305	0.002303	2.3e-05	9e-05	0.031646	0.031691
5	gla	3	1	44	0.00068	0.002887	0.000174	0.000249	0.030212	0.030256
5	gla	3	1	45	0.002491	0.00422	0.001608	0.001694	0.032461	0.032618
5	gla	3	1	46	0.002769	0.003515	0.001099	0.001366	0.032849	0.032945
5	gla	3	1	47	0.006082	0.006659	0.005849	0.005912	0.035315	0.03522
5	gla	3	1	48	0.004082	0.003461	0.00197	0.002092	0.04014	0.040289
5	gla	4	1	1	-0.001249	-0.00132	-0.001131	-0.001103	0.035243	0.035203
5	gla	4	1	2	-0.000994	-0.002159	-0.001176	-0.001292	0.027807	0.028171
5	gla	4	1	3	-0.002458	-0.003812	-0.001469	-0.001329	0.029683	0.029613
5	gla	4	1	4	-0.001347	-0.001829	-0.001223	-0.00103	0.030914	0.030901
5	gla	4	1	5	0.000189	0.000746	-0.000761	-0.000736	0.031228	0.03121
5	gla	4	1	6	-0.000414	0.001218	-0.000629	-0.000659	0.030218	0.030075
5	gla	4	1	7	0.001776	0.002763	0.002441	0.003297	0.031873	0.031873
5	gla	4	1	8	-0.001239	-0.001594	-0.001143	-0.001053	0.030736	0.030586
5	gla	4	1	9	0.000256	0.001199	-0.000142	-0.000216	0.029991	0.0298
5	gla	4	1	10	0.002549	0.002402	0.000433	0.000438	0.031981	0.031783
5	gla	4	1	11	0.000506	0.001096	-2.2e-05	-0.000351	0.030115	0.029618
5	gla	4	1	12	0.001802	0.001739	0.000212	0.00032	0.037681	0.037113
5	gla	4	1	13	0.003538	0.003175	0.000932	0.001031	0.034731	0.034488
5	gla	4	1	14	-0.000154	7.3e-05	0.000508	0.000367	0.03341	0.033125
5	gla	4	1	15	-0.00016	-0.000439	4.2e-05	9e-05	0.047511	0.047205
5	gla	4	1	16	0.000901	0.001457	0.001137	0.001125	0.040082	0.03928
5	gla	4	1	17	0.002	0.004093	0.003898	0.005145	0.031893	0.03205
5	gla	4	1	18	0.000388	-0.000263	0.000746	0.00134	0.030103	0.03017
5	gla	4	1	19	0.0013	0.000257	-6.3e-05	0.000153	0.030236	0.030189
5	gla	4	1	20	0.001821	0.001805	0.000389	0.000637	0.030619	0.030515
5	gla	4	1	21	0.00215	0.001493	-5.8e-05	0.000107	0.03016	0.030126
5	gla	4	1	22	0.002894	0.002643	0.002767	0.002609	0.032116	0.032094
5	gla	4	1	23	0.003161	0.003912	0.002312	0.002395	0.035928	0.035798
5	gla	4	1	24	0.005038	0.003821	0.004972	0.004789	0.035743	0.035744
5	gla	4	1	25	0.000344	-0.000668	-0.001285	-0.001338	0.054961	0.056941
5	gla	4	1	26	0.000171	0.001046	0.002433	0.002397	0.031368	0.031216
5	gla	4	1	27	-0.003824	-0.007106	-0.002312	-0.002417	0.078207	0.081652
5	gla	4	1	28	0.000341	9.8e-05	0.002237	0.001855	0.030472	0.030567
5	gla	4	1	29	-0.000141	0.000499	-0.000564	-0.000715	0.029085	0.029292
5	gla	4	1	30	0.002908	0.004037	0.00758	0.007391	0.031084	0.031048
5	gla	4	1	31	0.004209	0.004298	0.007681	0.007638	0.031967	0.031914
[truncated: 2,321 more rows]

## Sheet: Atlas_HOROIs_QSMreferencing
Subj	Site	run	Type	Tissue	ROI	QSMse_SyN	QSMme_SyN
1	cam	1	1	wb	1	-0.001595	-0.001509
1	cam	1	1	wb	2	-0.003344	-0.003586
1	cam	1	1	wb	3	-0.001941	-0.000193
1	cam	1	1	wb	4	-0.003153	-0.001915
1	cam	1	1	wb	5	-0.001919	-0.002782
1	cam	1	1	wb	6	-0.001014	-0.002058
1	cam	1	1	wb	7	0.003748	0.003739
1	cam	1	1	wb	8	-0.000711	-0.000833
1	cam	1	1	wb	9	-0.000998	-0.000568
1	cam	1	1	wb	10	-0.002125	-0.003857
1	cam	1	1	wb	11	-3.9e-05	0.000502
1	cam	1	1	wb	12	-0.001952	-0.002661
1	cam	1	1	wb	13	0.001351	0.000299
1	cam	1	1	wb	14	-0.001679	-0.001394
1	cam	1	1	wb	15	-0.001646	-0.001827
1	cam	1	1	wb	16	0.000206	0.00053
1	cam	1	1	wb	17	0.00493	0.004651
1	cam	1	1	wb	18	0.001027	0.003078
1	cam	1	1	wb	19	-9.5e-05	-0.00111
1	cam	1	1	wb	20	0.001319	-0.000516
1	cam	1	1	wb	21	0.001331	-1e-06
1	cam	1	1	wb	22	0.000677	0.001536
1	cam	1	1	wb	23	0.001216	0.001561
1	cam	1	1	wb	24	0.004887	0.005502
1	cam	1	1	wb	25	0.001716	-0.000847
1	cam	1	1	wb	26	-0.000528	0.000275
1	cam	1	1	wb	27	-0.007452	-0.003007
1	cam	1	1	wb	28	-0.001914	-0.000685
1	cam	1	1	wb	29	-0.004045	-0.002985
1	cam	1	1	wb	30	-0.00224	-0.001118
1	cam	1	1	wb	31	0.001805	0.00407
1	cam	1	1	wb	32	0.004608	0.003558
1	cam	1	1	wb	33	-0.000709	0.000356
1	cam	1	1	wb	34	8.1e-05	0.001792
1	cam	1	1	wb	35	-0.007278	-0.005757
1	cam	1	1	wb	36	-0.003281	-0.001863
1	cam	1	1	wb	37	-0.001938	-0.004906
1	cam	1	1	wb	38	-0.004737	-0.006247
1	cam	1	1	wb	39	-0.006574	-0.005432
1	cam	1	1	wb	40	-0.002415	-0.001054
1	cam	1	1	wb	41	-0.002041	-0.004026
1	cam	1	1	wb	42	-0.00745	-0.007556
1	cam	1	1	wb	43	-0.002146	-0.002805
1	cam	1	1	wb	44	-0.006158	-0.003799
1	cam	1	1	wb	45	-0.003108	-0.001288
1	cam	1	1	wb	46	-0.002446	-0.002587
1	cam	1	1	wb	47	0.007117	0.007668
1	cam	1	1	wb	48	0.00142	0.000507
1	cam	2	1	wb	1	-0.000567	-0.001328
1	cam	2	1	wb	2	-0.002522	-0.002421
1	cam	2	1	wb	3	-0.001178	0.000198
1	cam	2	1	wb	4	-0.002367	-0.002557
1	cam	2	1	wb	5	-0.001751	-0.003053
1	cam	2	1	wb	6	-0.00076	-0.002523
1	cam	2	1	wb	7	0.004125	0.004304
1	cam	2	1	wb	8	-0.000921	-0.001867
1	cam	2	1	wb	9	-0.000777	-0.001766
1	cam	2	1	wb	10	-0.002917	-0.004372
1	cam	2	1	wb	11	-0.000236	-0.000692
1	cam	2	1	wb	12	-0.002739	-0.00308
1	cam	2	1	wb	13	0.000626	-0.000285
1	cam	2	1	wb	14	-0.002695	-0.002249
1	cam	2	1	wb	15	-0.001532	-0.001238
1	cam	2	1	wb	16	0.000631	0.000686
1	cam	2	1	wb	17	0.006324	0.006258
1	cam	2	1	wb	18	0.001529	0.00257
1	cam	2	1	wb	19	0.000534	-0.000507
1	cam	2	1	wb	20	0.00075	-0.00127
1	cam	2	1	wb	21	0.000763	-0.000542
1	cam	2	1	wb	22	0.000676	0.001086
1	cam	2	1	wb	23	0.001427	0.001405
1	cam	2	1	wb	24	0.005235	0.006427
1	cam	2	1	wb	25	0.002863	-0.000265
1	cam	2	1	wb	26	0.00085	0.002614
1	cam	2	1	wb	27	-0.009641	-0.003853
1	cam	2	1	wb	28	-0.001229	-0.000152
1	cam	2	1	wb	29	-0.003782	-0.00257
1	cam	2	1	wb	30	-0.002256	9.4e-05
1	cam	2	1	wb	31	0.001324	0.004115
1	cam	2	1	wb	32	0.003724	0.002283
1	cam	2	1	wb	33	-0.00018	0.000252
1	cam	2	1	wb	34	0.000785	0.000829
1	cam	2	1	wb	35	-0.009257	-0.007471
1	cam	2	1	wb	36	-0.003456	-0.002335
1	cam	2	1	wb	37	-0.001775	-0.001767
1	cam	2	1	wb	38	-0.005361	-0.005938
1	cam	2	1	wb	39	-0.007141	-0.006654
1	cam	2	1	wb	40	-0.001553	-0.001439
1	cam	2	1	wb	41	-0.00196	-0.003293
1	cam	2	1	wb	42	-0.007822	-0.008329
1	cam	2	1	wb	43	-0.001677	-0.003505
1	cam	2	1	wb	44	-0.006193	-0.005567
1	cam	2	1	wb	45	-0.003267	-0.002493
1	cam	2	1	wb	46	-0.001805	-0.003369
1	cam	2	1	wb	47	0.006879	0.007532
1	cam	2	1	wb	48	0.001737	0.00065
1	cam	3	1	wb	1	0.000423	2.6e-05
1	cam	3	1	wb	2	-0.004111	-0.004447
1	cam	3	1	wb	3	-0.000725	0.001055
1	cam	3	1	wb	4	-0.001777	-0.000833
1	cam	3	1	wb	5	-0.000543	-0.001374
1	cam	3	1	wb	6	0.00059	-0.001362
1	cam	3	1	wb	7	0.003135	0.003427
1	cam	3	1	wb	8	-0.000293	-0.005592
1	cam	3	1	wb	9	0.000806	-0.001166
1	cam	3	1	wb	10	-0.002315	-0.00325
1	cam	3	1	wb	11	-2.3e-05	-0.001081
1	cam	3	1	wb	12	-0.002238	-0.002677
1	cam	3	1	wb	13	0.00085	0.001186
1	cam	3	1	wb	14	-0.002081	-0.003742
1	cam	3	1	wb	15	-0.001329	-0.001936
1	cam	3	1	wb	16	0.000548	0.000479
1	cam	3	1	wb	17	0.004094	0.004016
1	cam	3	1	wb	18	0.000344	0.001295
1	cam	3	1	wb	19	-0.000875	-0.001184
1	cam	3	1	wb	20	2e-06	-0.000398
1	cam	3	1	wb	21	0.000713	0.000317
1	cam	3	1	wb	22	0.000712	0.001438
1	cam	3	1	wb	23	0.001599	0.001274
1	cam	3	1	wb	24	0.00679	0.006262
1	cam	3	1	wb	25	0.002819	0.001208
1	cam	3	1	wb	26	0.00148	0.003518
1	cam	3	1	wb	27	-0.004609	0.001468
1	cam	3	1	wb	28	-0.000153	0.001817
1	cam	3	1	wb	29	-0.002088	-0.000627
1	cam	3	1	wb	30	-0.002539	-0.000561
1	cam	3	1	wb	31	0.001419	0.003588
1	cam	3	1	wb	32	0.004051	0.001831
1	cam	3	1	wb	33	0.000239	-0.001502
1	cam	3	1	wb	34	3.2e-05	-0.005713
1	cam	3	1	wb	35	-0.0073	-0.005293
1	cam	3	1	wb	36	-0.004399	-0.003319
1	cam	3	1	wb	37	-0.001996	-0.010755
1	cam	3	1	wb	38	-0.004197	-0.006932
1	cam	3	1	wb	39	-0.006603	-0.00558
1	cam	3	1	wb	40	-0.002547	-0.001656
1	cam	3	1	wb	41	-0.001801	-0.004018
1	cam	3	1	wb	42	-0.008649	-0.00908
1	cam	3	1	wb	43	-0.003019	-0.002791
1	cam	3	1	wb	44	-0.002967	-0.004648
1	cam	3	1	wb	45	-0.001686	-0.000298
1	cam	3	1	wb	46	-0.00244	-0.00205
1	cam	3	1	wb	47	0.007113	0.007037
1	cam	3	1	wb	48	0.00161	0.000471
1	cam	4	1	wb	1	0.000272	0.00013
1	cam	4	1	wb	2	-0.002773	-0.002716
1	cam	4	1	wb	3	-0.001152	0.000661
1	cam	4	1	wb	4	-0.001717	-0.001058
1	cam	4	1	wb	5	-0.000316	-0.000907
1	cam	4	1	wb	6	0.000928	-0.000973
1	cam	4	1	wb	7	0.00299	0.002956
1	cam	4	1	wb	8	-0.0006	0.001404
1	cam	4	1	wb	9	-5.9e-05	-0.001524
1	cam	4	1	wb	10	-0.002337	-0.003218
1	cam	4	1	wb	11	-0.000104	-0.000767
1	cam	4	1	wb	12	-0.002329	-0.002233
1	cam	4	1	wb	13	0.001059	0.000587
1	cam	4	1	wb	14	-0.001359	-0.002016
1	cam	4	1	wb	15	-0.001308	-0.000478
1	cam	4	1	wb	16	0.000269	0.00076
1	cam	4	1	wb	17	0.003866	0.00375
1	cam	4	1	wb	18	9.8e-05	0.001633
1	cam	4	1	wb	19	-0.000605	-0.001511
1	cam	4	1	wb	20	0.000721	-0.001037
1	cam	4	1	wb	21	0.001248	-0.000221
1	cam	4	1	wb	22	0.000807	0.001096
1	cam	4	1	wb	23	0.00172	0.001478
1	cam	4	1	wb	24	0.005924	0.004695
1	cam	4	1	wb	25	0.002606	0.000593
1	cam	4	1	wb	26	0.000422	0.002065
1	cam	4	1	wb	27	-0.005619	-0.001887
1	cam	4	1	wb	28	-0.001352	0.000474
1	cam	4	1	wb	29	-0.003396	-0.00216
1	cam	4	1	wb	30	-0.002667	-0.001624
1	cam	4	1	wb	31	0.002091	0.003705
1	cam	4	1	wb	32	0.005045	0.003821
1	cam	4	1	wb	33	0.000115	0.001133
1	cam	4	1	wb	34	-0.00014	0.003062
1	cam	4	1	wb	35	-0.008267	-0.006177
1	cam	4	1	wb	36	-0.004016	-0.002776
1	cam	4	1	wb	37	-0.001787	-0.000764
1	cam	4	1	wb	38	-0.004612	-0.003152
1	cam	4	1	wb	39	-0.006096	-0.005045
1	cam	4	1	wb	40	-0.002621	-0.001076
1	cam	4	1	wb	41	-0.001255	-0.001699
1	cam	4	1	wb	42	-0.00783	-0.007163
1	cam	4	1	wb	43	-0.002127	-0.00348
1	cam	4	1	wb	44	-0.003269	-0.004251
1	cam	4	1	wb	45	-0.001178	-0.001134
1	cam	4	1	wb	46	-0.002088	-0.003075
1	cam	4	1	wb	47	0.007453	0.006964
1	cam	4	1	wb	48	0.001611	0.000696
1	cam	5	1	wb	1	-0.0013	-0.001381
1	cam	5	1	wb	2	-0.002714	-0.004166
1	cam	5	1	wb	3	-0.001911	1.1e-05
1	cam	5	1	wb	4	-0.002677	-0.002391
1	cam	5	1	wb	5	-0.002254	-0.003078
1	cam	5	1	wb	6	-0.001186	-0.00249
1	cam	5	1	wb	7	0.003671	0.003637
1	cam	5	1	wb	8	-0.000751	-0.002103
1	cam	5	1	wb	9	-0.000847	-0.001036
1	cam	5	1	wb	10	-0.003182	-0.004206
1	cam	5	1	wb	11	-0.000369	-0.000225
1	cam	5	1	wb	12	-0.002686	-0.002739
1	cam	5	1	wb	13	0.000994	-2e-05
1	cam	5	1	wb	14	-0.00118	0.000817
1	cam	5	1	wb	15	-0.001235	1e-06
1	cam	5	1	wb	16	0.000542	0.00083
1	cam	5	1	wb	17	0.005042	0.005198
1	cam	5	1	wb	18	0.00092	0.002617
1	cam	5	1	wb	19	-0.00104	-0.001136
1	cam	5	1	wb	20	0.000574	-0.001077
1	cam	5	1	wb	21	0.000779	9e-05
1	cam	5	1	wb	22	0.001356	0.001306
1	cam	5	1	wb	23	0.00189	0.00146
1	cam	5	1	wb	24	0.006693	0.005005
1	cam	5	1	wb	25	0.000509	0.000979
1	cam	5	1	wb	26	0.000429	0.002038
1	cam	5	1	wb	27	-0.005296	-0.001775
1	cam	5	1	wb	28	-0.002516	0.000306
1	cam	5	1	wb	29	-0.004147	-0.00196
1	cam	5	1	wb	30	-0.002327	-0.000125
1	cam	5	1	wb	31	0.001818	0.004775
1	cam	5	1	wb	32	0.004597	0.004139
1	cam	5	1	wb	33	-0.000229	-0.000512
1	cam	5	1	wb	34	0.000309	0.001579
1	cam	5	1	wb	35	-0.006542	-0.003338
1	cam	5	1	wb	36	-0.004161	-0.00358
1	cam	5	1	wb	37	-0.001418	0.003042
1	cam	5	1	wb	38	-0.004085	-0.002863
1	cam	5	1	wb	39	-0.006658	-0.00606
1	cam	5	1	wb	40	-0.001798	-0.001855
1	cam	5	1	wb	41	-0.002276	-0.004601
1	cam	5	1	wb	42	-0.007285	-0.008368
1	cam	5	1	wb	43	-0.001666	-0.003545
1	cam	5	1	wb	44	-0.004718	-0.006829
1	cam	5	1	wb	45	-0.001916	-0.001734
1	cam	5	1	wb	46	-0.002526	-0.003648
1	cam	5	1	wb	47	0.007278	0.006763
1	cam	5	1	wb	48	0.00164	0.000123
1	car	1	2	wb	1	-0.000286	-0.00061
1	car	1	2	wb	2	-0.002528	-0.003032
1	car	1	2	wb	3	-0.002026	0.000409
1	car	1	2	wb	4	-0.002019	-0.000662
1	car	1	2	wb	5	-0.000614	-0.001244
1	car	1	2	wb	6	9.3e-05	-0.000593
1	car	1	2	wb	7	0.002815	0.002658
1	car	1	2	wb	8	-4.1e-05	-0.00051
1	car	1	2	wb	9	0.001377	-0.000196
1	car	1	2	wb	10	-0.001248	-0.003383
1	car	1	2	wb	11	0.000213	-0.000363
1	car	1	2	wb	12	-0.001594	-0.002772
1	car	1	2	wb	13	0.001441	-0.000143
1	car	1	2	wb	14	-0.001498	-0.001186
1	car	1	2	wb	15	-0.001024	-0.001087
1	car	1	2	wb	16	-8.2e-05	0.000152
1	car	1	2	wb	17	0.00409	0.003502
1	car	1	2	wb	18	0.000451	0.001839
1	car	1	2	wb	19	-0.000945	-0.001704
1	car	1	2	wb	20	0.000208	-0.001472
1	car	1	2	wb	21	0.000596	-0.000288
1	car	1	2	wb	22	0.0007	0.001135
1	car	1	2	wb	23	0.001401	0.001349
1	car	1	2	wb	24	0.004375	0.005024
1	car	1	2	wb	25	0.002425	-0.000232
1	car	1	2	wb	26	0.000908	0.001928
1	car	1	2	wb	27	-0.004264	0.000564
1	car	1	2	wb	28	-0.001414	0.000181
1	car	1	2	wb	29	-0.003301	-0.002847
1	car	1	2	wb	30	-0.002841	-0.001168
1	car	1	2	wb	31	0.001212	0.003411
1	car	1	2	wb	32	0.002528	0.001649
1	car	1	2	wb	33	4.7e-05	0.000989
1	car	1	2	wb	34	-0.000223	0.000507
1	car	1	2	wb	35	-0.006336	-0.002784
1	car	1	2	wb	36	-0.00275	-0.003015
1	car	1	2	wb	37	-0.001284	-0.003966
1	car	1	2	wb	38	-0.004344	-0.005071
1	car	1	2	wb	39	-0.006327	-0.006315
1	car	1	2	wb	40	-0.002608	-0.002051
1	car	1	2	wb	41	-0.002014	-0.00279
1	car	1	2	wb	42	-0.008482	-0.008614
1	car	1	2	wb	43	-0.003596	-0.004951
1	car	1	2	wb	44	-0.002037	-0.004581
1	car	1	2	wb	45	-0.001983	-0.002236
1	car	1	2	wb	46	-0.001503	-0.003237
1	car	1	2	wb	47	0.004967	0.005478
1	car	1	2	wb	48	0.001055	0.000777
1	gla	1	2	wb	1	-0.000954	-0.000281
1	gla	1	2	wb	2	-0.003024	-0.00531
1	gla	1	2	wb	3	-0.002968	0.0003
1	gla	1	2	wb	4	-0.002192	-0.001612
1	gla	1	2	wb	5	-0.000499	-0.003007
1	gla	1	2	wb	6	0.000532	-0.002811
1	gla	1	2	wb	7	0.00396	0.004245
1	gla	1	2	wb	8	-0.000602	-0.002221
1	gla	1	2	wb	9	0.000463	-0.000517
1	gla	1	2	wb	10	-0.001966	-0.002804
1	gla	1	2	wb	11	-0.000569	-0.000568
1	gla	1	2	wb	12	-0.001397	-0.001849
1	gla	1	2	wb	13	0.001396	0.000674
1	gla	1	2	wb	14	-0.001301	-0.001279
1	gla	1	2	wb	15	-0.000863	-0.001332
1	gla	1	2	wb	16	0.000782	0.000639
1	gla	1	2	wb	17	0.003857	0.004759
1	gla	1	2	wb	18	0.000168	0.00164
1	gla	1	2	wb	19	-0.001504	-0.00098
1	gla	1	2	wb	20	7.3e-05	5.5e-05
1	gla	1	2	wb	21	8e-05	0.000385
1	gla	1	2	wb	22	0.000546	0.000844
1	gla	1	2	wb	23	0.001448	0.000759
1	gla	1	2	wb	24	0.00566	0.006331
1	gla	1	2	wb	25	0.003542	-9.8e-05
1	gla	1	2	wb	26	0.001482	0.00351
1	gla	1	2	wb	27	-0.005976	-0.000278
1	gla	1	2	wb	28	-0.001758	-0.000133
1	gla	1	2	wb	29	-0.003205	-0.002883
1	gla	1	2	wb	30	-0.002536	-0.000431
1	gla	1	2	wb	31	0.000331	0.003222
1	gla	1	2	wb	32	0.002209	0.001393
1	gla	1	2	wb	33	0.001199	-0.000588
1	gla	1	2	wb	34	-0.000933	-0.000375
1	gla	1	2	wb	35	-0.004879	-0.002583
1	gla	1	2	wb	36	-0.00255	-0.002571
1	gla	1	2	wb	37	-0.001253	-0.002521
1	gla	1	2	wb	38	-0.00385	-0.004349
1	gla	1	2	wb	39	-0.006056	-0.006011
1	gla	1	2	wb	40	-0.001866	-0.001921
1	gla	1	2	wb	41	-0.002252	-0.004069
1	gla	1	2	wb	42	-0.008234	-0.008415
1	gla	1	2	wb	43	-0.00384	-0.003992
1	gla	1	2	wb	44	-0.001794	-0.003138
1	gla	1	2	wb	45	-0.000699	-0.002441
1	gla	1	2	wb	46	-0.000762	-0.002854
1	gla	1	2	wb	47	0.004396	0.00569
1	gla	1	2	wb	48	0.001716	0.00088
1	not	1	2	wb	1	-0.005011	-0.002991
1	not	1	2	wb	2	-0.005147	-0.003815
1	not	1	2	wb	3	-0.004154	-0.002009
1	not	1	2	wb	4	-0.004367	-0.001751
1	not	1	2	wb	5	-0.003236	-0.001503
1	not	1	2	wb	6	-0.001255	-0.001531
1	not	1	2	wb	7	0.004156	0.005081
1	not	1	2	wb	8	-0.00121	-0.001288
1	not	1	2	wb	9	-0.001963	-0.000676
1	not	1	2	wb	10	-0.001846	-0.002382
1	not	1	2	wb	11	-0.001505	0.000917
1	not	1	2	wb	12	-0.001584	-0.001309
1	not	1	2	wb	13	0.001645	0.000123
1	not	1	2	wb	14	-0.001518	-0.000235
1	not	1	2	wb	15	-0.001064	-0.000428
1	not	1	2	wb	16	0.000383	0.001255
1	not	1	2	wb	17	0.004279	0.004948
1	not	1	2	wb	18	-0.000382	0.001379
1	not	1	2	wb	19	-0.001221	-0.001118
1	not	1	2	wb	20	0.000431	-0.000657
1	not	1	2	wb	21	0.000488	-0.000653
1	not	1	2	wb	22	0.000412	0.001459
1	not	1	2	wb	23	0.001322	0.001398
1	not	1	2	wb	24	0.004761	0.003233
1	not	1	2	wb	25	-0.006051	-0.000492
1	not	1	2	wb	26	-0.000252	0.000493
1	not	1	2	wb	27	-0.004668	-0.002788
1	not	1	2	wb	28	-0.00417	-0.002139
1	not	1	2	wb	29	-0.0041	-0.004166
1	not	1	2	wb	30	-0.001724	-0.000725
1	not	1	2	wb	31	0.001764	0.004008
1	not	1	2	wb	32	0.00094	-0.00092
1	not	1	2	wb	33	-0.003737	-0.001002
1	not	1	2	wb	34	-0.00101	0.001045
1	not	1	2	wb	35	-0.009234	-0.008106
1	not	1	2	wb	36	-0.002896	-0.002659
1	not	1	2	wb	37	-0.001175	-0.001153
1	not	1	2	wb	38	-0.007024	-0.006717
1	not	1	2	wb	39	-0.007582	-0.007584
1	not	1	2	wb	40	-0.002346	-0.001133
1	not	1	2	wb	41	-0.003009	-0.001943
1	not	1	2	wb	42	-0.008016	-0.006232
1	not	1	2	wb	43	-0.002596	-0.003062
1	not	1	2	wb	44	-0.006077	-0.005336
1	not	1	2	wb	45	-0.003628	-0.002485
1	not	1	2	wb	46	-0.001781	-0.003033
1	not	1	2	wb	47	0.005723	0.003632
1	not	1	2	wb	48	0.002062	-0.000156
1	oxf	1	2	wb	1	-0.002042	-0.001682
1	oxf	1	2	wb	2	-0.003863	-0.001974
1	oxf	1	2	wb	3	-0.002055	-0.000234
1	oxf	1	2	wb	4	-0.002564	-0.001933
1	oxf	1	2	wb	5	-0.002428	-0.003162
1	oxf	1	2	wb	6	-0.001312	-0.001842
1	oxf	1	2	wb	7	0.003787	0.003466
1	oxf	1	2	wb	8	-0.000672	-0.001192
1	oxf	1	2	wb	9	-0.000809	-0.001706
1	oxf	1	2	wb	10	-0.001402	-0.003403
1	oxf	1	2	wb	11	-0.000314	0.000747
1	oxf	1	2	wb	12	-0.001461	-0.001967
1	oxf	1	2	wb	13	0.002115	0.000128
1	oxf	1	2	wb	14	-0.001991	0.005588
1	oxf	1	2	wb	15	-0.001679	0.00069
1	oxf	1	2	wb	16	0.000942	0.001001
1	oxf	1	2	wb	17	0.004977	0.004059
1	oxf	1	2	wb	18	0.000574	0.002443
1	oxf	1	2	wb	19	-0.000695	-0.001702
1	oxf	1	2	wb	20	0.00116	-0.000633
1	oxf	1	2	wb	21	0.00096	-4.1e-05
1	oxf	1	2	wb	22	0.000347	0.000656
1	oxf	1	2	wb	23	0.001749	0.001301
1	oxf	1	2	wb	24	0.004924	0.004921
1	oxf	1	2	wb	25	0.002513	0.000304
1	oxf	1	2	wb	26	0.002269	0.002006
1	oxf	1	2	wb	27	-0.004749	0.000741
1	oxf	1	2	wb	28	-0.001745	-0.000877
1	oxf	1	2	wb	29	-0.002964	-0.003648
1	oxf	1	2	wb	30	-0.002836	-0.002282
1	oxf	1	2	wb	31	0.001128	0.003799
1	oxf	1	2	wb	32	0.002613	0.001548
1	oxf	1	2	wb	33	-0.000805	-0.000487
1	oxf	1	2	wb	34	-0.000294	0.002577
1	oxf	1	2	wb	35	-0.00603	-0.003137
1	oxf	1	2	wb	36	-0.003475	-0.002325
1	oxf	1	2	wb	37	-0.001799	-0.001172
1	oxf	1	2	wb	38	-0.004327	-0.002451
1	oxf	1	2	wb	39	-0.006032	-0.004931
1	oxf	1	2	wb	40	-0.003282	-0.000721
1	oxf	1	2	wb	41	-0.001293	-0.002858
1	oxf	1	2	wb	42	-0.008373	-0.007565
1	oxf	1	2	wb	43	-0.003988	-0.003357
1	oxf	1	2	wb	44	-0.005044	-0.005906
1	oxf	1	2	wb	45	-0.002856	-0.002088
1	oxf	1	2	wb	46	-0.002214	-0.002851
1	oxf	1	2	wb	47	0.005977	0.006174
1	oxf	1	2	wb	48	0.001058	0.000427
2	cam	1	1	wb	1	-0.001148	-0.001074
2	cam	1	1	wb	2	0.001147	0.001277
2	cam	1	1	wb	3	-0.001346	0.000134
2	cam	1	1	wb	4	-0.000137	0.000627
2	cam	1	1	wb	5	0.001123	-0.000473
2	cam	1	1	wb	6	0.003423	0.001743
2	cam	1	1	wb	7	0.005795	0.004998
2	cam	1	1	wb	8	-0.001654	-0.000813
2	cam	1	1	wb	9	-0.000731	0.000217
2	cam	1	1	wb	10	0.000741	0.000281
2	cam	1	1	wb	11	-3.1e-05	0.000273
2	cam	1	1	wb	12	-0.000176	-0.000206
2	cam	1	1	wb	13	0.001818	0.000599
2	cam	1	1	wb	14	-0.000179	7.9e-05
2	cam	1	1	wb	15	0.00037	0.000171
2	cam	1	1	wb	16	0.002003	0.000232
2	cam	1	1	wb	17	0.007343	0.006495
2	cam	1	1	wb	18	0.004032	0.004485
2	cam	1	1	wb	19	0.002277	0.000985
2	cam	1	1	wb	20	0.003018	0.002152
2	cam	1	1	wb	21	0.001604	0.001225
2	cam	1	1	wb	22	0.001609	0.000729
2	cam	1	1	wb	23	0.003833	0.002589
2	cam	1	1	wb	24	0.007162	0.008143
2	cam	1	1	wb	25	0.001119	0.000237
2	cam	1	1	wb	26	0.003729	0.005728
2	cam	1	1	wb	27	-0.00419	0.003989
2	cam	1	1	wb	28	0.001344	0.003439
2	cam	1	1	wb	29	0.001329	0.001307
2	cam	1	1	wb	30	0.005166	0.006214
2	cam	1	1	wb	31	0.00484	0.006481
2	cam	1	1	wb	32	0.00475	0.003848
2	cam	1	1	wb	33	0.000322	0.001168
2	cam	1	1	wb	34	-0.001271	0.000243
2	cam	1	1	wb	35	0.001711	-0.001592
2	cam	1	1	wb	36	0.003086	0.003643
2	cam	1	1	wb	37	-0.000462	0.000317
2	cam	1	1	wb	38	0.000488	-0.000995
2	cam	1	1	wb	39	0.001143	-0.00147
2	cam	1	1	wb	40	0.006854	0.005875
2	cam	1	1	wb	41	0.003812	0.001133
2	cam	1	1	wb	42	0.000279	-0.00031
2	cam	1	1	wb	43	0.001528	0.00124
2	cam	1	1	wb	44	-0.000594	-0.001235
2	cam	1	1	wb	45	0.00111	0.000489
2	cam	1	1	wb	46	0.002069	0.002085
2	cam	1	1	wb	47	0.006663	0.006901
2	cam	1	1	wb	48	0.003538	0.001966
2	cam	2	1	wb	1	-0.001128	-0.000813
2	cam	2	1	wb	2	0.001201	0.001877
2	cam	2	1	wb	3	-0.002109	0.000367
2	cam	2	1	wb	4	-0.000639	0.000855
2	cam	2	1	wb	5	0.001153	0.000236
2	cam	2	1	wb	6	0.003929	0.00177
2	cam	2	1	wb	7	0.005449	0.005137
2	cam	2	1	wb	8	-0.001619	-0.00131
2	cam	2	1	wb	9	-0.000728	-1.8e-05
2	cam	2	1	wb	10	0.00118	-0.000261
2	cam	2	1	wb	11	0.000192	0.000186
2	cam	2	1	wb	12	0.000312	-0.000419
2	cam	2	1	wb	13	0.002331	0.001105
2	cam	2	1	wb	14	-0.000323	-0.00088
2	cam	2	1	wb	15	0.000613	-0.000713
2	cam	2	1	wb	16	0.002582	0.001584
2	cam	2	1	wb	17	0.007167	0.006667
2	cam	2	1	wb	18	0.003783	0.00452
2	cam	2	1	wb	19	0.002862	0.002167
2	cam	2	1	wb	20	0.003087	0.002212
2	cam	2	1	wb	21	0.001728	0.001304
2	cam	2	1	wb	22	0.001374	0.001071
2	cam	2	1	wb	23	0.004089	0.00301
2	cam	2	1	wb	24	0.007028	0.006762
2	cam	2	1	wb	25	0.002117	0.000255
2	cam	2	1	wb	26	0.003355	0.005503
2	cam	2	1	wb	27	-0.004138	0.000446
2	cam	2	1	wb	28	0.001864	0.002413
2	cam	2	1	wb	29	0.001036	0.000613
2	cam	2	1	wb	30	0.00451	0.005804
2	cam	2	1	wb	31	0.00457	0.006574
2	cam	2	1	wb	32	0.003835	0.002981
2	cam	2	1	wb	33	7e-05	0.001156
2	cam	2	1	wb	34	-0.001226	-0.001378
2	cam	2	1	wb	35	0.00026	-0.002415
2	cam	2	1	wb	36	0.004274	0.00276
2	cam	2	1	wb	37	-0.00014	0.001397
2	cam	2	1	wb	38	0.00015	-0.002106
2	cam	2	1	wb	39	0.002605	-0.000311
2	cam	2	1	wb	40	0.007656	0.00602
2	cam	2	1	wb	41	0.003412	0.002896
2	cam	2	1	wb	42	-0.000129	0.000639
2	cam	2	1	wb	43	0.001836	0.001391
2	cam	2	1	wb	44	-0.000946	0.000663
2	cam	2	1	wb	45	0.000823	0.001097
2	cam	2	1	wb	46	0.00266	0.001533
2	cam	2	1	wb	47	0.006472	0.005587
2	cam	2	1	wb	48	0.003336	0.001682
2	cam	3	1	wb	1	-0.000536	-0.000349
2	cam	3	1	wb	2	0.001083	0.002067
2	cam	3	1	wb	3	0.000573	0.001638
2	cam	3	1	wb	4	0.001265	0.001169
2	cam	3	1	wb	5	0.001254	-5e-05
2	cam	3	1	wb	6	0.003287	0.001362
2	cam	3	1	wb	7	0.006875	0.004906
2	cam	3	1	wb	8	-0.000938	-0.002142
2	cam	3	1	wb	9	-0.000929	-0.000853
2	cam	3	1	wb	10	-9.7e-05	-0.00051
2	cam	3	1	wb	11	-0.000371	-0.00072
2	cam	3	1	wb	12	-7.8e-05	2.2e-05
2	cam	3	1	wb	13	0.002198	0.001422
2	cam	3	1	wb	14	0.00025	0.000576
2	cam	3	1	wb	15	-0.000151	0.0007
2	cam	3	1	wb	16	0.001113	0.001551
2	cam	3	1	wb	17	0.005815	0.004653
2	cam	3	1	wb	18	0.002741	0.002191
2	cam	3	1	wb	19	0.001723	0.000329
2	cam	3	1	wb	20	0.002302	0.001429
2	cam	3	1	wb	21	0.00217	0.001253
2	cam	3	1	wb	22	0.002356	0.001151
2	cam	3	1	wb	23	0.003681	0.002526
2	cam	3	1	wb	24	0.005515	0.007205
2	cam	3	1	wb	25	0.001152	0.002357
2	cam	3	1	wb	26	0.003816	0.004629
2	cam	3	1	wb	27	-0.004153	0.001416
2	cam	3	1	wb	28	0.001319	0.00307
2	cam	3	1	wb	29	-0.000124	-0.00067
2	cam	3	1	wb	30	0.004528	0.00595
2	cam	3	1	wb	31	0.003745	0.006029
2	cam	3	1	wb	32	0.004203	0.003483
2	cam	3	1	wb	33	0.000874	0.001354
2	cam	3	1	wb	34	-0.000643	-0.001059
2	cam	3	1	wb	35	-0.001694	-0.003023
2	cam	3	1	wb	36	0.00147	0.000955
2	cam	3	1	wb	37	0.000917	-0.001281
2	cam	3	1	wb	38	-0.000882	-0.000466
2	cam	3	1	wb	39	-0.003991	-0.002299
2	cam	3	1	wb	40	0.003221	0.002477
2	cam	3	1	wb	41	0.00411	0.002752
2	cam	3	1	wb	42	-0.000203	-0.00098
2	cam	3	1	wb	43	0.002581	0.001766
2	cam	3	1	wb	44	-0.000353	-0.002626
2	cam	3	1	wb	45	0.005262	0.002294
2	cam	3	1	wb	46	0.003617	0.002245
2	cam	3	1	wb	47	0.004255	0.006131
2	cam	3	1	wb	48	0.003258	0.001735
2	cam	4	1	wb	1	-0.000947	-0.001047
2	cam	4	1	wb	2	0.001783	0.00056
2	cam	4	1	wb	3	-0.000894	0.000993
2	cam	4	1	wb	4	0.000535	0.00093
2	cam	4	1	wb	5	0.001764	-0.000454
2	cam	4	1	wb	6	0.00398	0.001294
2	cam	4	1	wb	7	0.005064	0.005049
2	cam	4	1	wb	8	-0.001713	-0.001171
2	cam	4	1	wb	9	-0.00098	-0.000211
2	cam	4	1	wb	10	0.000883	0.00043
2	cam	4	1	wb	11	-0.000169	-0.000249
2	cam	4	1	wb	12	-0.000201	-0.000243
2	cam	4	1	wb	13	0.002321	0.001632
2	cam	4	1	wb	14	0.000187	-0.000666
2	cam	4	1	wb	15	0.000315	-0.000559
2	cam	4	1	wb	16	0.002014	0.001355
2	cam	4	1	wb	17	0.006149	0.006206
2	cam	4	1	wb	18	0.003172	0.003898
2	cam	4	1	wb	19	0.00202	0.001237
2	cam	4	1	wb	20	0.002706	0.002527
2	cam	4	1	wb	21	0.00146	0.001328
2	cam	4	1	wb	22	0.001914	0.001459
2	cam	4	1	wb	23	0.004107	0.003298
2	cam	4	1	wb	24	0.007357	0.008775
2	cam	4	1	wb	25	0.000297	0.003824
2	cam	4	1	wb	26	0.002823	0.005566
2	cam	4	1	wb	27	-0.004543	0.004146
2	cam	4	1	wb	28	0.001304	0.004463
2	cam	4	1	wb	29	0.001145	0.002475
2	cam	4	1	wb	30	0.004576	0.007407
2	cam	4	1	wb	31	0.005021	0.006789
2	cam	4	1	wb	32	0.003962	0.0029
2	cam	4	1	wb	33	0.000415	0.000551
2	cam	4	1	wb	34	0.000269	0.001778
2	cam	4	1	wb	35	0.001735	-0.001783
2	cam	4	1	wb	36	0.003757	0.004144
2	cam	4	1	wb	37	0.00033	0.000881
2	cam	4	1	wb	38	0.000604	-0.000516
2	cam	4	1	wb	39	0.001648	-0.001314
2	cam	4	1	wb	40	0.006075	0.006674
2	cam	4	1	wb	41	0.005173	0.001014
2	cam	4	1	wb	42	0.000181	7.5e-05
2	cam	4	1	wb	43	0.001346	0.001658
2	cam	4	1	wb	44	-0.001023	-0.000321
2	cam	4	1	wb	45	0.002064	-5e-06
2	cam	4	1	wb	46	0.002933	0.002096
2	cam	4	1	wb	47	0.005822	0.005888
2	cam	4	1	wb	48	0.002862	0.001934
2	cam	5	1	wb	1	-0.001305	-0.000927
2	cam	5	1	wb	2	-0.000559	0.000748
2	cam	5	1	wb	3	-0.000401	0.000853
2	cam	5	1	wb	4	0.000828	0.001101
2	cam	5	1	wb	5	0.000987	-6.2e-05
2	cam	5	1	wb	6	0.003125	0.00224
2	cam	5	1	wb	7	0.006871	0.006018
2	cam	5	1	wb	8	-0.00186	-0.00063
2	cam	5	1	wb	9	-0.000685	-0.00077
2	cam	5	1	wb	10	-0.000214	-0.000306
2	cam	5	1	wb	11	-0.000307	-0.000345
2	cam	5	1	wb	12	-0.000574	-0.000786
2	cam	5	1	wb	13	0.001866	0.001271
2	cam	5	1	wb	14	-0.000167	-0.000439
2	cam	5	1	wb	15	0.000333	-0.000263
2	cam	5	1	wb	16	0.001654	0.001498
2	cam	5	1	wb	17	0.007407	0.007117
2	cam	5	1	wb	18	0.002971	0.003877
2	cam	5	1	wb	19	0.001942	0.001242
2	cam	5	1	wb	20	0.002403	0.002243
2	cam	5	1	wb	21	0.00175	0.0018
2	cam	5	1	wb	22	0.001339	0.00144
2	cam	5	1	wb	23	0.004006	0.003426
2	cam	5	1	wb	24	0.007345	0.008496
2	cam	5	1	wb	25	0.00134	0.00206
2	cam	5	1	wb	26	0.004963	0.00562
2	cam	5	1	wb	27	-0.004914	-0.000576
2	cam	5	1	wb	28	0.00177	0.002961
2	cam	5	1	wb	29	0.002209	0.000367
2	cam	5	1	wb	30	0.004725	0.006489
2	cam	5	1	wb	31	0.005004	0.006233
2	cam	5	1	wb	32	0.004617	0.003181
2	cam	5	1	wb	33	0.000146	3.3e-05
2	cam	5	1	wb	34	-0.001385	0.000683
2	cam	5	1	wb	35	0.000815	-0.002133
2	cam	5	1	wb	36	0.002732	0.003493
2	cam	5	1	wb	37	0.000199	-7.1e-05
2	cam	5	1	wb	38	0.000623	-0.000789
2	cam	5	1	wb	39	0.000336	-0.001115
2	cam	5	1	wb	40	0.006033	0.005284
2	cam	5	1	wb	41	0.004517	0.002462
2	cam	5	1	wb	42	0.000528	0.000281
2	cam	5	1	wb	43	0.001664	0.002352
2	cam	5	1	wb	44	0.000226	-0.000287
2	cam	5	1	wb	45	0.003599	0.001195
2	cam	5	1	wb	46	0.003299	0.003047
2	cam	5	1	wb	47	0.006881	0.006389
2	cam	5	1	wb	48	0.00274	0.002102
2	car	1	2	wb	1	-0.000775	-0.001378
2	car	1	2	wb	2	0.00098	0.001368
2	car	1	2	wb	3	-0.000818	0.000443
2	car	1	2	wb	4	-0.000167	0.000142
2	car	1	2	wb	5	0.00112	0.00037
2	car	1	2	wb	6	0.002798	0.001315
2	car	1	2	wb	7	0.005445	0.004521
2	car	1	2	wb	8	-0.001305	-0.000971
2	car	1	2	wb	9	-0.000467	-0.000812
2	car	1	2	wb	10	0.000948	-0.00061
2	car	1	2	wb	11	0.00019	-0.00047
2	car	1	2	wb	12	8.7e-05	-0.000696
2	car	1	2	wb	13	0.001706	0.000888
2	car	1	2	wb	14	-0.000161	-0.000159
2	car	1	2	wb	15	0.000413	-0.000252
2	car	1	2	wb	16	0.001061	0.000714
2	car	1	2	wb	17	0.006628	0.005673
2	car	1	2	wb	18	0.002917	0.003392
2	car	1	2	wb	19	0.00116	0.001693
2	car	1	2	wb	20	0.002397	0.002349
2	car	1	2	wb	21	0.002012	0.001741
2	car	1	2	wb	22	0.001365	0.001073
2	car	1	2	wb	23	0.003538	0.002507
2	car	1	2	wb	24	0.007947	0.007544
2	car	1	2	wb	25	0.000259	0.000128
2	car	1	2	wb	26	0.003273	0.005005
2	car	1	2	wb	27	-0.004836	-9.2e-05
2	car	1	2	wb	28	0.001842	0.002694
2	car	1	2	wb	29	0.000936	-0.000266
2	car	1	2	wb	30	0.00445	0.00611
2	car	1	2	wb	31	0.004738	0.006719
2	car	1	2	wb	32	0.0036	0.003138
2	car	1	2	wb	33	1.9e-05	-0.000604
2	car	1	2	wb	34	-0.00056	0.000532
2	car	1	2	wb	35	0.001072	-2.7e-05
2	car	1	2	wb	36	0.003857	0.00313
2	car	1	2	wb	37	0.00034	-0.00029
2	car	1	2	wb	38	0.000578	-0.000879
2	car	1	2	wb	39	0.00105	-0.001153
2	car	1	2	wb	40	0.005417	0.005214
2	car	1	2	wb	41	0.002707	0.000827
2	car	1	2	wb	42	-0.00114	-0.000188
2	car	1	2	wb	43	0.000755	0.001701
2	car	1	2	wb	44	0.000437	0.000152
2	car	1	2	wb	45	0.002755	0.001799
2	car	1	2	wb	46	0.002918	0.00262
2	car	1	2	wb	47	0.006765	0.006181
2	car	1	2	wb	48	0.002927	0.001405
2	gla	1	2	wb	1	-0.000985	-0.001139
2	gla	1	2	wb	2	0.000554	0.000805
2	gla	1	2	wb	3	-0.000806	0.000883
2	gla	1	2	wb	4	0.000111	0.001007
2	gla	1	2	wb	5	0.001577	0.000592
2	gla	1	2	wb	6	0.003095	0.001598
2	gla	1	2	wb	7	0.005557	0.005452
2	gla	1	2	wb	8	-0.002145	-0.001664
2	gla	1	2	wb	9	-0.000325	-0.00026
2	gla	1	2	wb	10	0.000886	-0.000814
2	gla	1	2	wb	11	-0.000521	-0.000541
2	gla	1	2	wb	12	0.0001	-0.001245
2	gla	1	2	wb	13	0.001464	0.000453
2	gla	1	2	wb	14	-7e-06	-0.000912
2	gla	1	2	wb	15	0.000914	-0.000951
2	gla	1	2	wb	16	0.001808	0.001105
2	gla	1	2	wb	17	0.006631	0.006054
2	gla	1	2	wb	18	0.00306	0.003725
2	gla	1	2	wb	19	0.001611	0.000984
2	gla	1	2	wb	20	0.002507	0.002027
2	gla	1	2	wb	21	0.001587	0.001774
2	gla	1	2	wb	22	0.001254	0.001493
2	gla	1	2	wb	23	0.003315	0.00272
2	gla	1	2	wb	24	0.006942	0.007308
2	gla	1	2	wb	25	0.000195	0.00234
2	gla	1	2	wb	26	0.002787	0.005939
2	gla	1	2	wb	27	-0.006728	-0.001397
2	gla	1	2	wb	28	0.00235	0.003168
2	gla	1	2	wb	29	0.001149	0.000725
2	gla	1	2	wb	30	0.004536	0.006945
2	gla	1	2	wb	31	0.005298	0.006889
2	gla	1	2	wb	32	0.003867	0.003425
2	gla	1	2	wb	33	0.000638	0.001344
2	gla	1	2	wb	34	-0.000457	-0.000857
2	gla	1	2	wb	35	0.000455	0.000212
2	gla	1	2	wb	36	0.003638	0.004146
2	gla	1	2	wb	37	0.000203	0.000399
2	gla	1	2	wb	38	0.000971	-6e-05
2	gla	1	2	wb	39	0.002112	0.00019
2	gla	1	2	wb	40	0.005735	0.004773
2	gla	1	2	wb	41	0.002308	0.001089
2	gla	1	2	wb	42	-0.000468	3.9e-05
2	gla	1	2	wb	43	0.001608	0.001685
2	gla	1	2	wb	44	0.000446	0.000637
2	gla	1	2	wb	45	0.000981	0.001206
2	gla	1	2	wb	46	0.001653	0.001723
2	gla	1	2	wb	47	0.006171	0.00582
2	gla	1	2	wb	48	0.00178	0.001607
2	not	1	2	wb	1	-0.002123	0.000293
2	not	1	2	wb	2	7.3e-05	0.001564
2	not	1	2	wb	3	0.000415	0.002128
2	not	1	2	wb	4	0.001304	0.002092
2	not	1	2	wb	5	0.001781	0.001951
2	not	1	2	wb	6	0.003447	0.002883
2	not	1	2	wb	7	0.006753	0.006271
2	not	1	2	wb	8	-0.00228	-0.00124
2	not	1	2	wb	9	2e-06	0.00024
2	not	1	2	wb	10	0.001068	-0.000235
2	not	1	2	wb	11	-0.000421	0.000276
2	not	1	2	wb	12	5e-05	-0.00094
2	not	1	2	wb	13	0.002636	0.001991
2	not	1	2	wb	14	8.3e-05	0.000237
2	not	1	2	wb	15	-0.000159	-0.001431
2	not	1	2	wb	16	0.001422	0.000704
2	not	1	2	wb	17	0.006726	0.006904
2	not	1	2	wb	18	0.003502	0.003709
2	not	1	2	wb	19	0.001264	0.001645
2	not	1	2	wb	20	0.002497	0.001907
2	not	1	2	wb	21	0.002139	0.001763
2	not	1	2	wb	22	0.002068	0.001279
2	not	1	2	wb	23	0.003803	0.002952
2	not	1	2	wb	24	0.006944	0.006698
2	not	1	2	wb	25	-0.003671	-0.001826
2	not	1	2	wb	26	0.00449	0.005991
2	not	1	2	wb	27	-0.008299	-0.035727
2	not	1	2	wb	28	0.002699	0.004878
2	not	1	2	wb	29	0.003057	0.004358
2	not	1	2	wb	30	0.005406	0.010524
2	not	1	2	wb	31	0.004852	0.007671
2	not	1	2	wb	32	0.005387	0.002996
2	not	1	2	wb	33	-0.000501	0.003444
2	not	1	2	wb	34	-0.001382	-0.001933
2	not	1	2	wb	35	-0.003781	-0.00291
2	not	1	2	wb	36	0.000688	0.00227
2	not	1	2	wb	37	0.000195	4.5e-05
2	not	1	2	wb	38	-0.001662	-0.002687
2	not	1	2	wb	39	-0.001289	-0.002923
2	not	1	2	wb	40	0.003309	0.003709
2	not	1	2	wb	41	0.002779	0.004633
2	not	1	2	wb	42	-0.000345	0.000767
2	not	1	2	wb	43	0.002507	0.003464
2	not	1	2	wb	44	-7.9e-05	0.000382
2	not	1	2	wb	45	0.003512	0.002829
2	not	1	2	wb	46	0.004032	0.004004
2	not	1	2	wb	47	0.007361	0.005991
2	not	1	2	wb	48	0.002595	0.00135
2	oxf	1	2	wb	1	-0.001341	-0.00088
2	oxf	1	2	wb	2	0.00134	0.000188
2	oxf	1	2	wb	3	-0.001184	0.000941
2	oxf	1	2	wb	4	-0.000121	0.000165
2	oxf	1	2	wb	5	0.000509	6e-05
2	oxf	1	2	wb	6	0.002491	0.000746
2	oxf	1	2	wb	7	0.004821	0.004204
2	oxf	1	2	wb	8	-0.00163	-0.000519
2	oxf	1	2	wb	9	-0.000511	-0.000404
2	oxf	1	2	wb	10	0.001136	3.7e-05
2	oxf	1	2	wb	11	-0.000136	-0.000503
2	oxf	1	2	wb	12	8.5e-05	-0.000486
2	oxf	1	2	wb	13	0.00206	0.000747
2	oxf	1	2	wb	14	-0.000297	-0.001024
2	oxf	1	2	wb	15	0.000356	7.4e-05
2	oxf	1	2	wb	16	0.001884	0.001147
2	oxf	1	2	wb	17	0.007258	0.006099
2	oxf	1	2	wb	18	0.004226	0.00366
2	oxf	1	2	wb	19	0.001912	0.001551
2	oxf	1	2	wb	20	0.002758	0.002366
2	oxf	1	2	wb	21	0.001449	0.001288
2	oxf	1	2	wb	22	0.001794	0.000906
2	oxf	1	2	wb	23	0.004029	0.002854
2	oxf	1	2	wb	24	0.007156	0.008331
2	oxf	1	2	wb	25	0.000169	0.001565
2	oxf	1	2	wb	26	0.002847	0.00594
2	oxf	1	2	wb	27	-0.004704	0.000333
2	oxf	1	2	wb	28	0.00118	0.002889
2	oxf	1	2	wb	29	0.001386	0.000286
2	oxf	1	2	wb	30	0.004676	0.006314
2	oxf	1	2	wb	31	0.004944	0.007222
2	oxf	1	2	wb	32	0.00371	0.002126
2	oxf	1	2	wb	33	0.000301	0.001263
2	oxf	1	2	wb	34	-0.001626	0.000441
2	oxf	1	2	wb	35	0.003138	0.001234
2	oxf	1	2	wb	36	0.003853	0.00492
2	oxf	1	2	wb	37	-0.000559	-0.000433
2	oxf	1	2	wb	38	0.000433	-0.000244
2	oxf	1	2	wb	39	0.001123	0.000339
2	oxf	1	2	wb	40	0.006561	0.006483
2	oxf	1	2	wb	41	0.00319	0.00164
2	oxf	1	2	wb	42	1.7e-05	-0.000301
2	oxf	1	2	wb	43	0.001069	0.000637
2	oxf	1	2	wb	44	0.000461	0.00046
2	oxf	1	2	wb	45	0.000705	-0.00029
2	oxf	1	2	wb	46	0.002369	0.001133
2	oxf	1	2	wb	47	0.00607	0.005949
2	oxf	1	2	wb	48	0.003985	0.001549
3	cam	1	2	wb	1	-1.2e-05	-0.00046
3	cam	1	2	wb	2	-0.001113	-0.000303
3	cam	1	2	wb	3	-0.001161	0.000154
3	cam	1	2	wb	4	-0.000868	-0.000135
3	cam	1	2	wb	5	-0.001813	-0.002619
3	cam	1	2	wb	6	0.000131	-0.001241
3	cam	1	2	wb	7	0.004229	0.004212
3	cam	1	2	wb	8	-0.000784	-0.002187
3	cam	1	2	wb	9	0.000619	-0.00276
3	cam	1	2	wb	10	0.001072	-0.001589
3	cam	1	2	wb	11	0.000231	-0.000566
3	cam	1	2	wb	12	0.000836	-0.001223
3	cam	1	2	wb	13	0.001942	0.000919
3	cam	1	2	wb	14	-0.000129	-0.001452
3	cam	1	2	wb	15	-0.000846	-0.001018
3	cam	1	2	wb	16	0.000772	0.001501
3	cam	1	2	wb	17	0.004168	0.00363
3	cam	1	2	wb	18	0.000299	0.000891
3	cam	1	2	wb	19	-0.000377	-0.000944
3	cam	1	2	wb	20	0.001244	0.001005
3	cam	1	2	wb	21	0.001521	0.001632
3	cam	1	2	wb	22	0.001512	0.001056
3	cam	1	2	wb	23	0.001453	0.001607
3	cam	1	2	wb	24	0.005786	0.005374
3	cam	1	2	wb	25	0.001421	0.000749
3	cam	1	2	wb	26	0.001965	0.001174
3	cam	1	2	wb	27	-0.00587	0.001647
3	cam	1	2	wb	28	-0.000311	-2.7e-05
3	cam	1	2	wb	29	0.002549	0.001574
3	cam	1	2	wb	30	0.006444	0.005947
3	cam	1	2	wb	31	0.004645	0.005892
3	cam	1	2	wb	32	0.004451	0.003762
3	cam	1	2	wb	33	0.000187	0.000107
3	cam	1	2	wb	34	-0.000287	0.000587
3	cam	1	2	wb	35	-0.001785	-0.002537
3	cam	1	2	wb	36	0.000627	0.001048
3	cam	1	2	wb	37	-0.000896	-0.00693
3	cam	1	2	wb	38	-0.002421	-0.002407
3	cam	1	2	wb	39	-0.002244	-0.001743
3	cam	1	2	wb	40	0.002196	0.003866
3	cam	1	2	wb	41	2.3e-05	-0.002323
3	cam	1	2	wb	42	-0.004601	-0.004175
3	cam	1	2	wb	43	0.000442	0.00051
3	cam	1	2	wb	44	-0.003288	-0.003165
3	cam	1	2	wb	45	-0.000947	0.000102
3	cam	1	2	wb	46	0.001662	0.000764
3	cam	1	2	wb	47	0.006536	0.006873
3	cam	1	2	wb	48	0.001706	0.001193
3	car	1	1	wb	1	-0.000181	-0.00049
3	car	1	1	wb	2	-0.00261	-0.000188
3	car	1	1	wb	3	-0.00118	-0.000155
3	car	1	1	wb	4	-0.001126	-0.000614
3	car	1	1	wb	5	-0.001353	-0.002158
3	car	1	1	wb	6	0.00064	-0.001613
3	car	1	1	wb	7	0.004558	0.003814
3	car	1	1	wb	8	-0.000377	0.002059
3	car	1	1	wb	9	0.000555	-0.002
3	car	1	1	wb	10	0.001354	-0.001936
3	car	1	1	wb	11	0.000393	-0.000873
3	car	1	1	wb	12	7.3e-05	-0.00147
3	car	1	1	wb	13	0.001944	0.00088
3	car	1	1	wb	14	0.00034	0.000218
3	car	1	1	wb	15	-6.9e-05	-0.001058
3	car	1	1	wb	16	0.000373	0.0011
3	car	1	1	wb	17	0.005029	0.003841
3	car	1	1	wb	18	5.8e-05	0.000497
3	car	1	1	wb	19	0.000163	-0.001571
3	car	1	1	wb	20	0.001937	-0.000343
3	car	1	1	wb	21	0.001947	0.000784
3	car	1	1	wb	22	0.001916	0.001219
3	car	1	1	wb	23	0.001713	0.001492
3	car	1	1	wb	24	0.00692	0.006286
3	car	1	1	wb	25	0.001178	0.00033
3	car	1	1	wb	26	0.002974	0.000278
3	car	1	1	wb	27	-0.00521	0.002042
3	car	1	1	wb	28	0.000363	-0.00032
3	car	1	1	wb	29	0.003255	0.001478
3	car	1	1	wb	30	0.007372	0.006524
3	car	1	1	wb	31	0.005716	0.006654
3	car	1	1	wb	32	0.003658	0.002987
3	car	1	1	wb	33	-0.000584	0.000791
3	car	1	1	wb	34	-0.000839	-0.00024
3	car	1	1	wb	35	-0.001644	0.002219
3	car	1	1	wb	36	0.003407	0.003528
3	car	1	1	wb	37	0.000472	-0.000449
3	car	1	1	wb	38	-0.001966	-0.001783
3	car	1	1	wb	39	-0.001284	-0.000447
3	car	1	1	wb	40	0.003904	0.00436
3	car	1	1	wb	41	-0.000433	-0.002029
3	car	1	1	wb	42	-0.00422	-0.005142
3	car	1	1	wb	43	0.002194	-5e-06
3	car	1	1	wb	44	-0.004586	-0.003867
3	car	1	1	wb	45	-0.003575	-0.002872
3	car	1	1	wb	46	0.002318	-0.000873
3	car	1	1	wb	47	0.007213	0.007091
3	car	1	1	wb	48	0.001943	0.000658
3	car	2	1	wb	1	-0.000844	-0.000509
3	car	2	1	wb	2	-0.000822	-0.001194
3	car	2	1	wb	3	-0.001445	-0.000143
3	car	2	1	wb	4	-0.00096	-0.000843
3	car	2	1	wb	5	-0.002008	-0.001936
3	car	2	1	wb	6	-0.000404	-0.001255
3	car	2	1	wb	7	0.004444	0.00438
3	car	2	1	wb	8	-0.000731	-0.002746
3	car	2	1	wb	9	0.000386	-0.00083
3	car	2	1	wb	10	0.00104	-0.000362
3	car	2	1	wb	11	0.000181	-0.000572
3	car	2	1	wb	12	0.000555	-0.000467
3	car	2	1	wb	13	0.002459	0.001075
3	car	2	1	wb	14	9.1e-05	7e-06
3	car	2	1	wb	15	-0.00047	-0.000172
3	car	2	1	wb	16	0.000568	0.001111
3	car	2	1	wb	17	0.004356	0.00407
3	car	2	1	wb	18	-0.000484	0.000329
3	car	2	1	wb	19	-0.000941	-0.000733
3	car	2	1	wb	20	0.000862	0.000409
3	car	2	1	wb	21	0.001266	0.000523
3	car	2	1	wb	22	0.001803	0.000929
3	car	2	1	wb	23	0.001596	0.00124
3	car	2	1	wb	24	0.007	0.007066
3	car	2	1	wb	25	0.001013	0.001216
3	car	2	1	wb	26	0.001154	0.001153
3	car	2	1	wb	27	-0.006543	0.000919
3	car	2	1	wb	28	-0.000226	0.000144
3	car	2	1	wb	29	0.00241	0.001885
3	car	2	1	wb	30	0.006639	0.007145
3	car	2	1	wb	31	0.004945	0.007507
3	car	2	1	wb	32	0.004278	0.003979
3	car	2	1	wb	33	0.000345	-0.000581
3	car	2	1	wb	34	-0.000893	-0.000547
3	car	2	1	wb	35	-0.002163	0.000449
3	car	2	1	wb	36	0.002663	0.00372
3	car	2	1	wb	37	0.00022	-0.002911
3	car	2	1	wb	38	-0.001809	-0.001871
3	car	2	1	wb	39	-0.001229	-0.000204
3	car	2	1	wb	40	0.003087	0.004444
3	car	2	1	wb	41	-0.001349	-0.00277
3	car	2	1	wb	42	-0.004275	-0.005055
3	car	2	1	wb	43	0.001	0.000115
3	car	2	1	wb	44	-0.003625	-0.002223
3	car	2	1	wb	45	-0.002487	-0.002135
3	car	2	1	wb	46	0.001287	0.000177
3	car	2	1	wb	47	0.006779	0.007949
3	car	2	1	wb	48	0.002481	0.000663
3	car	3	1	wb	1	-0.000647	-0.000332
3	car	3	1	wb	2	-0.000878	-4.7e-05
3	car	3	1	wb	3	-0.001983	-0.000548
3	car	3	1	wb	4	-0.001224	-0.000803
3	car	3	1	wb	5	-0.001773	-0.002103
3	car	3	1	wb	6	0.000287	-0.000601
3	car	3	1	wb	7	0.003833	0.003972
3	car	3	1	wb	8	-0.000534	-0.001009
3	car	3	1	wb	9	0.000338	-0.001178
3	car	3	1	wb	10	0.001098	-0.002041
3	car	3	1	wb	11	0.000271	-0.000871
3	car	3	1	wb	12	0.000329	-0.001524
3	car	3	1	wb	13	0.001813	0.00087
3	car	3	1	wb	14	0.000178	-0.000113
3	car	3	1	wb	15	-0.000331	0.000185
3	car	3	1	wb	16	0.00059	0.000767
3	car	3	1	wb	17	0.003761	0.004044
3	car	3	1	wb	18	-0.000282	0.000267
3	car	3	1	wb	19	-0.000371	-0.000644
3	car	3	1	wb	20	0.001269	0.000597
3	car	3	1	wb	21	0.001169	0.000916
3	car	3	1	wb	22	0.001482	0.001122
3	car	3	1	wb	23	0.001475	0.000992
3	car	3	1	wb	24	0.007576	0.007108
3	car	3	1	wb	25	0.001473	0.00064
3	car	3	1	wb	26	0.001627	0.000455
3	car	3	1	wb	27	-0.005233	-0.002544
3	car	3	1	wb	28	4.3e-05	0.000345
3	car	3	1	wb	29	0.003048	0.00124
3	car	3	1	wb	30	0.005875	0.006713
3	car	3	1	wb	31	0.004482	0.006686
3	car	3	1	wb	32	0.004686	0.003494
3	car	3	1	wb	33	-0.000688	-0.000733
3	car	3	1	wb	34	-0.001506	-0.00179
3	car	3	1	wb	35	-0.000751	0.000282
3	car	3	1	wb	36	0.003273	0.003657
3	car	3	1	wb	37	0.000235	-0.001193
3	car	3	1	wb	38	-0.001391	-0.001557
3	car	3	1	wb	39	-0.000551	-0.000613
3	car	3	1	wb	40	0.002996	0.004468
3	car	3	1	wb	41	-0.000577	-0.001471
3	car	3	1	wb	42	-0.004335	-0.004587
3	car	3	1	wb	43	0.00106	-0.000128
3	car	3	1	wb	44	-0.003086	-0.00298
3	car	3	1	wb	45	-0.002711	-0.002541
3	car	3	1	wb	46	0.001328	-0.000729
3	car	3	1	wb	47	0.007621	0.007991
3	car	3	1	wb	48	0.002336	0.00085
3	car	4	1	wb	1	-0.000918	-0.000491
3	car	4	1	wb	2	-0.001553	-0.001047
3	car	4	1	wb	3	-0.002298	-0.000581
3	car	4	1	wb	4	-0.001869	-0.000931
3	car	4	1	wb	5	-0.001944	-0.002041
3	car	4	1	wb	6	-0.000491	-0.001509
3	car	4	1	wb	7	0.003732	0.003755
3	car	4	1	wb	8	-0.000534	-0.001498
3	car	4	1	wb	9	0.000277	-0.001596
3	car	4	1	wb	10	0.001395	-0.001483
3	car	4	1	wb	11	0.000263	-0.001187
3	car	4	1	wb	12	0.000938	-0.001526
3	car	4	1	wb	13	0.002437	0.00057
3	car	4	1	wb	14	0.000157	-0.002917
3	car	4	1	wb	15	-0.000189	-0.001584
3	car	4	1	wb	16	0.00015	0.000915
3	car	4	1	wb	17	0.003645	0.004168
3	car	4	1	wb	18	-0.001202	0.000951
3	car	4	1	wb	19	-0.000705	-0.000434
3	car	4	1	wb	20	0.000957	0.000436
3	car	4	1	wb	21	0.001309	0.000899
3	car	4	1	wb	22	0.001831	0.000949
3	car	4	1	wb	23	0.001482	0.000823
3	car	4	1	wb	24	0.006224	0.006612
3	car	4	1	wb	25	0.001321	0.000654
3	car	4	1	wb	26	0.00114	0.000768
3	car	4	1	wb	27	-0.006448	-0.000826
3	car	4	1	wb	28	-0.001235	-0.000896
3	car	4	1	wb	29	0.002349	0.000337
3	car	4	1	wb	30	0.006983	0.005426
3	car	4	1	wb	31	0.004612	0.00717
3	car	4	1	wb	32	0.003969	0.003961
3	car	4	1	wb	33	-0.000278	0.000502
3	car	4	1	wb	34	-0.000525	0.002258
3	car	4	1	wb	35	-0.002412	0.000162
3	car	4	1	wb	36	0.001665	0.002199
3	car	4	1	wb	37	-5.1e-05	-0.006382
3	car	4	1	wb	38	-0.002277	-0.002908
3	car	4	1	wb	39	-0.002727	-0.001936
3	car	4	1	wb	40	0.002549	0.003399
3	car	4	1	wb	41	-0.000875	-0.001838
3	car	4	1	wb	42	-0.004312	-0.004531
3	car	4	1	wb	43	0.001518	0.000983
3	car	4	1	wb	44	-0.003612	-0.003106
3	car	4	1	wb	45	-0.002926	-0.001876
3	car	4	1	wb	46	0.001736	0.000528
3	car	4	1	wb	47	0.006347	0.008032
3	car	4	1	wb	48	0.002526	0.000544
3	car	5	1	wb	1	-0.000514	-0.000512
3	car	5	1	wb	2	-0.000329	-0.00104
3	car	5	1	wb	3	-0.000709	-0.000517
3	car	5	1	wb	4	-0.000662	-0.000916
3	car	5	1	wb	5	-0.001951	-0.002224
3	car	5	1	wb	6	-0.000423	-0.002146
3	car	5	1	wb	7	0.004718	0.00293
3	car	5	1	wb	8	-0.000431	-0.00097
3	car	5	1	wb	9	0.000606	-0.000211
3	car	5	1	wb	10	0.000779	-0.00121
3	car	5	1	wb	11	0.000194	-0.000798
3	car	5	1	wb	12	0.00044	-0.001179
3	car	5	1	wb	13	0.001687	0.00066
3	car	5	1	wb	14	0.000159	-0.000318
3	car	5	1	wb	15	-0.000195	-6.2e-05
3	car	5	1	wb	16	-1e-06	0.000647
3	car	5	1	wb	17	0.005009	0.003083
3	car	5	1	wb	18	0.000305	-0.000591
3	car	5	1	wb	19	-0.001064	-0.000375
3	car	5	1	wb	20	0.001219	0.000301
3	car	5	1	wb	21	0.001655	0.001011
3	car	5	1	wb	22	0.00136	0.001286
3	car	5	1	wb	23	0.00114	0.001103
3	car	5	1	wb	24	0.006093	0.006711
3	car	5	1	wb	25	0.000805	0.000591
3	car	5	1	wb	26	0.001151	0.000319
3	car	5	1	wb	27	-0.0055	0.005176
3	car	5	1	wb	28	0.000189	-0.000753
3	car	5	1	wb	29	0.00267	0.001615
3	car	5	1	wb	30	0.006825	0.006406
3	car	5	1	wb	31	0.005304	0.006947
3	car	5	1	wb	32	0.003958	0.004624
3	car	5	1	wb	33	0.000462	2.6e-05
3	car	5	1	wb	34	-0.00112	0.001224
3	car	5	1	wb	35	-0.002092	0.001128
3	car	5	1	wb	36	0.00217	0.003345
3	car	5	1	wb	37	0.000142	0.005108
3	car	5	1	wb	38	-0.001867	0.00075
3	car	5	1	wb	39	-0.001184	0.000129
3	car	5	1	wb	40	0.002737	0.005247
3	car	5	1	wb	41	-0.000597	-0.002455
3	car	5	1	wb	42	-0.003891	-0.004534
3	car	5	1	wb	43	3.1e-05	0.001005
3	car	5	1	wb	44	-0.003093	-0.002679
3	car	5	1	wb	45	-0.003146	-0.002182
3	car	5	1	wb	46	0.000272	-0.000105
3	car	5	1	wb	47	0.006659	0.007351
3	car	5	1	wb	48	0.001681	0.000611
3	gla	1	2	wb	1	-0.000544	-9.3e-05
3	gla	1	2	wb	2	-0.002498	-0.000299
3	gla	1	2	wb	3	-0.001036	-7.1e-05
3	gla	1	2	wb	4	-0.000521	-0.000783
3	gla	1	2	wb	5	-0.001206	-0.002497
3	gla	1	2	wb	6	0.002362	-0.000131
3	gla	1	2	wb	7	0.005077	0.00442
3	gla	1	2	wb	8	-0.000225	-0.000298
3	gla	1	2	wb	9	0.000408	-0.002323
3	gla	1	2	wb	10	0.002218	-0.001285
3	gla	1	2	wb	11	0.000306	-0.001672
3	gla	1	2	wb	12	0.000702	-0.00094
3	gla	1	2	wb	13	0.002307	0.001236
3	gla	1	2	wb	14	-9.3e-05	-0.000103
3	gla	1	2	wb	15	-0.000756	0.00017
3	gla	1	2	wb	16	0.000233	0.001745
3	gla	1	2	wb	17	0.00448	0.003322
3	gla	1	2	wb	18	0.000218	0.000488
3	gla	1	2	wb	19	0.001477	-0.000169
3	gla	1	2	wb	20	0.002182	0.000968
3	gla	1	2	wb	21	0.002388	0.001004
3	gla	1	2	wb	22	0.002475	0.001667
3	gla	1	2	wb	23	0.002104	0.002057
3	gla	1	2	wb	24	0.006124	0.006535
3	gla	1	2	wb	25	0.000767	0.001379
3	gla	1	2	wb	26	0.002759	0.001192
3	gla	1	2	wb	27	-0.003696	0.001248
3	gla	1	2	wb	28	0.000723	0.000728
3	gla	1	2	wb	29	0.003808	0.002105
3	gla	1	2	wb	30	0.007605	0.007254
3	gla	1	2	wb	31	0.004981	0.006383
3	gla	1	2	wb	32	0.004846	0.004339
3	gla	1	2	wb	33	0.000196	0.001198
3	gla	1	2	wb	34	-0.001731	0.001091
3	gla	1	2	wb	35	-0.001542	0.000516
3	gla	1	2	wb	36	0.002821	0.003306
3	gla	1	2	wb	37	-0.000597	0.002435
3	gla	1	2	wb	38	-0.00285	-0.000814
3	gla	1	2	wb	39	-0.000958	-0.000508
3	gla	1	2	wb	40	0.003455	0.005036
3	gla	1	2	wb	41	-0.001019	-0.002046
3	gla	1	2	wb	42	-0.004963	-0.005693
3	gla	1	2	wb	43	0.002425	0.000407
3	gla	1	2	wb	44	-0.004702	-0.003198
3	gla	1	2	wb	45	-9e-06	4.1e-05
3	gla	1	2	wb	46	0.004826	0.000994
3	gla	1	2	wb	47	0.006409	0.007402
3	gla	1	2	wb	48	0.001827	0.001304
3	not	1	2	wb	1	-0.000546	2.5e-05
3	not	1	2	wb	2	-0.002693	-0.000183
3	not	1	2	wb	3	-0.000405	-0.001267
3	not	1	2	wb	4	-0.000901	-0.001071
3	not	1	2	wb	5	-0.001733	-0.001883
3	not	1	2	wb	6	2.1e-05	-0.000527
3	not	1	2	wb	7	0.004444	0.004788
3	not	1	2	wb	8	-0.000271	-0.001141
3	not	1	2	wb	9	-0.000982	-0.001989
3	not	1	2	wb	10	0.002471	0.000547
3	not	1	2	wb	11	-0.000407	-0.00132
3	not	1	2	wb	12	0.001639	0.001024
3	not	1	2	wb	13	0.002795	0.001713
3	not	1	2	wb	14	-0.000911	0.000144
3	not	1	2	wb	15	-0.001533	-0.00042
3	not	1	2	wb	16	0.000649	0.002111
3	not	1	2	wb	17	0.003586	0.004239
3	not	1	2	wb	18	0.000139	0.001334
3	not	1	2	wb	19	-0.000459	-1.4e-05
3	not	1	2	wb	20	0.002041	0.001778
3	not	1	2	wb	21	0.00254	0.002206
3	not	1	2	wb	22	0.002005	0.00097
3	not	1	2	wb	23	0.001725	0.001757
3	not	1	2	wb	24	0.00459	0.005509
3	not	1	2	wb	25	-0.005037	0.003288
3	not	1	2	wb	26	0.002612	0.002364
3	not	1	2	wb	27	0.001383	-0.004626
3	not	1	2	wb	28	-0.00045	0.002415
3	not	1	2	wb	29	0.003301	0.004082
3	not	1	2	wb	30	0.007113	0.008033
3	not	1	2	wb	31	0.00473	0.007819
3	not	1	2	wb	32	0.003881	0.00487
3	not	1	2	wb	33	-0.00051	0.001115
3	not	1	2	wb	34	-0.001608	-0.001027
3	not	1	2	wb	35	-0.004437	-0.00377
3	not	1	2	wb	36	5.3e-05	0.000901
3	not	1	2	wb	37	-0.002414	-0.000739
3	not	1	2	wb	38	-0.004926	-0.002982
3	not	1	2	wb	39	-0.003458	-0.002108
3	not	1	2	wb	40	0.001863	0.00334
3	not	1	2	wb	41	-0.001452	-0.00106
3	not	1	2	wb	42	-0.005484	-0.004049
3	not	1	2	wb	43	0.001488	0.00208
3	not	1	2	wb	44	-0.004578	-0.00227
3	not	1	2	wb	45	0.001888	0.003287
3	not	1	2	wb	46	0.002234	0.000888
3	not	1	2	wb	47	0.005136	0.007585
3	not	1	2	wb	48	0.001689	-0.000405
3	oxf	1	2	wb	1	-0.000325	-0.00028
3	oxf	1	2	wb	2	0.000119	0.00149
3	oxf	1	2	wb	3	-0.001301	0.001114
3	oxf	1	2	wb	4	-0.000796	-8.3e-05
3	oxf	1	2	wb	5	-0.001225	-0.001306
3	oxf	1	2	wb	6	0.000213	-0.001044
3	oxf	1	2	wb	7	0.004269	0.004149
3	oxf	1	2	wb	8	-0.000255	-0.000735
3	oxf	1	2	wb	9	7.5e-05	-0.001606
3	oxf	1	2	wb	10	0.001532	-0.001288
3	oxf	1	2	wb	11	0.000316	-0.000733
3	oxf	1	2	wb	12	0.001057	-0.001079
3	oxf	1	2	wb	13	0.002722	0.000635
3	oxf	1	2	wb	14	-0.000131	-0.000461
3	oxf	1	2	wb	15	-0.000889	0.000185
3	oxf	1	2	wb	16	-0.000278	0.001918
3	oxf	1	2	wb	17	0.004772	0.004027
3	oxf	1	2	wb	18	0.000672	0.001024
3	oxf	1	2	wb	19	0.00037	-0.000249
3	oxf	1	2	wb	20	0.001935	0.000868
3	oxf	1	2	wb	21	0.001346	0.000976
3	oxf	1	2	wb	22	0.001084	0.000955
3	oxf	1	2	wb	23	0.001438	0.001865
3	oxf	1	2	wb	24	0.006637	0.005373
3	oxf	1	2	wb	25	0.001177	0.001057
3	oxf	1	2	wb	26	0.001124	0.001504
3	oxf	1	2	wb	27	-0.00528	0.000721
3	oxf	1	2	wb	28	-0.000174	0.002314
3	oxf	1	2	wb	29	0.002143	0.003449
3	oxf	1	2	wb	30	0.006716	0.005696
3	oxf	1	2	wb	31	0.005338	0.006844
3	oxf	1	2	wb	32	0.003763	0.00436
3	oxf	1	2	wb	33	0.001086	0.00246
3	oxf	1	2	wb	34	-0.000675	-0.002682
3	oxf	1	2	wb	35	-0.001502	-0.000768
3	oxf	1	2	wb	36	0.003724	0.003703
3	oxf	1	2	wb	37	-0.001785	-0.005909
3	oxf	1	2	wb	38	-0.003322	-0.004129
3	oxf	1	2	wb	39	-0.002251	0.000375
3	oxf	1	2	wb	40	0.002904	0.005132
3	oxf	1	2	wb	41	0.001063	-0.000442
3	oxf	1	2	wb	42	-0.004356	-0.004737
3	oxf	1	2	wb	43	0.001128	0.000664
3	oxf	1	2	wb	44	-0.00458	-0.002001
3	oxf	1	2	wb	45	-0.001937	-0.001287
3	oxf	1	2	wb	46	0.001288	0.000164
3	oxf	1	2	wb	47	0.007354	0.008227
3	oxf	1	2	wb	48	0.001647	0.000682
4	cam	1	2	wb	1	0.000281	-0.000364
4	cam	1	2	wb	2	-0.002402	-0.002807
4	cam	1	2	wb	3	0.000889	0.001904
4	cam	1	2	wb	4	0.001274	0.000222
4	cam	1	2	wb	5	0.002202	-0.000799
4	cam	1	2	wb	6	0.002941	0.000548
4	cam	1	2	wb	7	0.005656	0.00623
4	cam	1	2	wb	8	-0.001283	-0.001088
4	cam	1	2	wb	9	-0.001169	-0.001772
4	cam	1	2	wb	10	0.00192	-0.000147
4	cam	1	2	wb	11	-0.000889	-0.000707
4	cam	1	2	wb	12	0.000744	-0.000261
4	cam	1	2	wb	13	0.002552	0.001438
4	cam	1	2	wb	14	-0.00055	-0.001003
4	cam	1	2	wb	15	5.7e-05	-0.000526
4	cam	1	2	wb	16	0.000671	7e-05
4	cam	1	2	wb	17	0.005141	0.0059
4	cam	1	2	wb	18	0.003258	0.002882
4	cam	1	2	wb	19	0.002829	-0.001336
4	cam	1	2	wb	20	0.003209	0.001125
4	cam	1	2	wb	21	0.002622	0.001376
4	cam	1	2	wb	22	0.00269	0.001184
4	cam	1	2	wb	23	0.002576	0.001709
4	cam	1	2	wb	24	0.009169	0.006963
4	cam	1	2	wb	25	0.002455	0.004075
4	cam	1	2	wb	26	0.005568	0.009305
4	cam	1	2	wb	27	0.000475	-0.001822
4	cam	1	2	wb	28	0.002863	0.003529
4	cam	1	2	wb	29	0.004002	0.003964
4	cam	1	2	wb	30	0.005519	0.003678
4	cam	1	2	wb	31	0.006449	0.007839
4	cam	1	2	wb	32	0.007492	0.004247
4	cam	1	2	wb	33	0.001118	0.000562
4	cam	1	2	wb	34	-0.001917	-0.00059
4	cam	1	2	wb	35	-0.004756	-0.008881
4	cam	1	2	wb	36	0.002387	0.001618
4	cam	1	2	wb	37	-0.000422	-0.001381
4	cam	1	2	wb	38	-0.001877	-0.002615
4	cam	1	2	wb	39	-0.000715	-0.001902
4	cam	1	2	wb	40	0.003666	0.002185
4	cam	1	2	wb	41	0.002985	-0.000147
4	cam	1	2	wb	42	0.000313	-0.003288
4	cam	1	2	wb	43	0.002316	0.000659
4	cam	1	2	wb	44	-0.001992	-0.003455
4	cam	1	2	wb	45	0.000271	-0.00137
4	cam	1	2	wb	46	0.002404	0.001314
4	cam	1	2	wb	47	0.009809	0.008042
4	cam	1	2	wb	48	0.004619	0.002456
4	car	1	1	wb	1	-0.001157	-0.00088
4	car	1	1	wb	2	-0.001642	-0.002695
4	car	1	1	wb	3	-0.000102	0.001098
4	car	1	1	wb	4	-0.000129	-4.5e-05
4	car	1	1	wb	5	0.000821	-0.001364
4	car	1	1	wb	6	0.001978	0.000256
4	car	1	1	wb	7	0.005343	0.006402
4	car	1	1	wb	8	-0.000584	-0.001017
4	car	1	1	wb	9	-0.000678	-0.002367
4	car	1	1	wb	10	0.001869	-0.00088
4	car	1	1	wb	11	-3.8e-05	-0.000933
4	car	1	1	wb	12	0.000983	-0.000506
4	car	1	1	wb	13	0.002784	0.001807
4	car	1	1	wb	14	-9.6e-05	-0.000193
4	car	1	1	wb	15	-8.8e-05	-0.000575
4	car	1	1	wb	16	0.000229	7.7e-05
4	car	1	1	wb	17	0.005831	0.006269
4	car	1	1	wb	18	0.004536	0.003298
4	car	1	1	wb	19	0.002853	-0.001458
4	car	1	1	wb	20	0.003276	0.001103
4	car	1	1	wb	21	0.002677	0.001297
4	car	1	1	wb	22	0.00283	-5.2e-05
4	car	1	1	wb	23	0.00291	0.001536
4	car	1	1	wb	24	0.009505	0.006184
4	car	1	1	wb	25	0.000838	0.001024
4	car	1	1	wb	26	0.004737	0.007995
4	car	1	1	wb	27	-0.002447	-0.001916
4	car	1	1	wb	28	0.002244	0.002183
4	car	1	1	wb	29	0.003378	0.002305
4	car	1	1	wb	30	0.005212	0.004714
4	car	1	1	wb	31	0.006329	0.007863
4	car	1	1	wb	32	0.006787	0.003098
4	car	1	1	wb	33	0.000865	0.000585
4	car	1	1	wb	34	-0.002124	0.00127
4	car	1	1	wb	35	-0.006206	-0.007432
4	car	1	1	wb	36	0.001306	0.001326
4	car	1	1	wb	37	-0.000278	-0.000935
4	car	1	1	wb	38	-0.002771	-0.00285
4	car	1	1	wb	39	-0.002295	-0.003585
4	car	1	1	wb	40	0.003064	0.001089
4	car	1	1	wb	41	0.001813	-0.000589
4	car	1	1	wb	42	-0.000485	-0.00357
4	car	1	1	wb	43	0.001894	0.000648
4	car	1	1	wb	44	-0.000863	-0.002825
4	car	1	1	wb	45	0.000503	0.000759
4	car	1	1	wb	46	0.002311	0.001232
4	car	1	1	wb	47	0.009561	0.007865
4	car	1	1	wb	48	0.004585	0.001983
4	car	2	1	wb	1	-0.001172	-0.000646
4	car	2	1	wb	2	-0.003668	-0.006046
4	car	2	1	wb	3	0.000107	0.002022
4	car	2	1	wb	4	-9.7e-05	0.001289
4	car	2	1	wb	5	0.001224	-0.00161
4	car	2	1	wb	6	0.002802	-0.000422
4	car	2	1	wb	7	0.005431	0.006848
4	car	2	1	wb	8	-0.000756	-0.002791
4	car	2	1	wb	9	-0.000742	-0.000894
4	car	2	1	wb	10	0.002372	-0.000355
4	car	2	1	wb	11	-0.000128	-0.000728
4	car	2	1	wb	12	0.000964	-0.000288
4	car	2	1	wb	13	0.002865	0.001105
4	car	2	1	wb	14	9.8e-05	-0.000343
4	car	2	1	wb	15	-0.000624	-0.000572
4	car	2	1	wb	16	-0.000232	0.000259
4	car	2	1	wb	17	0.005483	0.006506
4	car	2	1	wb	18	0.004646	0.002506
4	car	2	1	wb	19	0.003484	-0.001015
4	car	2	1	wb	20	0.003663	0.001129
4	car	2	1	wb	21	0.003347	0.001327
4	car	2	1	wb	22	0.003546	-0.000753
4	car	2	1	wb	23	0.003133	0.001423
4	car	2	1	wb	24	0.00968	0.00831
4	car	2	1	wb	25	1e-06	0.002773
4	car	2	1	wb	26	0.006211	0.010006
4	car	2	1	wb	27	-0.002855	-0.001757
4	car	2	1	wb	28	0.002362	0.004703
4	car	2	1	wb	29	0.003556	0.003329
4	car	2	1	wb	30	0.005343	0.005159
4	car	2	1	wb	31	0.00633	0.008203
4	car	2	1	wb	32	0.006983	0.003938
4	car	2	1	wb	33	0.000677	-0.000611
4	car	2	1	wb	34	-0.002271	0.00134
4	car	2	1	wb	35	-0.006203	-0.007723
4	car	2	1	wb	36	0.001767	0.003153
4	car	2	1	wb	37	-0.000295	-0.000993
4	car	2	1	wb	38	-0.002597	-0.004331
4	car	2	1	wb	39	-0.002101	-0.003549
4	car	2	1	wb	40	0.002622	0.001715
4	car	2	1	wb	41	0.001695	-0.00254
4	car	2	1	wb	42	-0.000358	-0.004978
4	car	2	1	wb	43	0.002693	0.000406
4	car	2	1	wb	44	-0.00216	-0.002736
4	car	2	1	wb	45	0.000146	-0.00167
4	car	2	1	wb	46	0.002928	0.001579
4	car	2	1	wb	47	0.009362	0.009556
4	car	2	1	wb	48	0.004957	0.002419
4	car	3	1	wb	1	-0.000767	-0.00075
4	car	3	1	wb	2	-0.003277	-0.002761
4	car	3	1	wb	3	0.000134	0.001063
4	car	3	1	wb	4	0.000126	0.000247
4	car	3	1	wb	5	0.000825	-0.000384
4	car	3	1	wb	6	0.002141	0.0007
4	car	3	1	wb	7	0.005512	0.005725
4	car	3	1	wb	8	-0.001007	-0.001314
4	car	3	1	wb	9	-0.000727	-0.001253
4	car	3	1	wb	10	0.002034	-0.000774
4	car	3	1	wb	11	-0.000292	-0.001543
4	car	3	1	wb	12	0.001014	-0.000596
4	car	3	1	wb	13	0.002805	0.001367
4	car	3	1	wb	14	-0.000385	-0.001116
4	car	3	1	wb	15	-0.000218	-0.001082
4	car	3	1	wb	16	0.00051	0.000841
4	car	3	1	wb	17	0.005715	0.005444
4	car	3	1	wb	18	0.004315	0.002379
4	car	3	1	wb	19	0.003387	0.000582
4	car	3	1	wb	20	0.003586	0.000949
4	car	3	1	wb	21	0.002991	0.001345
4	car	3	1	wb	22	0.002744	-3.7e-05
4	car	3	1	wb	23	0.002884	0.002201
4	car	3	1	wb	24	0.008891	0.00669
4	car	3	1	wb	25	0.000477	0.002456
4	car	3	1	wb	26	0.005939	0.008241
4	car	3	1	wb	27	-0.001501	-0.000843
4	car	3	1	wb	28	0.0025	0.004089
4	car	3	1	wb	29	0.003812	0.003541
4	car	3	1	wb	30	0.005259	0.004858
4	car	3	1	wb	31	0.005842	0.008382
4	car	3	1	wb	32	0.006514	0.004297
4	car	3	1	wb	33	0.001013	0.001797
4	car	3	1	wb	34	-0.001949	-0.000504
4	car	3	1	wb	35	-0.005437	-0.007755
4	car	3	1	wb	36	0.001609	0.002147
4	car	3	1	wb	37	-0.000572	-0.001614
4	car	3	1	wb	38	-0.002169	-0.004049
4	car	3	1	wb	39	-0.001539	-0.00367
4	car	3	1	wb	40	0.002951	0.002121
4	car	3	1	wb	41	0.001372	0.000809
4	car	3	1	wb	42	-0.000587	-0.002375
4	car	3	1	wb	43	0.002098	0.000141
4	car	3	1	wb	44	-0.002046	-0.000247
4	car	3	1	wb	45	0.000654	0.000318
4	car	3	1	wb	46	0.002712	0.001313
4	car	3	1	wb	47	0.008987	0.00897
4	car	3	1	wb	48	0.004462	0.003072
4	car	4	1	wb	1	-0.000543	-0.001006
4	car	4	1	wb	2	-0.003771	-0.003133
4	car	4	1	wb	3	0.000596	0.001637
4	car	4	1	wb	4	8e-05	0.000424
4	car	4	1	wb	5	0.000551	-0.000581
4	car	4	1	wb	6	0.001967	6.2e-05
4	car	4	1	wb	7	0.005737	0.007178
4	car	4	1	wb	8	-0.001001	-0.001943
4	car	4	1	wb	9	-0.000921	-0.00237
4	car	4	1	wb	10	0.002406	-0.000449
4	car	4	1	wb	11	-0.000406	-0.001962
4	car	4	1	wb	12	0.001317	-0.000349
4	car	4	1	wb	13	0.002993	0.001241
4	car	4	1	wb	14	-0.000214	-0.000906
4	car	4	1	wb	15	-0.000176	-0.000835
4	car	4	1	wb	16	-0.000185	-5.2e-05
4	car	4	1	wb	17	0.005823	0.006739
4	car	4	1	wb	18	0.004436	0.003104
4	car	4	1	wb	19	0.003182	-0.000838
4	car	4	1	wb	20	0.003484	0.00144
4	car	4	1	wb	21	0.002772	0.001553
4	car	4	1	wb	22	0.002684	-5.6e-05
4	car	4	1	wb	23	0.00246	0.001656
4	car	4	1	wb	24	0.0086	0.005953
4	car	4	1	wb	25	0.000319	0.003814
4	car	4	1	wb	26	0.006038	0.009782
4	car	4	1	wb	27	-0.001124	-0.000284
4	car	4	1	wb	28	0.002334	0.003268
4	car	4	1	wb	29	0.00329	0.003072
4	car	4	1	wb	30	0.004975	0.004214
4	car	4	1	wb	31	0.006219	0.008356
4	car	4	1	wb	32	0.006553	0.003166
4	car	4	1	wb	33	0.000671	0.000498
4	car	4	1	wb	34	-0.001837	0.001392
4	car	4	1	wb	35	-0.005801	-0.006932
4	car	4	1	wb	36	0.001262	0.000877
4	car	4	1	wb	37	-0.000163	-0.001441
4	car	4	1	wb	38	-0.002403	-0.002343
4	car	4	1	wb	39	-0.001629	-0.002905
4	car	4	1	wb	40	0.002793	0.000597
4	car	4	1	wb	41	0.000941	-0.001368
4	car	4	1	wb	42	-0.000934	-0.004033
4	car	4	1	wb	43	0.001861	0.001351
4	car	4	1	wb	44	-0.001914	-0.003727
4	car	4	1	wb	45	7.7e-05	0.000707
4	car	4	1	wb	46	0.002627	0.00236
4	car	4	1	wb	47	0.008718	0.008357
4	car	4	1	wb	48	0.003953	0.002186
4	car	5	1	wb	1	-0.001441	-0.000869
4	car	5	1	wb	2	-0.002018	-0.003963
4	car	5	1	wb	3	-0.001036	0.000763
4	car	5	1	wb	4	-0.000723	-0.000334
4	car	5	1	wb	5	0.00124	-0.000956
4	car	5	1	wb	6	0.001912	-6.3e-05
4	car	5	1	wb	7	0.004221	0.005315
4	car	5	1	wb	8	-0.000486	-0.00125
4	car	5	1	wb	9	-5.9e-05	-0.002067
4	car	5	1	wb	10	0.00198	-0.000462
4	car	5	1	wb	11	0.000433	-0.001296
4	car	5	1	wb	12	0.001117	-0.000555
4	car	5	1	wb	13	0.002774	0.00205
4	car	5	1	wb	14	0.000221	-0.000696
4	car	5	1	wb	15	0.000306	-0.000512
4	car	5	1	wb	16	0.000191	0.000368
4	car	5	1	wb	17	0.004747	0.004801
4	car	5	1	wb	18	0.003875	0.001285
4	car	5	1	wb	19	0.002923	-0.001279
4	car	5	1	wb	20	0.002943	0.001019
4	car	5	1	wb	21	0.002663	0.001252
4	car	5	1	wb	22	0.003123	0.000482
4	car	5	1	wb	23	0.002963	0.001582
4	car	5	1	wb	24	0.008945	0.007532
4	car	5	1	wb	25	-0.000237	0.003457
4	car	5	1	wb	26	0.004505	0.008444
4	car	5	1	wb	27	-0.000239	-0.001224
4	car	5	1	wb	28	0.001832	0.002745
4	car	5	1	wb	29	0.003122	0.002978
4	car	5	1	wb	30	0.004786	0.00195
4	car	5	1	wb	31	0.005761	0.006732
4	car	5	1	wb	32	0.006472	0.002778
4	car	5	1	wb	33	0.001081	0.000666
4	car	5	1	wb	34	-0.00224	0.002779
4	car	5	1	wb	35	-0.005241	-0.004908
4	car	5	1	wb	36	0.001284	0.001999
4	car	5	1	wb	37	-5.2e-05	-0.00081
4	car	5	1	wb	38	-0.001686	-0.002179
4	car	5	1	wb	39	-0.001507	-0.003938
4	car	5	1	wb	40	0.002685	0.000891
4	car	5	1	wb	41	0.001399	-2.9e-05
4	car	5	1	wb	42	6.4e-05	-0.003416
4	car	5	1	wb	43	0.002681	0.001217
4	car	5	1	wb	44	-0.000916	-0.004514
4	car	5	1	wb	45	0.000972	-0.000355
4	car	5	1	wb	46	0.002553	0.001523
4	car	5	1	wb	47	0.008551	0.008598
4	car	5	1	wb	48	0.004549	0.00247
4	gla	1	2	wb	1	-0.000953	-0.000571
4	gla	1	2	wb	2	-0.002374	-0.003471
4	gla	1	2	wb	3	0.00156	0.001558
4	gla	1	2	wb	4	0.000408	0.000231
4	gla	1	2	wb	5	0.000947	-0.001625
4	gla	1	2	wb	6	0.001513	-0.000282
4	gla	1	2	wb	7	0.005488	0.005358
4	gla	1	2	wb	8	-0.001406	-0.001974
4	gla	1	2	wb	9	-3e-05	-0.001221
4	gla	1	2	wb	10	0.001712	-0.000355
4	gla	1	2	wb	11	-0.000264	-0.000826
4	gla	1	2	wb	12	0.000441	-0.000478
4	gla	1	2	wb	13	0.001865	0.001219
4	gla	1	2	wb	14	-0.000875	-0.000678
4	gla	1	2	wb	15	2.6e-05	-9e-05
4	gla	1	2	wb	16	0.000272	0.000175
4	gla	1	2	wb	17	0.00496	0.004426
4	gla	1	2	wb	18	0.003156	0.002343
4	gla	1	2	wb	19	0.003054	-0.001574
4	gla	1	2	wb	20	0.002753	0.00087
4	gla	1	2	wb	21	0.002194	0.001411
4	gla	1	2	wb	22	0.002485	0.000531
4	gla	1	2	wb	23	0.002536	0.001399
4	gla	1	2	wb	24	0.007877	0.005941
4	gla	1	2	wb	25	0.000288	0.001918
4	gla	1	2	wb	26	0.006966	0.008637
4	gla	1	2	wb	27	-0.000819	0.000214
4	gla	1	2	wb	28	0.003238	0.003523
4	gla	1	2	wb	29	0.003622	0.002291
4	gla	1	2	wb	30	0.003845	0.00297
4	gla	1	2	wb	31	0.004901	0.006271
4	gla	1	2	wb	32	0.005632	0.00409
4	gla	1	2	wb	33	0.001005	0.001805
4	gla	1	2	wb	34	-0.0026	7.2e-05
4	gla	1	2	wb	35	-0.005194	-0.009086
4	gla	1	2	wb	36	0.000873	0.000471
4	gla	1	2	wb	37	-0.000758	-0.000999
4	gla	1	2	wb	38	-0.002082	-0.002338
4	gla	1	2	wb	39	-0.001762	-0.002712
4	gla	1	2	wb	40	0.002531	0.001657
4	gla	1	2	wb	41	0.0011	-0.003629
4	gla	1	2	wb	42	-9.8e-05	-0.004648
4	gla	1	2	wb	43	0.00312	0.001268
4	gla	1	2	wb	44	-0.000764	-0.003568
4	gla	1	2	wb	45	0.001567	0.001028
4	gla	1	2	wb	46	0.002886	0.001998
4	gla	1	2	wb	47	0.007507	0.007225
4	gla	1	2	wb	48	0.004694	0.001731
4	not	1	2	wb	1	-0.000567	3.3e-05
4	not	1	2	wb	2	-0.003978	-0.004301
4	not	1	2	wb	3	0.000333	0.002504
4	not	1	2	wb	4	8.4e-05	0.000603
4	not	1	2	wb	5	0.001321	-0.001081
4	not	1	2	wb	6	0.000705	-0.001325
4	not	1	2	wb	7	0.003493	0.005536
4	not	1	2	wb	8	-0.001863	-0.002089
4	not	1	2	wb	9	-0.001638	-0.002002
4	not	1	2	wb	10	0.0016	0.000461
4	not	1	2	wb	11	-0.00115	-0.001298
4	not	1	2	wb	12	0.00054	0.000191
4	not	1	2	wb	13	0.002571	0.00165
4	not	1	2	wb	14	-0.000645	-0.001713
4	not	1	2	wb	15	-0.001023	-0.00107
4	not	1	2	wb	16	4.6e-05	0.000187
4	not	1	2	wb	17	0.003595	0.005888
4	not	1	2	wb	18	0.002959	0.002437
4	not	1	2	wb	19	0.002004	-5.8e-05
4	not	1	2	wb	20	0.002865	0.00133
4	not	1	2	wb	21	0.002763	0.001688
4	not	1	2	wb	22	0.003973	0.001051
4	not	1	2	wb	23	0.003207	0.001535
4	not	1	2	wb	24	0.009879	0.009098
4	not	1	2	wb	25	0.00069	0.006505
4	not	1	2	wb	26	0.005451	0.007698
4	not	1	2	wb	27	-0.003975	-0.003152
4	not	1	2	wb	28	0.003245	0.004174
4	not	1	2	wb	29	0.003542	0.002804
4	not	1	2	wb	30	0.004324	0.002224
4	not	1	2	wb	31	0.006071	0.00785
4	not	1	2	wb	32	0.007725	0.005194
4	not	1	2	wb	33	-0.00114	-9.1e-05
4	not	1	2	wb	34	-0.002269	7.2e-05
4	not	1	2	wb	35	-0.00765	-0.007434
4	not	1	2	wb	36	0.001382	0.003488
4	not	1	2	wb	37	-0.000715	-0.002078
4	not	1	2	wb	38	-0.003511	-0.003583
4	not	1	2	wb	39	-0.002541	-0.003815
4	not	1	2	wb	40	0.002274	0.000896
4	not	1	2	wb	41	-0.001061	-0.003575
4	not	1	2	wb	42	-0.001696	-0.004656
4	not	1	2	wb	43	0.002412	0.001981
4	not	1	2	wb	44	-0.002541	-0.003886
4	not	1	2	wb	45	-0.000588	0.000745
4	not	1	2	wb	46	0.002243	0.001648
4	not	1	2	wb	47	0.009556	0.009486
4	not	1	2	wb	48	0.005706	0.002299
4	oxf	1	2	wb	1	-0.001153	-0.000396
4	oxf	1	2	wb	2	-0.003084	-0.001922
4	oxf	1	2	wb	3	-0.000497	0.001954
4	oxf	1	2	wb	4	-0.000227	0.000363
4	oxf	1	2	wb	5	0.000892	-0.001232
4	oxf	1	2	wb	6	0.002193	7.5e-05
4	oxf	1	2	wb	7	0.005255	0.006066
4	oxf	1	2	wb	8	-0.001483	-0.003295
4	oxf	1	2	wb	9	-0.00037	-0.001853
4	oxf	1	2	wb	10	0.001868	-0.000736
4	oxf	1	2	wb	11	0.000475	-0.001137
4	oxf	1	2	wb	12	0.001613	-0.000383
4	oxf	1	2	wb	13	0.002709	0.001577
4	oxf	1	2	wb	14	0.000119	-0.001095
4	oxf	1	2	wb	15	3.6e-05	-0.000863
4	oxf	1	2	wb	16	0.000416	-0.000374
4	oxf	1	2	wb	17	0.005147	0.006005
4	oxf	1	2	wb	18	0.004159	0.003267
4	oxf	1	2	wb	19	0.002089	-0.000222
4	oxf	1	2	wb	20	0.002611	0.000992
4	oxf	1	2	wb	21	0.001994	0.001551
4	oxf	1	2	wb	22	0.002676	0.000286
4	oxf	1	2	wb	23	0.002849	0.001737
4	oxf	1	2	wb	24	0.009732	0.005336
4	oxf	1	2	wb	25	0.001943	0.003483
4	oxf	1	2	wb	26	0.004465	0.00572
4	oxf	1	2	wb	27	-0.000958	-0.001503
4	oxf	1	2	wb	28	0.001956	0.003748
4	oxf	1	2	wb	29	0.003557	0.003953
4	oxf	1	2	wb	30	0.005143	0.005033
4	oxf	1	2	wb	31	0.006354	0.008568
4	oxf	1	2	wb	32	0.007178	0.002747
4	oxf	1	2	wb	33	0.000561	0.001209
4	oxf	1	2	wb	34	-0.001606	0.000547
4	oxf	1	2	wb	35	-0.005334	-0.007185
4	oxf	1	2	wb	36	0.001305	0.001501
4	oxf	1	2	wb	37	-0.000384	-0.002254
4	oxf	1	2	wb	38	-0.00193	-0.003045
4	oxf	1	2	wb	39	-0.001762	-0.00308
4	oxf	1	2	wb	40	0.002828	0.001977
4	oxf	1	2	wb	41	0.001932	-0.001085
4	oxf	1	2	wb	42	-0.000816	-0.003064
4	oxf	1	2	wb	43	0.001032	0.000819
4	oxf	1	2	wb	44	-0.002409	-0.002599
4	oxf	1	2	wb	45	-2.6e-05	0.001575
4	oxf	1	2	wb	46	0.001666	0.001755
4	oxf	1	2	wb	47	0.009759	0.008275
4	oxf	1	2	wb	48	0.00468	0.002403
5	cam	1	2	wb	1	-0.000884	-0.001775
5	cam	1	2	wb	2	-0.001337	-0.002395
5	cam	1	2	wb	3	-0.001308	-0.000404
5	cam	1	2	wb	4	-0.000724	-0.000906
5	cam	1	2	wb	5	0.000454	-0.001194
5	cam	1	2	wb	6	-0.000392	-0.000465
5	cam	1	2	wb	7	0.001875	0.002627
5	cam	1	2	wb	8	-0.001065	-0.00163
5	cam	1	2	wb	9	9.3e-05	-0.000419
5	cam	1	2	wb	10	0.00178	-9.8e-05
5	cam	1	2	wb	11	0.000831	-0.000186
5	cam	1	2	wb	12	0.001419	0.000204
5	cam	1	2	wb	13	0.002768	0.00155
5	cam	1	2	wb	14	0.000605	0.000347
5	cam	1	2	wb	15	0.000544	-0.000162
5	cam	1	2	wb	16	0.000933	0.001273
5	cam	1	2	wb	17	0.002929	0.003719
5	cam	1	2	wb	18	0.001852	0.001212
5	cam	1	2	wb	19	0.002631	0.00077
5	cam	1	2	wb	20	0.001952	0.000853
5	cam	1	2	wb	21	0.001962	0.000638
5	cam	1	2	wb	22	0.002246	0.001821
5	cam	1	2	wb	23	0.002665	0.002309
5	cam	1	2	wb	24	0.005171	0.004975
5	cam	1	2	wb	25	-0.000216	-0.000578
5	cam	1	2	wb	26	-0.000388	-0.000312
5	cam	1	2	wb	27	-0.002538	-0.002309
5	cam	1	2	wb	28	-0.000253	0.001625
5	cam	1	2	wb	29	-0.000428	-0.00049
5	cam	1	2	wb	30	0.003095	0.006374
5	cam	1	2	wb	31	0.00416	0.007781
5	cam	1	2	wb	32	0.004925	0.002208
5	cam	1	2	wb	33	-7.8e-05	-0.00039
5	cam	1	2	wb	34	-0.001238	0.002046
5	cam	1	2	wb	35	-0.001853	0.001646
5	cam	1	2	wb	36	0.001377	0.00424
5	cam	1	2	wb	37	0.00058	-0.000447
5	cam	1	2	wb	38	-0.001389	-0.000507
5	cam	1	2	wb	39	-0.001393	0.00027
5	cam	1	2	wb	40	0.001899	0.004151
5	cam	1	2	wb	41	-0.00026	-0.003212
5	cam	1	2	wb	42	-0.00093	-0.005156
5	cam	1	2	wb	43	0.002288	0.002037
5	cam	1	2	wb	44	-0.000304	-0.000867
5	cam	1	2	wb	45	0.001619	0.001291
5	cam	1	2	wb	46	0.001996	0.001904
5	cam	1	2	wb	47	0.00535	0.005779
5	cam	1	2	wb	48	0.002846	0.001457
5	car	1	2	wb	1	-0.001974	-0.001555
5	car	1	2	wb	2	-0.001048	-0.00206
5	car	1	2	wb	3	-0.002158	0.000419
5	car	1	2	wb	4	-0.000886	-0.001084
5	car	1	2	wb	5	-0.000333	-0.00069
5	car	1	2	wb	6	-0.000233	0.000593
5	car	1	2	wb	7	0.002629	0.004643
5	car	1	2	wb	8	-0.000945	-0.001863
5	car	1	2	wb	9	0.000143	-0.000774
5	car	1	2	wb	10	0.002105	-0.000202
5	car	1	2	wb	11	0.000388	-0.000543
5	car	1	2	wb	12	0.001188	-0.000314
5	car	1	2	wb	13	0.002938	0.001287
5	car	1	2	wb	14	0.000124	0.000126
5	car	1	2	wb	15	-0.000111	-0.000663
5	car	1	2	wb	16	6e-05	0.000423
5	car	1	2	wb	17	0.003263	0.006057
5	car	1	2	wb	18	0.001386	0.001113
5	car	1	2	wb	19	0.002604	0.000773
5	car	1	2	wb	20	0.001962	0.000685
5	car	1	2	wb	21	0.002183	0.000424
5	car	1	2	wb	22	0.002622	0.001865
5	car	1	2	wb	23	0.003059	0.001817
5	car	1	2	wb	24	0.005912	0.00427
5	car	1	2	wb	25	-0.001212	-0.001092
5	car	1	2	wb	26	-6.3e-05	0.002891
5	car	1	2	wb	27	-0.002702	-0.001824
5	car	1	2	wb	28	-0.00083	0.001432
5	car	1	2	wb	29	-0.00081	-0.000893
5	car	1	2	wb	30	0.003365	0.007346
5	car	1	2	wb	31	0.004553	0.007535
5	car	1	2	wb	32	0.005452	0.002079
5	car	1	2	wb	33	-0.000346	-6.4e-05
5	car	1	2	wb	34	-0.001092	-1.2e-05
5	car	1	2	wb	35	-0.003441	-0.001516
5	car	1	2	wb	36	0.001461	0.003485
5	car	1	2	wb	37	0.000246	-0.000843
5	car	1	2	wb	38	-0.002148	-0.001247
5	car	1	2	wb	39	-0.001947	-0.001342
5	car	1	2	wb	40	0.002165	0.002298
5	car	1	2	wb	41	-0.000921	-0.002019
5	car	1	2	wb	42	-0.001317	-0.004728
5	car	1	2	wb	43	0.002158	0.001339
5	car	1	2	wb	44	-0.000222	-0.000513
5	car	1	2	wb	45	0.001447	0.00223
5	car	1	2	wb	46	0.002203	0.001807
5	car	1	2	wb	47	0.005766	0.006017
5	car	1	2	wb	48	0.003921	0.001007
5	gla	1	1	wb	1	5e-05	-0.00057
5	gla	1	1	wb	2	-0.001074	-0.00237
5	gla	1	1	wb	3	-0.000511	0.000468
5	gla	1	1	wb	4	0.000489	-6.8e-05
5	gla	1	1	wb	5	0.000815	-0.00064
5	gla	1	1	wb	6	0.00057	0.0004
5	gla	1	1	wb	7	0.003208	0.004287
5	gla	1	1	wb	8	-0.000486	-0.001418
5	gla	1	1	wb	9	7.4e-05	-0.001052
5	gla	1	1	wb	10	0.002311	-0.000342
5	gla	1	1	wb	11	0.000326	-0.000577
5	gla	1	1	wb	12	0.001494	-0.000132
5	gla	1	1	wb	13	0.003471	0.000645
5	gla	1	1	wb	14	-0.000442	0.000161
5	gla	1	1	wb	15	-0.00051	-0.000419
5	gla	1	1	wb	16	0.000688	3.8e-05
5	gla	1	1	wb	17	0.003133	0.005673
5	gla	1	1	wb	18	0.001036	0.002259
5	gla	1	1	wb	19	0.002222	0.000859
5	gla	1	1	wb	20	0.002264	0.000672
5	gla	1	1	wb	21	0.002322	0.000363
5	gla	1	1	wb	22	0.002681	0.001919
5	gla	1	1	wb	23	0.002646	0.002206
5	gla	1	1	wb	24	0.005405	0.003502
5	gla	1	1	wb	25	0.002034	0.000263
5	gla	1	1	wb	26	0.001424	0.000707
5	gla	1	1	wb	27	-0.002407	-0.002837
5	gla	1	1	wb	28	0.001583	0.002558
5	gla	1	1	wb	29	0.000543	-0.001271
5	gla	1	1	wb	30	0.003255	0.007535
5	gla	1	1	wb	31	0.004462	0.007394
5	gla	1	1	wb	32	0.005489	0.002571
5	gla	1	1	wb	33	0.000316	-0.000279
5	gla	1	1	wb	34	-0.001036	0.000313
5	gla	1	1	wb	35	-0.003757	-0.002705
5	gla	1	1	wb	36	0.000779	0.001948
5	gla	1	1	wb	37	-0.000479	-0.000843
5	gla	1	1	wb	38	-0.002778	-0.001038
5	gla	1	1	wb	39	-0.002171	-0.000741
5	gla	1	1	wb	40	0.001741	0.002521
5	gla	1	1	wb	41	-0.000535	-0.002444
5	gla	1	1	wb	42	-0.00148	-0.004422
5	gla	1	1	wb	43	0.002184	0.000935
5	gla	1	1	wb	44	0.00034	-0.000111
5	gla	1	1	wb	45	0.001755	0.001471
5	gla	1	1	wb	46	0.002407	0.001367
5	gla	1	1	wb	47	0.00579	0.006392
5	gla	1	1	wb	48	0.003697	0.001733
5	gla	2	1	wb	1	-0.001098	-0.001116
5	gla	2	1	wb	2	-0.001614	-0.001559
5	gla	2	1	wb	3	-0.000974	-7.3e-05
5	gla	2	1	wb	4	0.000173	-0.000585
5	gla	2	1	wb	5	0.000433	-0.000497
5	gla	2	1	wb	6	0.00082	0.000796
5	gla	2	1	wb	7	0.004358	0.003414
5	gla	2	1	wb	8	-0.000903	-0.001843
5	gla	2	1	wb	9	0.000692	-0.001294
5	gla	2	1	wb	10	0.002846	-0.000394
5	gla	2	1	wb	11	0.00097	-0.00087
5	gla	2	1	wb	12	0.00155	-0.000379
5	gla	2	1	wb	13	0.003055	0.000758
5	gla	2	1	wb	14	0.000351	-0.000254
5	gla	2	1	wb	15	6.6e-05	-0.000577
5	gla	2	1	wb	16	0.000842	0.000154
5	gla	2	1	wb	17	0.004757	0.004526
5	gla	2	1	wb	18	0.003273	0.00037
5	gla	2	1	wb	19	0.003826	-0.000299
5	gla	2	1	wb	20	0.003403	0.000262
5	gla	2	1	wb	21	0.003204	0.000125
5	gla	2	1	wb	22	0.003135	0.003045
5	gla	2	1	wb	23	0.002974	0.001881
5	gla	2	1	wb	24	0.005943	0.004726
5	gla	2	1	wb	25	-0.000345	0.001701
5	gla	2	1	wb	26	0.00208	0.000786
5	gla	2	1	wb	27	-0.004914	0.001721
5	gla	2	1	wb	28	0.000638	0.003179
5	gla	2	1	wb	29	0.000275	0.000962
5	gla	2	1	wb	30	0.004663	0.005737
5	gla	2	1	wb	31	0.005421	0.006474
5	gla	2	1	wb	32	0.005475	0.002395
5	gla	2	1	wb	33	-0.000278	0.000341
5	gla	2	1	wb	34	-0.00197	-0.000295
5	gla	2	1	wb	35	-0.003661	-0.001526
5	gla	2	1	wb	36	0.002054	0.002375
5	gla	2	1	wb	37	0.000482	-0.001416
5	gla	2	1	wb	38	-0.001736	-0.00146
5	gla	2	1	wb	39	-0.000805	-0.00176
5	gla	2	1	wb	40	0.002964	0.00226
5	gla	2	1	wb	41	-0.000453	-0.001595
5	gla	2	1	wb	42	-0.000989	-0.005001
5	gla	2	1	wb	43	0.003076	0.000132
5	gla	2	1	wb	44	0.000127	-0.001107
5	gla	2	1	wb	45	0.001595	0.002337
5	gla	2	1	wb	46	0.002989	0.001585
5	gla	2	1	wb	47	0.006099	0.005673
5	gla	2	1	wb	48	0.004072	0.002048
5	gla	3	1	wb	1	-0.001414	-0.001264
5	gla	3	1	wb	2	-0.001172	-0.002274
5	gla	3	1	wb	3	-0.001645	-0.000694
5	gla	3	1	wb	4	-0.000251	-0.000483
5	gla	3	1	wb	5	0.000205	-0.000767
5	gla	3	1	wb	6	0.000772	-0.000549
5	gla	3	1	wb	7	0.003725	0.003551
5	gla	3	1	wb	8	-0.000813	-0.00156
5	gla	3	1	wb	9	0.001008	-0.000925
5	gla	3	1	wb	10	0.002502	-0.00011
5	gla	3	1	wb	11	0.00092	-0.000489
5	gla	3	1	wb	12	0.001375	0.000556
5	gla	3	1	wb	13	0.002955	0.001041
5	gla	3	1	wb	14	0.000273	0.000173
5	gla	3	1	wb	15	-0.000325	0.000154
5	gla	3	1	wb	16	-2e-05	0.000203
5	gla	3	1	wb	17	0.004118	0.005408
5	gla	3	1	wb	18	0.002871	0.002081
5	gla	3	1	wb	19	0.003192	2e-05
5	gla	3	1	wb	20	0.003004	0.000707
5	gla	3	1	wb	21	0.003252	0.000497
5	gla	3	1	wb	22	0.003373	0.002008
5	gla	3	1	wb	23	0.003007	0.001724
5	gla	3	1	wb	24	0.006373	0.003841
5	gla	3	1	wb	25	0.000192	0.000351
5	gla	3	1	wb	26	0.001521	-0.000185
5	gla	3	1	wb	27	-0.004489	-0.001428
5	gla	3	1	wb	28	0.000729	0.001842
5	gla	3	1	wb	29	0.000456	-0.001206
5	gla	3	1	wb	30	0.004574	0.006404
5	gla	3	1	wb	31	0.00557	0.00675
5	gla	3	1	wb	32	0.005788	0.002256
5	gla	3	1	wb	33	-9.3e-05	9.8e-05
5	gla	3	1	wb	34	-0.001564	0.002647
5	gla	3	1	wb	35	-0.003571	-0.001729
5	gla	3	1	wb	36	0.002209	0.001981
5	gla	3	1	wb	37	-0.000114	0.000169
5	gla	3	1	wb	38	-0.002285	-0.001093
5	gla	3	1	wb	39	-0.001418	-0.001273
5	gla	3	1	wb	40	0.002974	0.002798
5	gla	3	1	wb	41	-0.000971	-0.003593
5	gla	3	1	wb	42	-0.000835	-0.005014
5	gla	3	1	wb	43	0.00305	2.3e-05
5	gla	3	1	wb	44	0.00068	0.000174
5	gla	3	1	wb	45	0.002491	0.001608
5	gla	3	1	wb	46	0.002769	0.001099
5	gla	3	1	wb	47	0.006082	0.005849
5	gla	3	1	wb	48	0.004082	0.00197
5	gla	4	1	wb	1	-0.001249	-0.001131
5	gla	4	1	wb	2	-0.000994	-0.001176
5	gla	4	1	wb	3	-0.002458	-0.001469
5	gla	4	1	wb	4	-0.001347	-0.001223
5	gla	4	1	wb	5	0.000189	-0.000761
5	gla	4	1	wb	6	-0.000414	-0.000629
5	gla	4	1	wb	7	0.001776	0.002441
5	gla	4	1	wb	8	-0.001239	-0.001143
5	gla	4	1	wb	9	0.000256	-0.000142
5	gla	4	1	wb	10	0.002549	0.000433
5	gla	4	1	wb	11	0.000506	-2.2e-05
5	gla	4	1	wb	12	0.001802	0.000212
5	gla	4	1	wb	13	0.003538	0.000932
5	gla	4	1	wb	14	-0.000154	0.000508
5	gla	4	1	wb	15	-0.00016	4.2e-05
5	gla	4	1	wb	16	0.000901	0.001137
5	gla	4	1	wb	17	0.002	0.003898
5	gla	4	1	wb	18	0.000388	0.000746
5	gla	4	1	wb	19	0.0013	-6.3e-05
5	gla	4	1	wb	20	0.001821	0.000389
5	gla	4	1	wb	21	0.00215	-5.8e-05
5	gla	4	1	wb	22	0.002894	0.002767
5	gla	4	1	wb	23	0.003161	0.002312
5	gla	4	1	wb	24	0.005038	0.004972
5	gla	4	1	wb	25	0.000344	-0.001285
5	gla	4	1	wb	26	0.000171	0.002433
5	gla	4	1	wb	27	-0.003824	-0.002312
5	gla	4	1	wb	28	0.000341	0.002237
5	gla	4	1	wb	29	-0.000141	-0.000564
5	gla	4	1	wb	30	0.002908	0.00758
5	gla	4	1	wb	31	0.004209	0.007681
[truncated: 10,961 more rows]

## Sheet: Atlas_HOSubCorROIs
Subj	Site	Run	Type	ROI	QSMse_SyN	QSMse_Rig	QSMme_SyN	QSMme_Rig	R2s_SyN	R2s_Rig
1	cam	1	1	1	-0.006875	-0.006671	-0.007368	-0.007308	0.03596	0.035976
1	cam	1	1	2	-0.000784	-0.000672	-0.000533	-0.000468	0.032568	0.03243
1	cam	1	1	3	0.011288	0.011487	0.012991	0.011156	0.004877	0.004765
1	cam	1	1	4	0.007365	0.007116	0.000709	0.000114	0.038659	0.03852
1	cam	1	1	5	0.026772	0.027202	0.032693	0.036257	0.039578	0.041798
1	cam	1	1	6	0.030622	0.03098	0.033611	0.032583	0.048441	0.048233
1	cam	1	1	7	0.070032	0.070086	0.077747	0.080858	0.071757	0.07287
1	cam	1	1	8	-0.005288	-0.005322	-0.004705	-0.004713	0.03209	0.031837
1	cam	1	1	9	-0.004346	-0.004302	-0.002282	-0.002315	0.028493	0.028525
1	cam	1	1	10	-0.006107	-0.006482	-0.00498	-0.004852	0.025718	0.025821
1	cam	1	1	11	-0.006439	-0.006662	0.003227	0.002447	0.049561	0.051562
1	cam	1	1	12	-0.006636	-0.006537	-0.006641	-0.006629	0.036127	0.036027
1	cam	1	1	13	-0.000384	-0.000326	-0.000126	3.5e-05	0.032658	0.032649
1	cam	1	1	14	0.008584	0.009773	0.012483	0.012167	0.004822	0.004388
1	cam	1	1	15	0.009725	0.010497	0.004044	0.004688	0.040689	0.040763
1	cam	1	1	16	0.033024	0.03405	0.043952	0.045587	0.040104	0.041234
1	cam	1	1	17	0.027223	0.026233	0.035339	0.03566	0.048309	0.048391
1	cam	1	1	18	0.081006	0.079378	0.076961	0.079027	0.076837	0.077525
1	cam	1	1	19	0.000724	0.000427	0.001271	0.00199	0.030669	0.030432
1	cam	1	1	20	-0.011487	-0.011604	-0.009687	-0.010183	0.029034	0.028976
1	cam	1	1	21	-0.009146	-0.009935	0.009766	0.008508	0.045884	0.047654
1	cam	2	1	1	-0.00662	-0.006019	-0.007149	-0.00713	0.036092	0.036059
1	cam	2	1	2	-0.000381	-0.000137	-0.000232	-0.000143	0.032691	0.032297
1	cam	2	1	3	0.012851	0.013425	0.013804	0.013417	0.003587	0.003722
1	cam	2	1	4	0.007331	0.007124	0.003966	0.004097	0.040183	0.03998
1	cam	2	1	5	0.035683	0.035243	0.039099	0.040228	0.037486	0.038769
1	cam	2	1	6	0.030939	0.030476	0.033849	0.03433	0.048134	0.048302
1	cam	2	1	7	0.083169	0.082795	0.094266	0.093556	0.071285	0.071187
1	cam	2	1	8	-0.007087	-0.00702	-0.003973	-0.003848	0.031535	0.031429
1	cam	2	1	9	-0.004114	-0.004291	-0.003787	-0.002944	0.028773	0.029246
1	cam	2	1	10	-0.003434	-0.004328	-0.003392	-0.004404	0.026655	0.026936
1	cam	2	1	11	-0.009554	-0.008354	0.007114	0.008244	0.043884	0.040822
1	cam	2	1	12	-0.007021	-0.006512	-0.00756	-0.007277	0.035956	0.035958
1	cam	2	1	13	-0.000489	-0.000222	-0.000239	-0.000286	0.032451	0.032124
1	cam	2	1	14	0.011035	0.011048	0.013323	0.013076	0.006019	0.006044
1	cam	2	1	15	0.009693	0.00996	0.003656	0.003652	0.0405	0.040389
1	cam	2	1	16	0.036408	0.035171	0.038104	0.036952	0.035416	0.034393
1	cam	2	1	17	0.032103	0.03362	0.034394	0.034677	0.049253	0.049526
1	cam	2	1	18	0.089362	0.087386	0.084178	0.088074	0.072453	0.073083
1	cam	2	1	19	-0.003458	-0.003157	-0.001365	-0.001505	0.030152	0.03042
1	cam	2	1	20	-0.011298	-0.01289	-0.010451	-0.011643	0.029091	0.030183
1	cam	2	1	21	-0.013648	-0.008523	0.00566	0.013896	0.034828	0.033886
1	cam	3	1	1	-0.006439	-0.006358	-0.006786	-0.006836	0.035608	0.035553
1	cam	3	1	2	-0.000291	-0.000163	-0.000193	-0.000195	0.03303	0.032826
1	cam	3	1	3	0.012569	0.012338	0.010136	0.009324	0.003721	0.003674
1	cam	3	1	4	0.005598	0.006399	0.003167	0.0035	0.039299	0.039592
1	cam	3	1	5	0.024335	0.024774	0.034368	0.034365	0.03905	0.038783
1	cam	3	1	6	0.027694	0.027025	0.023395	0.024614	0.046721	0.047241
1	cam	3	1	7	0.072109	0.074019	0.077271	0.078749	0.070119	0.070303
1	cam	3	1	8	-0.00656	-0.006688	-0.003326	-0.003274	0.032351	0.032319
1	cam	3	1	9	-0.003163	-0.003289	-0.004123	-0.004335	0.027839	0.028043
1	cam	3	1	10	-0.003221	-0.003483	-0.006174	-0.006242	0.029299	0.030055
1	cam	3	1	11	-0.006134	-0.006742	0.005176	0.004294	0.053141	0.053741
1	cam	3	1	12	-0.006632	-0.006636	-0.007014	-0.006948	0.035416	0.035437
1	cam	3	1	13	-0.00045	-0.000371	-0.000195	-0.000313	0.032814	0.032716
1	cam	3	1	14	0.010613	0.010806	0.010428	0.009827	0.007105	0.006865
1	cam	3	1	15	0.007704	0.00778	-7e-05	0.000291	0.038714	0.038729
1	cam	3	1	16	0.028953	0.029095	0.039066	0.038117	0.038019	0.037091
1	cam	3	1	17	0.030528	0.031268	0.032956	0.033839	0.047169	0.047646
1	cam	3	1	18	0.081865	0.081836	0.078237	0.080846	0.074088	0.075143
1	cam	3	1	19	-0.00111	-0.000908	-0.002835	-0.002492	0.028975	0.029501
1	cam	3	1	20	-0.010513	-0.010903	-0.00506	-0.005804	0.027832	0.028312
1	cam	3	1	21	-0.014529	-0.014917	0.004349	0.005117	0.043994	0.04312
1	cam	4	1	1	-0.00656	-0.006416	-0.006891	-0.007099	0.035776	0.035774
1	cam	4	1	2	-0.000453	-0.000368	2.2e-05	-7e-05	0.032596	0.032398
1	cam	4	1	3	0.012335	0.012507	0.010916	0.011524	0.004912	0.004658
1	cam	4	1	4	0.004467	0.005383	-0.000385	-0.000993	0.038213	0.037958
1	cam	4	1	5	0.023694	0.024136	0.030999	0.032044	0.037889	0.037931
1	cam	4	1	6	0.027796	0.026524	0.02885	0.028318	0.047733	0.047338
1	cam	4	1	7	0.070463	0.071728	0.073459	0.075416	0.071296	0.071466
1	cam	4	1	8	-0.006697	-0.006728	-0.004462	-0.004315	0.033163	0.033529
1	cam	4	1	9	-0.004052	-0.004193	-0.001705	-0.001218	0.028217	0.028344
1	cam	4	1	10	-0.003304	-0.003776	-0.001353	-0.00117	0.029368	0.029941
1	cam	4	1	11	-0.008064	-0.007451	-0.000203	-0.00026	0.057456	0.057179
1	cam	4	1	12	-0.006351	-0.006175	-0.007539	-0.007346	0.035647	0.035681
1	cam	4	1	13	-0.000301	-0.000185	-7e-06	-0.000146	0.032833	0.032717
1	cam	4	1	14	0.009352	0.010069	0.00898	0.010694	0.007313	0.006568
1	cam	4	1	15	0.006855	0.007342	-0.001073	-0.001353	0.039469	0.039172
1	cam	4	1	16	0.028861	0.028583	0.037626	0.036796	0.038748	0.037478
1	cam	4	1	17	0.023953	0.023893	0.027438	0.027096	0.045864	0.045978
1	cam	4	1	18	0.074582	0.075502	0.077583	0.078589	0.073182	0.073668
1	cam	4	1	19	0.001245	0.001294	0.001695	0.001835	0.028941	0.029064
1	cam	4	1	20	-0.011218	-0.011032	-0.004403	-0.005173	0.02784	0.028349
1	cam	4	1	21	-0.013144	-0.012672	0.007281	0.007095	0.047975	0.047989
1	cam	5	1	1	-0.006437	-0.005856	-0.007086	-0.007095	0.036068	0.036097
1	cam	5	1	2	-0.000477	-0.000327	-0.000207	-8.1e-05	0.03266	0.032518
1	cam	5	1	3	0.013009	0.013399	0.011709	0.012133	0.005141	0.004877
1	cam	5	1	4	0.005576	0.005683	0.004086	0.002173	0.03931	0.038732
1	cam	5	1	5	0.029357	0.029881	0.032902	0.032247	0.038102	0.037735
1	cam	5	1	6	0.032473	0.031336	0.031569	0.033216	0.048787	0.049259
1	cam	5	1	7	0.074532	0.075776	0.074808	0.078196	0.07258	0.07306
1	cam	5	1	8	-0.006823	-0.007012	-0.002959	-0.002865	0.032198	0.032266
1	cam	5	1	9	-0.004729	-0.004946	-0.002323	-0.002474	0.02796	0.02798
1	cam	5	1	10	-0.003379	-0.00364	-0.002878	-0.00315	0.028195	0.028443
1	cam	5	1	11	-0.008611	-0.008145	0.002227	0.002469	0.049844	0.049529
1	cam	5	1	12	-0.006675	-0.006219	-0.007279	-0.00712	0.035879	0.035941
1	cam	5	1	13	-0.000527	-0.000282	-0.000354	-0.000359	0.032834	0.03268
1	cam	5	1	14	0.010203	0.009885	0.011411	0.011774	0.005102	0.004438
1	cam	5	1	15	0.007796	0.007569	0.002526	0.001327	0.03995	0.039686
1	cam	5	1	16	0.03135	0.032122	0.039642	0.039036	0.039531	0.038977
1	cam	5	1	17	0.028558	0.028461	0.031328	0.031109	0.046792	0.046608
1	cam	5	1	18	0.072038	0.072377	0.075812	0.075498	0.072982	0.072847
1	cam	5	1	19	0.001563	0.001762	0.002504	0.002932	0.028483	0.028938
1	cam	5	1	20	-0.008322	-0.008815	-0.001239	-0.001986	0.02599	0.025915
1	cam	5	1	21	-0.00835	-0.007666	0.005371	0.004888	0.044852	0.0458
1	car	1	2	1	-0.006812	-0.006438	-0.00693	-0.006793	0.036415	0.036506
1	car	1	2	2	-0.000749	-0.000646	-0.000552	-0.00045	0.032169	0.032378
1	car	1	2	3	0.012494	0.011963	0.012539	0.012464	0.004748	0.004363
1	car	1	2	4	0.007758	0.006065	0.005214	0.003059	0.039552	0.038482
1	car	1	2	5	0.024518	0.024651	0.037171	0.036237	0.03888	0.0389
1	car	1	2	6	0.031318	0.031029	0.033935	0.033168	0.046962	0.046564
1	car	1	2	7	0.072633	0.071215	0.067987	0.072024	0.072721	0.07284
1	car	1	2	8	-0.005583	-0.005106	-0.003007	-0.003034	0.03217	0.032437
1	car	1	2	9	-0.001473	-0.001473	-0.000885	-0.000231	0.028341	0.028076
1	car	1	2	10	-0.004954	-0.004208	-0.002295	-0.001764	0.02804	0.028374
1	car	1	2	11	-0.005414	-0.004953	0.000554	-0.000193	0.058025	0.06624
1	car	1	2	12	-0.007269	-0.006788	-0.007404	-0.007265	0.036208	0.036257
1	car	1	2	13	-0.000293	-0.000294	-0.000238	-0.000167	0.032545	0.032948
1	car	1	2	14	0.009991	0.009622	0.011673	0.011336	0.008062	0.007241
1	car	1	2	15	0.012268	0.010892	0.002594	0.000777	0.041038	0.040462
1	car	1	2	16	0.031042	0.031002	0.041682	0.040882	0.03902	0.039348
1	car	1	2	17	0.030216	0.029218	0.032604	0.032426	0.048946	0.048844
1	car	1	2	18	0.069816	0.068041	0.072097	0.073975	0.074988	0.075337
1	car	1	2	19	7.6e-05	0.00016	-0.003955	-0.003306	0.028881	0.029025
1	car	1	2	20	-0.010106	-0.009108	-0.00892	-0.007769	0.028053	0.027721
1	car	1	2	21	-0.012289	-0.012294	0.004974	0.005068	0.046005	0.049717
1	gla	1	2	1	-0.006416	-0.00612	-0.00653	-0.006653	0.036029	0.036029
1	gla	1	2	2	-0.000622	-0.000119	-0.000463	-0.000195	0.032931	0.033415
1	gla	1	2	3	0.014093	0.013903	0.015151	0.014336	0.003251	0.003597
1	gla	1	2	4	0.008129	0.006998	0.00522	0.005167	0.039301	0.038988
1	gla	1	2	5	0.030998	0.030209	0.03527	0.035924	0.039115	0.039916
1	gla	1	2	6	0.038593	0.038624	0.041771	0.041722	0.049432	0.04945
1	gla	1	2	7	0.073376	0.071721	0.079573	0.08002	0.073105	0.07304
1	gla	1	2	8	-0.005448	-0.005141	-0.003364	-0.0032	0.031727	0.031163
1	gla	1	2	9	-0.000684	-0.001068	-0.000139	-0.000426	0.028018	0.027915
1	gla	1	2	10	-0.008775	-0.008304	-0.005555	-0.005403	0.026819	0.026009
1	gla	1	2	11	-0.006725	-0.006503	0.012502	0.012875	0.04223	0.042656
1	gla	1	2	12	-0.006856	-0.006406	-0.006888	-0.006835	0.036331	0.036328
1	gla	1	2	13	-0.00065	-0.000319	-0.000306	-0.000233	0.03286	0.033193
1	gla	1	2	14	0.011644	0.011554	0.015124	0.015575	0.006902	0.0074
1	gla	1	2	15	0.01363	0.013322	0.000862	0.002344	0.040053	0.040136
1	gla	1	2	16	0.033094	0.032363	0.037312	0.036312	0.036968	0.036691
1	gla	1	2	17	0.036938	0.036283	0.041814	0.042575	0.048392	0.049032
1	gla	1	2	18	0.078971	0.076232	0.085007	0.082469	0.074391	0.074373
1	gla	1	2	19	-0.000661	-0.000996	-0.002766	-0.002412	0.027509	0.027724
1	gla	1	2	20	-0.012357	-0.012209	-0.011158	-0.01053	0.031175	0.029963
1	gla	1	2	21	-0.005526	-0.005667	0.010837	0.010655	0.039716	0.03956
1	not	1	2	1	-0.007097	-0.006386	-0.007287	-0.00727	0.036734	0.036338
1	not	1	2	2	-0.001755	-0.001192	-0.000738	-0.000605	0.031761	0.031606
1	not	1	2	3	0.018449	0.018097	0.018231	0.018663	0.003156	0.003236
1	not	1	2	4	0.010967	0.012638	0.007166	0.011196	0.037964	0.039743
1	not	1	2	5	0.041367	0.039037	0.043151	0.038503	0.032509	0.027464
1	not	1	2	6	0.027222	0.024579	0.03773	0.031703	0.04971	0.048588
1	not	1	2	7	0.075678	0.06057	0.084425	0.065123	0.074338	0.067738
1	not	1	2	8	-0.005176	-0.005284	-0.004555	-0.004986	0.030518	0.030651
1	not	1	2	9	0.001168	-0.000128	-0.000893	-0.001804	0.028903	0.029137
1	not	1	2	10	-0.006498	-0.008297	-0.006818	-0.007559	0.029463	0.028316
1	not	1	2	11	-0.006689	0.024519	0.028443	0.040773	0.042297	0.044555
1	not	1	2	12	-0.007376	-0.006553	-0.008215	-0.008412	0.036584	0.036301
1	not	1	2	13	-0.00133	-0.000812	-0.000552	-0.000637	0.032063	0.032003
1	not	1	2	14	0.018537	0.018452	0.022278	0.022315	0.007328	0.007009
1	not	1	2	15	0.0112	0.012303	0.00466	0.006395	0.039691	0.040173
1	not	1	2	16	0.034826	0.036719	0.041168	0.044233	0.031283	0.033594
1	not	1	2	17	0.029188	0.027112	0.037756	0.035357	0.047559	0.047017
1	not	1	2	18	0.077541	0.064982	0.081382	0.07061	0.071791	0.068403
1	not	1	2	19	-0.001945	-0.00298	0.001638	0.000828	0.028182	0.027707
1	not	1	2	20	-0.009351	-0.011472	-0.010991	-0.011505	0.028698	0.028903
1	not	1	2	21	-0.004954	0.023399	0.021725	0.048573	0.035886	0.043446
1	oxf	1	2	1	-0.00737	-0.006829	-0.007055	-0.006896	0.036378	0.036454
1	oxf	1	2	2	-0.000856	-0.000839	-0.000539	-0.000458	0.032115	0.032344
1	oxf	1	2	3	0.013065	0.012824	0.014693	0.011902	0.004528	0.003809
1	oxf	1	2	4	0.006986	0.006438	0.002912	0.000379	0.037658	0.036936
1	oxf	1	2	5	0.028231	0.028444	0.039475	0.040265	0.040977	0.041429
1	oxf	1	2	6	0.031191	0.029332	0.031641	0.031202	0.047793	0.047328
1	oxf	1	2	7	0.074011	0.072799	0.072651	0.072822	0.070673	0.07103
1	oxf	1	2	8	-0.005389	-0.004738	-0.002172	-0.001886	0.031703	0.032005
1	oxf	1	2	9	-0.00145	-0.000382	0.000742	0.001122	0.028383	0.028457
1	oxf	1	2	10	-0.006907	-0.005768	-0.001398	0.00014	0.02689	0.02742
1	oxf	1	2	11	-0.01223	-0.011732	0.006528	0.005332	0.047901	0.049585
1	oxf	1	2	12	-0.006664	-0.006268	-0.006599	-0.006592	0.036488	0.036603
1	oxf	1	2	13	-0.000488	-0.000678	3.2e-05	4.2e-05	0.032272	0.032558
1	oxf	1	2	14	0.009272	0.010222	0.012749	0.012676	0.006824	0.006886
1	oxf	1	2	15	0.008826	0.008881	0.004675	0.003142	0.039618	0.039066
1	oxf	1	2	16	0.031592	0.029558	0.042555	0.043188	0.036901	0.037127
1	oxf	1	2	17	0.031894	0.029884	0.032626	0.031093	0.047407	0.046688
1	oxf	1	2	18	0.07766	0.079309	0.083564	0.084361	0.072223	0.072649
1	oxf	1	2	19	-0.00214	-0.001495	0.002756	0.003172	0.030278	0.029523
1	oxf	1	2	20	-0.01033	-0.009873	-0.002274	-0.001468	0.029991	0.028965
1	oxf	1	2	21	-0.013657	-0.012426	0.00868	0.006013	0.048294	0.052572
2	cam	1	1	1	-0.00917	-0.006785	-0.007899	-0.008014	0.032911	0.032835
2	cam	1	1	2	0.001851	0.00101	0.001707	0.001648	0.032166	0.032239
2	cam	1	1	3	0.020091	0.01527	0.019415	0.019497	0.005237	0.005165
2	cam	1	1	4	0.003216	0.000983	0.002962	0.003066	0.034511	0.034595
2	cam	1	1	5	0.0254	0.023761	0.027182	0.027596	0.031761	0.031671
2	cam	1	1	6	0.013485	0.014313	0.015698	0.01495	0.037327	0.037086
2	cam	1	1	7	0.073339	0.05222	0.080148	0.079217	0.066365	0.066322
2	cam	1	1	8	-0.003838	-0.003032	-0.006006	-0.006454	0.032142	0.032405
2	cam	1	1	9	-0.000937	-0.000154	-0.001594	-0.001816	0.029966	0.029528
2	cam	1	1	10	-0.006618	-0.004925	-0.002091	-0.001037	0.025117	0.025395
2	cam	1	1	11	-0.004263	-0.004529	0.00191	0.002946	0.035446	0.035477
2	cam	1	1	12	-0.008498	-0.006351	-0.007758	-0.007785	0.032919	0.03276
2	cam	1	1	13	0.0017	0.000945	0.001848	0.001777	0.032719	0.032579
2	cam	1	1	14	0.021422	0.015828	0.016451	0.017632	0.010107	0.009
2	cam	1	1	15	0.006446	0.0017	0.004051	0.003785	0.03442	0.034274
2	cam	1	1	16	0.008494	0.01434	0.009499	0.009581	0.032034	0.031739
2	cam	1	1	17	0.007729	0.005354	0.010718	0.009408	0.037548	0.037403
2	cam	1	1	18	0.057252	0.057535	0.057354	0.056287	0.065108	0.064267
2	cam	1	1	19	-0.004408	-0.001669	-0.005971	-0.006484	0.031407	0.031235
2	cam	1	1	20	-0.00748	-0.00605	-0.008773	-0.007703	0.030109	0.029996
2	cam	1	1	21	-0.009882	-0.006187	0.0019	0.000489	0.042427	0.04294
2	cam	2	1	1	-0.008395	-0.006132	-0.007936	-0.007877	0.032947	0.032968
2	cam	2	1	2	0.001908	0.001236	0.001869	0.001862	0.032529	0.032569
2	cam	2	1	3	0.022925	0.018707	0.01869	0.020235	0.007034	0.007342
2	cam	2	1	4	0.0044	0.001285	0.004139	0.00354	0.034188	0.03431
2	cam	2	1	5	0.027066	0.025058	0.029479	0.031234	0.030506	0.030448
2	cam	2	1	6	0.014821	0.017895	0.014784	0.017037	0.038405	0.038974
2	cam	2	1	7	0.069141	0.057432	0.070038	0.071666	0.062988	0.064301
2	cam	2	1	8	-0.004394	-0.004344	-0.003424	-0.004062	0.031335	0.03161
2	cam	2	1	9	-0.001745	-0.000536	-0.001785	-0.001357	0.031136	0.030654
2	cam	2	1	10	-0.006427	-0.003469	-0.00643	-0.006823	0.025947	0.025966
2	cam	2	1	11	-0.003469	-0.004962	0.00652	0.0061	0.036588	0.036761
2	cam	2	1	12	-0.007557	-0.005576	-0.007476	-0.007467	0.032974	0.032881
2	cam	2	1	13	0.001668	0.001266	0.001545	0.001602	0.032969	0.032954
2	cam	2	1	14	0.018554	0.012029	0.012416	0.010397	0.008226	0.008204
2	cam	2	1	15	0.004916	-0.000515	0.001621	0.001187	0.03391	0.033847
2	cam	2	1	16	0.010594	0.016096	0.010522	0.013672	0.032756	0.032975
2	cam	2	1	17	0.003394	0.001026	0.006248	0.005909	0.036119	0.036036
2	cam	2	1	18	0.054875	0.05404	0.057756	0.056323	0.061549	0.061358
2	cam	2	1	19	-0.00482	-0.003393	-0.003627	-0.004159	0.031818	0.031556
2	cam	2	1	20	-0.009341	-0.006804	-0.012404	-0.012562	0.03014	0.030356
2	cam	2	1	21	-0.006397	-0.002477	0.006933	0.008322	0.040673	0.040716
2	cam	3	1	1	-0.007723	-0.005163	-0.007248	-0.007445	0.032767	0.032761
2	cam	3	1	2	0.002106	0.000762	0.001728	0.001736	0.032254	0.032405
2	cam	3	1	3	0.019525	0.013697	0.024729	0.024783	0.003673	0.0038
2	cam	3	1	4	0.002756	0.00301	-0.001777	-0.001237	0.034804	0.034765
2	cam	3	1	5	0.033188	0.026762	0.037723	0.03988	0.036907	0.03751
2	cam	3	1	6	0.012607	0.012237	0.01506	0.017709	0.037096	0.037996
2	cam	3	1	7	0.047652	0.023523	0.053048	0.05308	0.056602	0.057236
2	cam	3	1	8	-0.003697	-0.004387	-0.001705	-0.001859	0.032487	0.032738
2	cam	3	1	9	-0.00012	0.000101	-0.000289	-0.000318	0.032945	0.032196
2	cam	3	1	10	-0.006185	-0.005284	-0.002245	-0.001983	0.026159	0.0259
2	cam	3	1	11	-0.000162	-0.002867	0.006337	0.006004	0.035812	0.035747
2	cam	3	1	12	-0.007527	-0.004544	-0.007301	-0.007456	0.032851	0.032841
2	cam	3	1	13	0.00151	0.000334	0.001466	0.001637	0.032994	0.032985
2	cam	3	1	14	0.022629	0.014416	0.021992	0.020886	0.010549	0.010061
2	cam	3	1	15	0.005096	0.001558	-0.001611	-0.002285	0.033001	0.032711
2	cam	3	1	16	0.022664	0.018587	0.025713	0.025881	0.036261	0.036337
2	cam	3	1	17	0.014207	0.009806	0.020277	0.019353	0.039615	0.039612
2	cam	3	1	18	0.051077	0.032522	0.053552	0.053215	0.066818	0.066306
2	cam	3	1	19	-0.001691	0.000774	0.002761	0.0029	0.032284	0.032053
2	cam	3	1	20	-0.003841	-0.002459	0.001188	0.001912	0.034561	0.036301
2	cam	3	1	21	-0.005569	0.000948	-0.003619	-0.003376	0.052489	0.059292
2	cam	4	1	1	-0.00837	-0.005951	-0.007478	-0.007389	0.033122	0.03307
2	cam	4	1	2	0.002096	0.001105	0.001904	0.001916	0.032498	0.032614
2	cam	4	1	3	0.024528	0.017803	0.020866	0.021621	0.005897	0.005315
2	cam	4	1	4	0.001329	-0.00048	-0.000751	-0.001003	0.035995	0.035846
2	cam	4	1	5	0.026513	0.02521	0.028306	0.027862	0.031944	0.031821
2	cam	4	1	6	0.011003	0.012844	0.014704	0.014123	0.03782	0.037763
2	cam	4	1	7	0.069028	0.048004	0.070526	0.071181	0.064363	0.065168
2	cam	4	1	8	-0.003816	-0.004064	-0.004257	-0.004581	0.030942	0.030954
2	cam	4	1	9	-0.000714	0.000827	-0.001016	-0.000801	0.030534	0.030369
2	cam	4	1	10	-0.004997	-0.002857	-8.2e-05	-6.5e-05	0.026961	0.027608
2	cam	4	1	11	-0.00504	-0.006565	0.00137	0.002131	0.035364	0.035249
2	cam	4	1	12	-0.007715	-0.005524	-0.008457	-0.008503	0.033135	0.033045
2	cam	4	1	13	0.001543	0.001268	0.002086	0.002058	0.033302	0.033337
2	cam	4	1	14	0.023239	0.014409	0.016407	0.014077	0.011405	0.011567
2	cam	4	1	15	0.005402	0.000564	0.001887	0.001947	0.034162	0.034108
2	cam	4	1	16	0.005183	0.011857	0.007457	0.007376	0.031512	0.031624
2	cam	4	1	17	0.00746	0.004509	0.008226	0.008186	0.037845	0.037966
2	cam	4	1	18	0.065708	0.05053	0.068051	0.068992	0.069128	0.069101
2	cam	4	1	19	-0.002439	-0.000335	-0.001416	-0.00214	0.031605	0.031426
2	cam	4	1	20	-0.008318	-0.004697	-0.007002	-0.006575	0.030594	0.030651
2	cam	4	1	21	-0.007911	-0.006212	0.000616	0.000771	0.041159	0.042071
2	cam	5	1	1	-0.007978	-0.005194	-0.007118	-0.007023	0.033517	0.033514
2	cam	5	1	2	0.002184	0.000859	0.001951	0.001918	0.03239	0.032526
2	cam	5	1	3	0.024799	0.017538	0.021245	0.021131	0.006824	0.006234
2	cam	5	1	4	0.002132	-0.00028	-0.00154	-0.001203	0.03612	0.036152
2	cam	5	1	5	0.028561	0.02351	0.035136	0.035554	0.03461	0.034837
2	cam	5	1	6	0.015385	0.01512	0.020229	0.019726	0.038993	0.038865
2	cam	5	1	7	0.054301	0.028132	0.057052	0.059683	0.061252	0.062488
2	cam	5	1	8	-0.001956	-0.002035	-0.002898	-0.003054	0.031444	0.031761
2	cam	5	1	9	0.001157	0.002195	-0.001735	-0.00158	0.032655	0.032461
2	cam	5	1	10	-0.004828	-0.002003	-0.002741	-0.003043	0.026125	0.025926
2	cam	5	1	11	-0.004568	-0.005275	0.005944	0.005988	0.036654	0.037378
2	cam	5	1	12	-0.008006	-0.005384	-0.007753	-0.00769	0.03362	0.033589
2	cam	5	1	13	0.001673	0.0009	0.002096	0.002146	0.033287	0.033366
2	cam	5	1	14	0.023044	0.014413	0.021265	0.021413	0.010084	0.008694
2	cam	5	1	15	0.004616	0.001523	-0.00085	-0.000903	0.034687	0.034691
2	cam	5	1	16	0.015265	0.018532	0.020839	0.018827	0.03471	0.034051
2	cam	5	1	17	0.010968	0.005493	0.012627	0.011478	0.038871	0.038696
2	cam	5	1	18	0.058655	0.036547	0.061337	0.062923	0.066306	0.06694
2	cam	5	1	19	-0.004017	-0.001756	0.001827	0.001226	0.032182	0.031772
2	cam	5	1	20	-0.005134	-0.00383	-0.004319	-0.004322	0.032769	0.032814
2	cam	5	1	21	-0.008721	-0.002897	-0.007265	-0.007097	0.046149	0.047838
2	car	1	2	1	-0.008237	-0.005872	-0.008395	-0.0084	0.03258	0.032704
2	car	1	2	2	0.001644	0.000619	0.001491	0.001555	0.031943	0.032178
2	car	1	2	3	0.022072	0.015052	0.021231	0.019448	0.007015	0.006521
2	car	1	2	4	0.00413	0.00143	0.005117	0.004548	0.03479	0.03457
2	car	1	2	5	0.030236	0.027478	0.036428	0.037857	0.032223	0.032613
2	car	1	2	6	0.016313	0.017527	0.022504	0.021732	0.039736	0.039325
2	car	1	2	7	0.066151	0.057668	0.066015	0.06675	0.064894	0.064383
2	car	1	2	8	-0.003604	-0.003507	-0.001512	-0.00145	0.029483	0.029882
2	car	1	2	9	-0.002396	-0.000828	0.000148	-0.00022	0.031265	0.031806
2	car	1	2	10	-0.001796	-4.7e-05	-0.000169	0.000475	0.026149	0.026548
2	car	1	2	11	-0.000578	-0.002963	0.003551	0.005232	0.034603	0.034636
2	car	1	2	12	-0.007341	-0.005281	-0.007228	-0.007384	0.033204	0.033148
2	car	1	2	13	0.001724	0.000831	0.001452	0.001595	0.033086	0.033206
2	car	1	2	14	0.02125	0.011106	0.014942	0.013399	0.008586	0.009551
2	car	1	2	15	0.003596	-0.000428	-0.001868	-0.00215	0.034999	0.034852
2	car	1	2	16	0.015109	0.016776	0.021124	0.022597	0.035931	0.035729
2	car	1	2	17	0.004948	0.003751	0.006998	0.007833	0.038023	0.038337
2	car	1	2	18	0.055586	0.064881	0.060902	0.063494	0.061414	0.062157
2	car	1	2	19	-0.005677	-0.003623	-0.002953	-0.002235	0.030223	0.029964
2	car	1	2	20	-0.014271	-0.010673	-0.008084	-0.008875	0.030685	0.030078
2	car	1	2	21	-0.006272	-0.008018	0.007645	0.00516	0.039932	0.039641
2	gla	1	2	1	-0.008091	-0.006092	-0.008284	-0.00847	0.032156	0.032218
2	gla	1	2	2	0.001727	0.000821	0.001616	0.001561	0.03172	0.03189
2	gla	1	2	3	0.022564	0.017224	0.022338	0.021292	0.005795	0.005331
2	gla	1	2	4	0.003745	0.000595	0.001119	0.001977	0.035014	0.034658
2	gla	1	2	5	0.035015	0.039613	0.045654	0.04696	0.034329	0.034987
2	gla	1	2	6	0.023673	0.027832	0.03124	0.03273	0.04325	0.043527
2	gla	1	2	7	0.076858	0.081833	0.080547	0.079882	0.06213	0.062229
2	gla	1	2	8	-0.003912	-0.00421	-0.002791	-0.002311	0.028752	0.028254
2	gla	1	2	9	-0.001754	-0.000711	-0.002752	-0.002917	0.034377	0.034292
2	gla	1	2	10	-0.001333	0.000188	-0.004129	-0.004358	0.026318	0.026397
2	gla	1	2	11	0.011771	-0.006098	0.022971	0.022727	0.037679	0.037644
2	gla	1	2	12	-0.007122	-0.005203	-0.007249	-0.007358	0.032554	0.032495
2	gla	1	2	13	0.001552	0.000729	0.001959	0.001983	0.03293	0.032963
2	gla	1	2	14	0.017429	0.012463	0.012342	0.011541	0.008777	0.009168
2	gla	1	2	15	0.004373	-0.000862	0.001639	0.001237	0.034913	0.034766
2	gla	1	2	16	0.027835	0.030206	0.035518	0.034359	0.037879	0.037261
2	gla	1	2	17	0.012549	0.011506	0.016226	0.01728	0.038912	0.039174
2	gla	1	2	18	0.076778	0.090469	0.078839	0.082142	0.059706	0.060033
2	gla	1	2	19	-0.003574	-0.001725	-0.000978	-0.000712	0.031371	0.031359
2	gla	1	2	20	-0.00555	-0.005849	-0.007004	-0.007908	0.033008	0.032107
2	gla	1	2	21	0.011641	-0.001296	0.018516	0.018038	0.038062	0.0382
2	not	1	2	1	-0.009156	-0.006336	-0.007533	-0.007388	0.033331	0.033214
2	not	1	2	2	0.001667	0.00023	0.002029	0.002103	0.03271	0.032953
2	not	1	2	3	0.025327	0.024117	0.032745	0.038023	0.007809	0.006716
2	not	1	2	4	0.003505	0.002341	0.000777	0.003012	0.034168	0.034511
2	not	1	2	5	0.035132	0.029316	0.048433	0.048526	0.041075	0.038079
2	not	1	2	6	0.036076	0.037869	0.045304	0.040726	0.045137	0.044021
2	not	1	2	7	0.093359	0.077277	0.100906	0.081742	0.069249	0.063589
2	not	1	2	8	-0.004546	-0.004114	-0.002365	-0.002134	0.03175	0.031135
2	not	1	2	9	-0.00352	-0.002976	-0.003178	-0.002748	0.039533	0.041307
2	not	1	2	10	-0.006052	-0.003201	0.001468	0.001327	0.029558	0.03041
2	not	1	2	11	-0.003483	-0.017706	0.01606	0.027082	0.03773	0.040482
2	not	1	2	12	-0.009402	-0.007743	-0.00741	-0.00715	0.033255	0.033182
2	not	1	2	13	0.001573	0.000992	0.002161	0.00225	0.033127	0.033258
2	not	1	2	14	0.01936	0.015013	0.021505	0.02329	0.007944	0.006241
2	not	1	2	15	0.0045	0.001934	0.003299	0.005676	0.034899	0.034678
2	not	1	2	16	0.032435	0.031897	0.049325	0.050948	0.039914	0.040895
2	not	1	2	17	0.03175	0.026657	0.040567	0.03912	0.045827	0.045353
2	not	1	2	18	0.076011	0.07644	0.08036	0.061144	0.068205	0.060855
2	not	1	2	19	-0.003848	-0.001415	-0.001014	-0.001454	0.037238	0.039065
2	not	1	2	20	-0.007006	-0.003716	-0.001555	-0.001905	0.032715	0.033184
2	not	1	2	21	-0.001906	0.006158	0.030134	0.041495	0.035188	0.041822
2	oxf	1	2	1	-0.008374	-0.005512	-0.007709	-0.007584	0.033126	0.033217
2	oxf	1	2	2	0.001613	0.000352	0.00149	0.001352	0.032894	0.032954
2	oxf	1	2	3	0.01902	0.013434	0.016431	0.015701	0.004373	0.003851
2	oxf	1	2	4	0.0027	-0.002234	-0.000186	-0.000789	0.035821	0.035718
2	oxf	1	2	5	0.026326	0.026659	0.033405	0.034836	0.032933	0.032719
2	oxf	1	2	6	0.010986	0.012426	0.014598	0.013734	0.03763	0.037235
2	oxf	1	2	7	0.074359	0.052593	0.080449	0.078737	0.06683	0.065527
2	oxf	1	2	8	-0.00449	-0.004389	-0.002389	-0.002017	0.029692	0.029654
2	oxf	1	2	9	-0.002642	-0.001205	-0.001479	-0.001701	0.031103	0.031778
2	oxf	1	2	10	-0.006258	-0.003474	-0.000945	-0.000771	0.026406	0.026497
2	oxf	1	2	11	0.000181	-0.007706	0.008861	0.011616	0.033807	0.033829
2	oxf	1	2	12	-0.007743	-0.005398	-0.008465	-0.008389	0.032957	0.033092
2	oxf	1	2	13	0.001797	0.000524	0.001981	0.001949	0.033865	0.033979
2	oxf	1	2	14	0.019999	0.013904	0.017891	0.018953	0.009235	0.01005
2	oxf	1	2	15	0.005661	0.000502	-0.001875	-0.001856	0.035488	0.035445
2	oxf	1	2	16	0.006007	0.012034	0.011325	0.010449	0.031398	0.031007
2	oxf	1	2	17	0.007915	0.00521	0.008328	0.00804	0.03728	0.037003
2	oxf	1	2	18	0.051365	0.062544	0.056165	0.056894	0.060619	0.061026
2	oxf	1	2	19	-0.005304	-0.002395	-0.004124	-0.003485	0.032968	0.032559
2	oxf	1	2	20	-0.008171	-0.005263	-0.007983	-0.007245	0.029501	0.02868
2	oxf	1	2	21	-0.012693	-0.010883	0.004655	0.002901	0.036628	0.035978
3	cam	1	2	1	-0.006954	-0.006712	-0.006688	-0.00671	0.034519	0.034306
3	cam	1	2	2	0.000871	0.000931	0.000704	0.000714	0.031743	0.031356
3	cam	1	2	3	0.007635	0.007333	0.007183	0.008719	0.017766	0.018082
3	cam	1	2	4	-0.001043	-0.000278	-0.006064	-0.006314	0.033219	0.033169
3	cam	1	2	5	0.024277	0.025525	0.031556	0.031602	0.040017	0.04036
3	cam	1	2	6	0.016448	0.01699	0.016418	0.020396	0.041126	0.042203
3	cam	1	2	7	0.066052	0.064442	0.066452	0.068758	0.063386	0.064602
3	cam	1	2	8	-0.005557	-0.005707	-0.002728	-0.002498	0.042121	0.040788
3	cam	1	2	9	-0.000911	-0.001409	-0.000666	-0.00116	0.029389	0.02887
3	cam	1	2	10	-0.005888	-0.005922	0.003373	0.002915	0.030625	0.0309
3	cam	1	2	11	-0.006243	-0.005746	0.011235	0.011773	0.048168	0.047555
3	cam	1	2	12	-0.006657	-0.006503	-0.006628	-0.006686	0.03398	0.033874
3	cam	1	2	13	0.001131	0.001289	0.000968	0.001041	0.032161	0.031679
3	cam	1	2	14	0.000938	-0.000239	-0.006152	-0.008622	0.014637	0.010909
3	cam	1	2	15	-0.001188	-0.000322	-0.008509	-0.008476	0.033446	0.033581
3	cam	1	2	16	0.026082	0.024556	0.033503	0.032354	0.040723	0.04083
3	cam	1	2	17	0.015551	0.016553	0.014927	0.017285	0.041216	0.042131
3	cam	1	2	18	0.063995	0.063996	0.069523	0.075019	0.062909	0.065005
3	cam	1	2	19	-0.002003	-0.002166	0.00127	0.000505	0.030949	0.030751
3	cam	1	2	20	-0.007129	-0.007021	-0.003979	-0.00388	0.031782	0.032195
3	cam	1	2	21	-0.005595	-0.005005	0.00557	0.004691	0.052192	0.054272
3	car	1	1	1	-0.006881	-0.006612	-0.006365	-0.006221	0.035293	0.035263
3	car	1	1	2	0.001176	0.001181	0.000524	0.000521	0.032499	0.032474
3	car	1	1	3	0.006401	0.007083	0.011678	0.007297	0.015292	0.015733
3	car	1	1	4	0.003903	0.003951	-0.002247	-0.002122	0.034456	0.034428
3	car	1	1	5	0.025003	0.025828	0.035161	0.034987	0.039409	0.039415
3	car	1	1	6	0.019093	0.019192	0.022032	0.023341	0.043366	0.043812
3	car	1	1	7	0.070777	0.070475	0.082102	0.08232	0.067709	0.067129
3	car	1	1	8	-0.003508	-0.003316	0.0006	0.000625	0.036188	0.036979
3	car	1	1	9	-0.004334	-0.004684	-0.003193	-0.003057	0.030513	0.030948
3	car	1	1	10	-0.008934	-0.008854	-0.003788	-0.003151	0.031435	0.031365
3	car	1	1	11	-0.005042	-0.004473	0.01412	0.01429	0.04591	0.045929
3	car	1	1	12	-0.006191	-0.005854	-0.00567	-0.00551	0.034905	0.03483
3	car	1	1	13	0.001139	0.001127	0.001061	0.001054	0.032605	0.032625
3	car	1	1	14	0.00182	0.00142	0.008082	0.008277	0.015594	0.017563
3	car	1	1	15	0.003434	0.003047	-0.005357	-0.005185	0.034979	0.034902
3	car	1	1	16	0.021645	0.023709	0.035733	0.036804	0.039818	0.039911
3	car	1	1	17	0.013817	0.013752	0.020148	0.020654	0.041492	0.041624
3	car	1	1	18	0.068594	0.066774	0.080137	0.077255	0.06645	0.065586
3	car	1	1	19	-0.000833	-0.001523	-0.001433	-0.001012	0.032095	0.03202
3	car	1	1	20	-0.007286	-0.007275	-0.005717	-0.005375	0.034273	0.033914
3	car	1	1	21	-0.006982	-0.005974	0.016784	0.018779	0.043392	0.042804
3	car	2	1	1	-0.006934	-0.006495	-0.006264	-0.006301	0.034947	0.034851
3	car	2	1	2	0.000817	0.000771	0.000619	0.000568	0.032044	0.031943
3	car	2	1	3	0.002907	0.004974	0.006556	0.007877	0.016461	0.016639
3	car	2	1	4	0.000103	0.000802	-0.003477	-0.003654	0.033397	0.033342
3	car	2	1	5	0.025834	0.026117	0.036719	0.035824	0.039865	0.039305
3	car	2	1	6	0.015852	0.013571	0.021661	0.020982	0.041823	0.041617
3	car	2	1	7	0.07396	0.076312	0.087469	0.086727	0.067323	0.066891
3	car	2	1	8	-0.005135	-0.005193	-0.001102	-0.00128	0.038547	0.039004
3	car	2	1	9	-0.002891	-0.00284	-0.002117	-0.002035	0.029145	0.029092
3	car	2	1	10	-0.00601	-0.005869	-0.002005	-0.001735	0.030391	0.030493
3	car	2	1	11	-0.00854	-0.008131	0.013074	0.013916	0.044788	0.044172
3	car	2	1	12	-0.006499	-0.00614	-0.006097	-0.006145	0.034791	0.03473
3	car	2	1	13	0.001005	0.00103	0.001137	0.001028	0.032372	0.03216
3	car	2	1	14	-0.001417	0.001326	-0.005036	-0.004844	0.017565	0.016029
3	car	2	1	15	0.001265	0.000964	-0.007892	-0.008532	0.03486	0.034714
3	car	2	1	16	0.024468	0.023092	0.034532	0.035164	0.039156	0.039007
3	car	2	1	17	0.020331	0.019803	0.025343	0.026268	0.042237	0.042281
3	car	2	1	18	0.0702	0.069561	0.090579	0.08641	0.067373	0.065481
3	car	2	1	19	-0.002401	-0.002435	-0.000337	-0.000121	0.031227	0.0311
3	car	2	1	20	-0.006393	-0.006399	-0.004736	-0.00402	0.031726	0.031065
3	car	2	1	21	-0.009095	-0.009893	0.005587	0.006018	0.043255	0.043049
3	car	3	1	1	-0.006693	-0.006345	-0.006311	-0.006375	0.03471	0.034703
3	car	3	1	2	0.000921	0.000862	0.000682	0.000635	0.031908	0.031887
3	car	3	1	3	0.00775	0.007716	-0.002234	-0.002241	0.01417	0.013647
3	car	3	1	4	-0.000842	-0.000642	-0.006664	-0.008037	0.034015	0.033749
3	car	3	1	5	0.02588	0.025384	0.033437	0.035525	0.040705	0.040422
3	car	3	1	6	0.017541	0.017876	0.027462	0.028424	0.043016	0.043111
3	car	3	1	7	0.070362	0.067247	0.092608	0.091398	0.066441	0.066268
3	car	3	1	8	-0.005368	-0.00559	-0.002996	-0.002769	0.037723	0.037652
3	car	3	1	9	-0.003169	-0.003699	-0.003209	-0.003189	0.030244	0.0303
3	car	3	1	10	-0.009396	-0.008844	0.002278	0.002019	0.030117	0.030005
3	car	3	1	11	-0.00742	-0.008709	0.01561	0.017052	0.045168	0.044437
3	car	3	1	12	-0.006137	-0.005682	-0.006224	-0.006429	0.034231	0.034148
3	car	3	1	13	0.00084	0.000809	0.000804	0.000735	0.032063	0.031998
3	car	3	1	14	0.002536	0.002603	0.000325	-0.003638	0.020165	0.017494
3	car	3	1	15	0.00251	0.001973	-0.004885	-0.004647	0.034504	0.034321
3	car	3	1	16	0.023614	0.023596	0.037919	0.036868	0.037094	0.036445
3	car	3	1	17	0.020858	0.020132	0.026461	0.027439	0.0422	0.042228
3	car	3	1	18	0.071404	0.071322	0.099219	0.094056	0.067322	0.065534
3	car	3	1	19	-0.001628	-0.001404	-0.001392	-0.001054	0.030775	0.030678
3	car	3	1	20	-0.008512	-0.007942	-0.007237	-0.005924	0.032407	0.032397
3	car	3	1	21	-0.005281	-0.005446	0.018115	0.019246	0.042915	0.042332
3	car	4	1	1	-0.007007	-0.006589	-0.005583	-0.00556	0.035101	0.03524
3	car	4	1	2	0.000588	0.000563	0.000462	0.000431	0.031482	0.031672
3	car	4	1	3	0.008204	0.008977	0.014197	0.013841	0.019406	0.017998
3	car	4	1	4	0.001902	0.002	-0.002767	-0.003311	0.033146	0.032957
3	car	4	1	5	0.027229	0.026782	0.037652	0.038148	0.038411	0.038119
3	car	4	1	6	0.015101	0.01397	0.023863	0.02117	0.042172	0.041626
3	car	4	1	7	0.071394	0.072903	0.083409	0.0835	0.065251	0.064662
3	car	4	1	8	-0.003954	-0.003788	-0.005152	-0.00463	0.039049	0.039652
3	car	4	1	9	-0.003317	-0.003418	-0.00324	-0.002656	0.030871	0.031108
3	car	4	1	10	-0.00609	-0.006001	-0.001708	-0.000533	0.030333	0.030783
3	car	4	1	11	-0.005285	-0.005033	0.018257	0.014331	0.050194	0.053948
3	car	4	1	12	-0.006982	-0.006584	-0.006411	-0.006223	0.034437	0.034436
3	car	4	1	13	0.000724	0.000746	0.000653	0.000634	0.031641	0.031717
3	car	4	1	14	0.000437	0.0018	-0.004357	0.00124	0.011573	0.01136
3	car	4	1	15	0.002992	0.002774	-0.004274	-0.004209	0.035003	0.035046
3	car	4	1	16	0.025012	0.025417	0.039682	0.038045	0.038064	0.037198
3	car	4	1	17	0.017402	0.015855	0.025322	0.022267	0.041585	0.040966
3	car	4	1	18	0.073237	0.073825	0.089676	0.088271	0.065681	0.064726
3	car	4	1	19	-0.00405	-0.004316	-0.000185	-0.000333	0.03153	0.03129
3	car	4	1	20	-0.007993	-0.007697	-0.001238	-0.001402	0.034139	0.03466
3	car	4	1	21	-0.005515	-0.006237	0.010388	0.009246	0.045113	0.045506
3	car	5	1	1	-0.006628	-0.006288	-0.006124	-0.006028	0.035083	0.03501
3	car	5	1	2	0.000972	0.000909	0.000788	0.000812	0.031866	0.031814
3	car	5	1	3	0.002679	0.004177	-0.000431	0.003763	0.015709	0.016371
3	car	5	1	4	-0.000734	-0.00125	-0.000759	-0.000845	0.033056	0.032848
3	car	5	1	5	0.026096	0.025376	0.036133	0.035119	0.039656	0.039247
3	car	5	1	6	0.013599	0.011844	0.024291	0.019721	0.041181	0.040034
3	car	5	1	7	0.074969	0.072089	0.093728	0.085361	0.067613	0.064368
3	car	5	1	8	-0.004005	-0.00377	0.002078	0.001883	0.037256	0.037663
3	car	5	1	9	-0.004362	-0.00418	-0.003802	-0.003447	0.029823	0.029785
3	car	5	1	10	-0.005506	-0.005246	-0.004389	-0.00361	0.029438	0.029276
3	car	5	1	11	-0.011447	-0.011373	0.017221	0.019408	0.043461	0.042389
3	car	5	1	12	-0.006423	-0.006003	-0.005352	-0.005328	0.034633	0.034479
3	car	5	1	13	0.001019	0.000901	0.000782	0.000674	0.032551	0.032374
3	car	5	1	14	-0.004132	-0.003014	-0.005997	-0.003445	0.017991	0.016807
3	car	5	1	15	0.001536	0.001281	-0.002964	-0.003013	0.033747	0.033528
3	car	5	1	16	0.027852	0.027299	0.040753	0.040291	0.03937	0.038989
3	car	5	1	17	0.019952	0.019967	0.025491	0.024835	0.042076	0.041528
3	car	5	1	18	0.074055	0.071388	0.095581	0.090866	0.06694	0.065264
3	car	5	1	19	-0.003052	-0.003276	0.000437	2.9e-05	0.030904	0.030627
3	car	5	1	20	-0.007192	-0.00698	-0.011644	-0.010952	0.034219	0.033931
3	car	5	1	21	-0.011802	-0.011463	0.009482	0.010294	0.043365	0.043094
3	gla	1	2	1	-0.007398	-0.00706	-0.006892	-0.006719	0.034749	0.034664
3	gla	1	2	2	0.001429	0.001345	0.001042	0.000966	0.03223	0.032226
3	gla	1	2	3	0.00869	0.007217	0.015271	0.01167	0.018886	0.017846
3	gla	1	2	4	0.003712	0.003172	-0.000185	-0.000143	0.03353	0.03353
3	gla	1	2	5	0.032289	0.031849	0.038694	0.03813	0.039461	0.041247
3	gla	1	2	6	0.022632	0.022757	0.027992	0.032804	0.043065	0.044427
3	gla	1	2	7	0.076277	0.076519	0.082951	0.086791	0.068091	0.069429
3	gla	1	2	8	-0.005838	-0.005896	-0.001126	-0.001455	0.036906	0.035196
3	gla	1	2	9	-0.004117	-0.003895	-0.004313	-0.004178	0.029561	0.029654
3	gla	1	2	10	-0.009082	-0.009298	-0.004931	-0.004419	0.02811	0.027989
3	gla	1	2	11	-0.003642	-0.002496	0.005358	0.00645	0.041323	0.042259
3	gla	1	2	12	-0.007615	-0.007288	-0.006915	-0.007031	0.034748	0.034665
3	gla	1	2	13	0.001379	0.001332	0.001275	0.001354	0.032369	0.032335
3	gla	1	2	14	0.001744	0.00134	-0.001671	-0.003123	0.015296	0.018735
3	gla	1	2	15	0.007214	0.006942	-0.001036	-0.0011	0.03291	0.032745
3	gla	1	2	16	0.028871	0.028027	0.035869	0.037153	0.036234	0.037592
3	gla	1	2	17	0.024675	0.027881	0.033699	0.037527	0.044124	0.045304
3	gla	1	2	18	0.072886	0.072589	0.08748	0.090874	0.066065	0.067429
3	gla	1	2	19	-0.002505	-0.002106	0.001326	0.001519	0.030797	0.030998
3	gla	1	2	20	-0.013149	-0.012884	-0.007602	-0.007564	0.03013	0.029584
3	gla	1	2	21	-0.001189	-0.001087	0.019308	0.016038	0.041711	0.041432
3	not	1	2	1	-0.007793	-0.003166	-0.008056	-0.008096	0.034312	0.034132
3	not	1	2	2	0.000905	-0.000534	0.001251	0.001256	0.031815	0.031812
3	not	1	2	3	0.013112	0.004747	0.017088	0.014888	0.013177	0.013554
3	not	1	2	4	0.000158	-0.003516	-0.001306	0.000885	0.03321	0.033329
3	not	1	2	5	0.041643	0.016183	0.055524	0.050598	0.037956	0.036097
3	not	1	2	6	0.035126	0.026798	0.048692	0.044758	0.046556	0.045575
3	not	1	2	7	0.079901	0.068752	0.097731	0.076572	0.064498	0.059534
3	not	1	2	8	-0.006197	-0.004334	-0.003943	-0.003841	0.036126	0.037023
3	not	1	2	9	-0.001859	-0.003941	0.002171	0.000931	0.027848	0.028468
3	not	1	2	10	-0.01425	-0.012272	-0.007252	-0.009544	0.032192	0.033756
3	not	1	2	11	0.001089	-0.003676	0.050506	0.057985	0.044302	0.047669
3	not	1	2	12	-0.008079	-0.003642	-0.008401	-0.008503	0.034404	0.034325
3	not	1	2	13	0.001111	-0.000161	0.001663	0.001528	0.031698	0.031855
3	not	1	2	14	0.006798	0.011345	0.010744	0.011255	0.018539	0.018233
3	not	1	2	15	-0.00193	-0.005011	-0.002964	-0.000304	0.034647	0.034662
3	not	1	2	16	0.037335	0.013025	0.047627	0.046573	0.036361	0.036729
3	not	1	2	17	0.029667	0.020311	0.041329	0.041684	0.045898	0.045831
3	not	1	2	18	0.090956	0.091096	0.106415	0.093613	0.070014	0.065766
3	not	1	2	19	-0.002095	-0.002256	0.001964	0.001164	0.031407	0.031828
3	not	1	2	20	-0.00983	-0.008642	-0.009085	-0.009745	0.035733	0.036533
3	not	1	2	21	0.00724	0.018034	0.043369	0.056895	0.042935	0.048408
3	oxf	1	2	1	-0.00673	-0.006449	-0.006087	-0.006135	0.035005	0.035017
3	oxf	1	2	2	0.000997	0.001055	0.001646	0.001671	0.033129	0.033178
3	oxf	1	2	3	0.012351	0.013144	0.010372	0.011689	0.018081	0.018779
3	oxf	1	2	4	0.003574	0.003311	-0.002561	-0.001809	0.034848	0.034975
3	oxf	1	2	5	0.030069	0.029125	0.041549	0.040747	0.042669	0.043411
3	oxf	1	2	6	0.017126	0.018656	0.023688	0.02385	0.044892	0.046152
3	oxf	1	2	7	0.068153	0.06587	0.087162	0.084628	0.06649	0.066011
3	oxf	1	2	8	-0.005471	-0.005281	-0.000545	-0.001827	0.03986	0.040802
3	oxf	1	2	9	-0.006149	-0.005916	-0.001553	-0.001445	0.030244	0.030123
3	oxf	1	2	10	-0.004849	-0.004702	0.000865	0.001011	0.032201	0.033793
3	oxf	1	2	11	0.000818	0.001811	0.0381	0.024342	0.058525	0.074027
3	oxf	1	2	12	-0.007028	-0.006799	-0.006414	-0.006488	0.034354	0.034343
3	oxf	1	2	13	0.001199	0.001278	0.000938	0.00096	0.032786	0.032747
3	oxf	1	2	14	0.00251	0.001292	0.00503	0.001206	0.01382	0.01209
3	oxf	1	2	15	0.000215	0.000547	-0.006806	-0.006716	0.03596	0.03598
3	oxf	1	2	16	0.025706	0.025967	0.036187	0.036064	0.040456	0.040273
3	oxf	1	2	17	0.019225	0.01864	0.019352	0.021016	0.043066	0.043751
3	oxf	1	2	18	0.066947	0.064721	0.072008	0.072039	0.065468	0.066176
3	oxf	1	2	19	-0.002742	-0.002869	-0.001803	-0.001899	0.030673	0.030604
3	oxf	1	2	20	-0.005658	-0.00502	-0.009479	-0.009026	0.03342	0.033471
3	oxf	1	2	21	-0.007304	-0.008283	0.007963	0.009651	0.048499	0.049481
4	cam	1	2	1	-0.00992	-0.008529	-0.009482	-0.009541	0.034902	0.034785
4	cam	1	2	2	0.001465	0.000674	0.001224	0.001284	0.032972	0.03293
4	cam	1	2	3	0.011795	0.012585	0.014169	0.013028	0.006717	0.006466
4	cam	1	2	4	0.017339	0.013402	0.013748	0.013873	0.045954	0.046045
4	cam	1	2	5	0.041754	0.040712	0.046742	0.046322	0.050157	0.050143
4	cam	1	2	6	0.03257	0.031453	0.033139	0.033562	0.053831	0.053901
4	cam	1	2	7	0.093682	0.091447	0.097606	0.098401	0.08713	0.087472
4	cam	1	2	8	-0.003103	-0.002816	-0.007809	-0.00791	0.033175	0.033085
4	cam	1	2	9	-0.008346	-0.008133	-0.008106	-0.008986	0.030268	0.031096
4	cam	1	2	10	-0.0061	-0.005113	-0.010056	-0.01029	0.034002	0.034936
4	cam	1	2	11	0.007981	0.006397	0.020894	0.017715	0.053417	0.050011
4	cam	1	2	12	-0.009374	-0.007797	-0.009012	-0.00914	0.035015	0.034972
4	cam	1	2	13	0.002228	0.00118	0.001482	0.001545	0.033088	0.033064
4	cam	1	2	14	0.00772	0.009884	0.010241	0.008566	0.00864	0.008745
4	cam	1	2	15	0.017214	0.013034	0.013629	0.014749	0.045968	0.046453
4	cam	1	2	16	0.046766	0.0449	0.050997	0.048965	0.049656	0.049352
4	cam	1	2	17	0.018628	0.01355	0.022559	0.018592	0.049247	0.047789
4	cam	1	2	18	0.086076	0.09032	0.097107	0.096681	0.086032	0.083951
4	cam	1	2	19	-0.007874	-0.007898	-0.004653	-0.004826	0.031736	0.032567
4	cam	1	2	20	-0.010093	-0.008683	-0.007203	-0.0077	0.032753	0.033999
4	cam	1	2	21	0.021528	0.022465	0.020923	0.021738	0.056138	0.053833
4	car	1	1	1	-0.010105	-0.008501	-0.008811	-0.008811	0.036087	0.036093
4	car	1	1	2	0.001052	0.000203	0.000902	0.000878	0.032943	0.032962
4	car	1	1	3	0.01117	0.011134	0.012919	0.014288	0.008567	0.009319
4	car	1	1	4	0.017114	0.014423	0.017552	0.015337	0.045831	0.044769
4	car	1	1	5	0.04467	0.041248	0.045695	0.046049	0.045566	0.044509
4	car	1	1	6	0.030548	0.031756	0.032961	0.035613	0.056032	0.057024
4	car	1	1	7	0.082922	0.085612	0.076705	0.076502	0.087876	0.088983
4	car	1	1	8	-0.005572	-0.00459	-0.004082	-0.003963	0.032147	0.031863
4	car	1	1	9	-0.009192	-0.008757	-0.007239	-0.006852	0.032955	0.033018
4	car	1	1	10	-0.008863	-0.007275	-0.011243	-0.009893	0.035166	0.035805
4	car	1	1	11	0.010783	0.006065	0.028589	0.028784	0.057789	0.05909
4	car	1	1	12	-0.01026	-0.008317	-0.008766	-0.008654	0.035923	0.035982
4	car	1	1	13	0.001701	0.000979	0.001404	0.001388	0.033162	0.033204
4	car	1	1	14	0.009396	0.011262	0.008506	0.007814	0.010525	0.009817
4	car	1	1	15	0.018822	0.016091	0.015849	0.014667	0.047273	0.046987
4	car	1	1	16	0.048975	0.044688	0.054961	0.054522	0.049399	0.04919
4	car	1	1	17	0.019384	0.014931	0.019475	0.019615	0.050673	0.050886
4	car	1	1	18	0.092131	0.096258	0.092871	0.096433	0.087161	0.087979
4	car	1	1	19	-0.008403	-0.007441	-0.00605	-0.006163	0.033323	0.033219
4	car	1	1	20	-0.00875	-0.008008	-0.00904	-0.010216	0.035499	0.034686
4	car	1	1	21	0.01869	0.015175	0.030082	0.031982	0.065079	0.068664
4	car	2	1	1	-0.010165	-0.009133	-0.009131	-0.009187	0.036668	0.03669
4	car	2	1	2	0.000931	0.000605	0.000951	0.000894	0.033583	0.033484
4	car	2	1	3	0.010944	0.010959	0.011723	0.009944	0.008946	0.007889
4	car	2	1	4	0.019101	0.015948	0.012319	0.01246	0.0469	0.046533
4	car	2	1	5	0.044349	0.042237	0.050186	0.049878	0.048946	0.049186
4	car	2	1	6	0.037585	0.032713	0.045044	0.040045	0.059002	0.05731
4	car	2	1	7	0.08971	0.094951	0.084327	0.083956	0.087185	0.087158
4	car	2	1	8	-0.004303	-0.003726	-0.005707	-0.005646	0.031852	0.031588
4	car	2	1	9	-0.008496	-0.008335	-0.002455	-0.00321	0.034537	0.034822
4	car	2	1	10	-0.008342	-0.005788	-0.012315	-0.011608	0.033798	0.03427
4	car	2	1	11	0.015585	0.011492	0.028426	0.028758	0.058271	0.057998
4	car	2	1	12	-0.010415	-0.008852	-0.008449	-0.008672	0.036408	0.036261
4	car	2	1	13	0.002078	0.00147	0.001314	0.001254	0.033959	0.034073
4	car	2	1	14	0.008701	0.01045	0.009692	0.009467	0.01042	0.010631
4	car	2	1	15	0.02167	0.018015	0.015697	0.016241	0.047557	0.04743
4	car	2	1	16	0.047954	0.045062	0.048893	0.049443	0.050893	0.051294
4	car	2	1	17	0.024601	0.021607	0.027272	0.027729	0.053687	0.053709
4	car	2	1	18	0.096713	0.099976	0.0932	0.089169	0.08469	0.083863
4	car	2	1	19	-0.007432	-0.006753	-0.002008	-0.001671	0.032068	0.031697
4	car	2	1	20	-0.010301	-0.009465	-0.005194	-0.00433	0.035739	0.035068
4	car	2	1	21	0.024875	0.017602	0.032678	0.025613	0.064275	0.059366
4	car	3	1	1	-0.010767	-0.009651	-0.008962	-0.008793	0.036111	0.036046
4	car	3	1	2	0.001267	0.000819	0.001419	0.00119	0.032738	0.032975
4	car	3	1	3	0.010083	0.009102	0.009939	0.008305	0.008779	0.008829
4	car	3	1	4	0.019328	0.01641	0.019058	0.018424	0.045964	0.045201
4	car	3	1	5	0.042247	0.040857	0.050147	0.05258	0.04731	0.0491
4	car	3	1	6	0.037064	0.038084	0.041063	0.041988	0.058232	0.058411
4	car	3	1	7	0.076868	0.086727	0.067833	0.070125	0.088263	0.089194
4	car	3	1	8	-0.007155	-0.006312	-0.006432	-0.006589	0.031717	0.031759
4	car	3	1	9	-0.010504	-0.009491	-0.008992	-0.008631	0.035114	0.035081
4	car	3	1	10	-0.00684	-0.008152	-0.016891	-0.016027	0.03668	0.036782
4	car	3	1	11	0.016515	0.008763	0.039778	0.03693	0.061039	0.060637
4	car	3	1	12	-0.010067	-0.008505	-0.008331	-0.008441	0.035493	0.035482
4	car	3	1	13	0.001732	0.000984	0.001349	0.001306	0.034139	0.034303
4	car	3	1	14	0.009787	0.010569	0.006136	0.006955	0.010478	0.011577
4	car	3	1	15	0.020384	0.016032	0.014051	0.013892	0.047319	0.047032
4	car	3	1	16	0.04575	0.04334	0.052365	0.050976	0.050694	0.049813
4	car	3	1	17	0.019969	0.018932	0.030079	0.027333	0.053343	0.051981
4	car	3	1	18	0.099089	0.105539	0.119063	0.117704	0.089189	0.088039
4	car	3	1	19	-0.008799	-0.008156	-0.006935	-0.006159	0.032734	0.032521
4	car	3	1	20	-0.005302	-0.00682	-0.001541	-0.003359	0.037103	0.036342
4	car	3	1	21	0.033763	0.024997	0.040261	0.03527	0.064968	0.060859
4	car	4	1	1	-0.01045	-0.009055	-0.009068	-0.009142	0.035567	0.035515
4	car	4	1	2	0.001027	0.000341	0.001078	0.001063	0.033048	0.033114
4	car	4	1	3	0.008223	0.00776	0.011987	0.011592	0.008413	0.008206
4	car	4	1	4	0.020337	0.017625	0.016705	0.015027	0.045745	0.045372
4	car	4	1	5	0.044186	0.041012	0.047117	0.047396	0.046151	0.045801
4	car	4	1	6	0.036732	0.036636	0.03663	0.036694	0.056988	0.056794
4	car	4	1	7	0.088914	0.093547	0.083225	0.082941	0.087494	0.08736
4	car	4	1	8	-0.004676	-0.003858	-0.005811	-0.00578	0.031727	0.031778
4	car	4	1	9	-0.009324	-0.008865	-0.006465	-0.006794	0.034334	0.034359
4	car	4	1	10	-0.010045	-0.008737	-0.009805	-0.009085	0.033919	0.034216
4	car	4	1	11	0.01754	0.011724	0.031687	0.028914	0.065259	0.06237
4	car	4	1	12	-0.010644	-0.009107	-0.009926	-0.009801	0.03539	0.035391
4	car	4	1	13	0.00181	0.001055	0.001484	0.001473	0.033418	0.033453
4	car	4	1	14	0.007316	0.009205	0.007017	0.008524	0.010835	0.011387
4	car	4	1	15	0.015851	0.011306	0.017135	0.01576	0.046516	0.04603
4	car	4	1	16	0.049506	0.049059	0.057083	0.059016	0.051544	0.051295
4	car	4	1	17	0.02612	0.022714	0.034274	0.034573	0.05419	0.05419
4	car	4	1	18	0.101198	0.107348	0.094475	0.093634	0.08511	0.084846
4	car	4	1	19	-0.005905	-0.005219	-0.001095	-0.000911	0.034129	0.034338
4	car	4	1	20	-0.005362	-0.003665	-0.006695	-0.006255	0.033659	0.033416
4	car	4	1	21	0.029989	0.025959	0.030235	0.029083	0.065475	0.063446
4	car	5	1	1	-0.011126	-0.009483	-0.008656	-0.008635	0.03588	0.035902
4	car	5	1	2	0.001197	0.000521	0.000688	0.000857	0.032574	0.032582
4	car	5	1	3	0.013629	0.013021	0.013175	0.01313	0.008512	0.008171
4	car	5	1	4	0.023261	0.018916	0.016723	0.016221	0.045829	0.045328
4	car	5	1	5	0.047288	0.046716	0.05464	0.050994	0.050258	0.048579
4	car	5	1	6	0.035358	0.036371	0.03646	0.032522	0.056233	0.054545
4	car	5	1	7	0.080222	0.08306	0.091401	0.092089	0.08724	0.087188
4	car	5	1	8	-0.0024	-0.001685	-0.003207	-0.003324	0.032945	0.032842
4	car	5	1	9	-0.009854	-0.010026	-0.005582	-0.006023	0.032858	0.032504
4	car	5	1	10	-0.010462	-0.008721	-0.007843	-0.006356	0.033097	0.033654
4	car	5	1	11	0.018689	0.012665	0.031706	0.033316	0.058092	0.05923
4	car	5	1	12	-0.010935	-0.009345	-0.008982	-0.008936	0.03599	0.035958
4	car	5	1	13	0.001379	0.000849	0.001069	0.001175	0.032735	0.032662
4	car	5	1	14	0.007462	0.008592	0.006224	0.00708	0.012015	0.010797
4	car	5	1	15	0.022369	0.017221	0.015168	0.013462	0.045752	0.04499
4	car	5	1	16	0.051416	0.049591	0.053386	0.054801	0.050776	0.04981
4	car	5	1	17	0.027782	0.02393	0.027894	0.026466	0.053018	0.052728
4	car	5	1	18	0.086795	0.091105	0.087653	0.092011	0.087058	0.088356
4	car	5	1	19	-0.009639	-0.009586	0.001688	0.001665	0.034899	0.034712
4	car	5	1	20	-0.010579	-0.007191	-0.006006	-0.005415	0.032311	0.031841
4	car	5	1	21	0.027043	0.0211	0.024815	0.026131	0.056248	0.056367
4	gla	1	2	1	-0.010188	-0.009442	-0.00871	-0.008869	0.034487	0.034392
4	gla	1	2	2	0.001331	0.001381	0.001001	0.000886	0.03227	0.032128
4	gla	1	2	3	0.012381	0.011453	0.012329	0.010441	0.009277	0.009945
4	gla	1	2	4	0.020597	0.019314	0.014918	0.014658	0.044714	0.044907
4	gla	1	2	5	0.037623	0.036753	0.039139	0.04516	0.038374	0.04267
4	gla	1	2	6	0.046032	0.047443	0.053273	0.056749	0.058573	0.059399
4	gla	1	2	7	0.080277	0.082547	0.093768	0.092529	0.083254	0.0834
4	gla	1	2	8	-0.002694	-0.002548	-0.002563	-0.002507	0.03132	0.031429
4	gla	1	2	9	-0.004826	-0.005592	-0.005359	-0.006245	0.032358	0.032497
4	gla	1	2	10	-0.010202	-0.00917	-0.010018	-0.010431	0.034885	0.034952
4	gla	1	2	11	0.013691	0.003589	0.024218	0.024085	0.046093	0.046648
4	gla	1	2	12	-0.010299	-0.009303	-0.008521	-0.008654	0.034743	0.034685
4	gla	1	2	13	0.001227	0.001346	0.000902	0.000769	0.032248	0.032037
4	gla	1	2	14	0.013406	0.013784	0.012499	0.010231	0.010025	0.010687
4	gla	1	2	15	0.018575	0.016682	0.015266	0.016842	0.044885	0.045587
4	gla	1	2	16	0.045472	0.046128	0.054693	0.05471	0.046397	0.046805
4	gla	1	2	17	0.045644	0.043277	0.04639	0.046961	0.058547	0.05871
4	gla	1	2	18	0.093673	0.092324	0.114471	0.114351	0.085453	0.085479
4	gla	1	2	19	-0.006785	-0.007838	-0.001326	-0.001584	0.032304	0.032677
4	gla	1	2	20	-0.015364	-0.016104	-0.006484	-0.007659	0.034957	0.034056
4	gla	1	2	21	0.019567	0.0163	0.039265	0.039924	0.055998	0.057569
4	not	1	2	1	-0.011121	-0.009835	-0.008928	-0.008988	0.036308	0.036009
4	not	1	2	2	0.000796	-7.6e-05	0.001348	0.001444	0.03192	0.031618
4	not	1	2	3	0.017065	0.016931	0.013003	0.014498	0.006633	0.007094
4	not	1	2	4	0.018538	0.018059	0.021416	0.024122	0.043792	0.044692
4	not	1	2	5	0.040463	0.036831	0.046803	0.043004	0.041272	0.036385
4	not	1	2	6	0.060776	0.057046	0.060798	0.05591	0.062778	0.062076
4	not	1	2	7	0.087734	0.079448	0.081595	0.066644	0.090584	0.08571
4	not	1	2	8	-0.003695	-0.003614	-0.004805	-0.00549	0.028656	0.028358
4	not	1	2	9	-0.005714	-0.005721	-0.005867	-0.008116	0.035083	0.035905
4	not	1	2	10	-0.005811	-0.004798	-0.010159	-0.013534	0.030368	0.030331
4	not	1	2	11	0.017223	0.018042	0.034401	0.042909	0.053669	0.058522
4	not	1	2	12	-0.010716	-0.009818	-0.008677	-0.008399	0.035711	0.035526
4	not	1	2	13	0.001183	0.000919	0.001325	0.001191	0.032575	0.032473
4	not	1	2	14	0.014041	0.013799	0.011958	0.009966	0.011415	0.010223
4	not	1	2	15	0.0226	0.021821	0.024651	0.026025	0.044885	0.044857
4	not	1	2	16	0.040048	0.039537	0.038998	0.044457	0.034769	0.039083
4	not	1	2	17	0.051348	0.04866	0.054815	0.054438	0.062549	0.062795
4	not	1	2	18	0.091043	0.091139	0.083147	0.074334	0.092602	0.089244
4	not	1	2	19	-0.005245	-0.005538	-0.001929	-0.003189	0.034854	0.035582
4	not	1	2	20	-0.005912	-0.005812	-0.005846	-0.008264	0.028986	0.029038
4	not	1	2	21	0.015227	0.018657	0.030781	0.036292	0.046494	0.052473
4	oxf	1	2	1	-0.009631	-0.008497	-0.009723	-0.00952	0.035536	0.035596
4	oxf	1	2	2	0.001198	0.000906	0.000958	0.000909	0.032886	0.033048
4	oxf	1	2	3	0.012856	0.010673	0.011363	0.011941	0.009164	0.008469
4	oxf	1	2	4	0.014581	0.013305	0.013818	0.014026	0.046275	0.045916
4	oxf	1	2	5	0.04019	0.03976	0.053357	0.051791	0.046423	0.04547
4	oxf	1	2	6	0.026062	0.024087	0.030939	0.029945	0.052443	0.052266
4	oxf	1	2	7	0.095445	0.098229	0.094372	0.096335	0.087914	0.087534
4	oxf	1	2	8	-0.005108	-0.004378	-0.007355	-0.007341	0.032869	0.032911
4	oxf	1	2	9	-0.008684	-0.007285	-0.009339	-0.009137	0.03132	0.03115
4	oxf	1	2	10	-0.004053	-0.001415	-0.012669	-0.013414	0.033886	0.03382
4	oxf	1	2	11	0.011795	0.008203	0.026425	0.027798	0.055636	0.056992
4	oxf	1	2	12	-0.009833	-0.007802	-0.009263	-0.009369	0.035569	0.035713
4	oxf	1	2	13	0.001629	0.00052	0.001828	0.00184	0.033022	0.033176
4	oxf	1	2	14	0.012905	0.013605	0.009256	0.009955	0.013112	0.013791
4	oxf	1	2	15	0.014873	0.010422	0.016252	0.015553	0.044791	0.04432
4	oxf	1	2	16	0.047548	0.043565	0.055607	0.058244	0.046828	0.045811
4	oxf	1	2	17	0.019368	0.012226	0.0239	0.026913	0.049854	0.051292
4	oxf	1	2	18	0.11019	0.110134	0.106751	0.108027	0.085886	0.087518
4	oxf	1	2	19	-0.007747	-0.007165	-0.001288	-0.001651	0.031235	0.031175
4	oxf	1	2	20	-0.010023	-0.010055	-0.00907	-0.008984	0.032647	0.033561
4	oxf	1	2	21	0.02122	0.016748	0.022462	0.024744	0.056751	0.060705
5	cam	1	2	1	-0.008652	-0.008048	-0.008648	-0.008402	0.036883	0.036787
5	cam	1	2	2	0.000491	0.000228	0.000655	0.000484	0.03284	0.032626
5	cam	1	2	3	0.016467	0.015962	0.017396	0.018572	0.007857	0.00812
5	cam	1	2	4	0.004698	0.005463	-0.003897	-0.003488	0.039631	0.03975
5	cam	1	2	5	0.032064	0.033895	0.043535	0.042877	0.042533	0.041991
5	cam	1	2	6	0.040441	0.042127	0.043471	0.049284	0.050901	0.052727
5	cam	1	2	7	0.059174	0.062852	0.061506	0.064333	0.0674	0.067755
5	cam	1	2	8	-0.004037	-0.004233	-0.004388	-0.004036	0.034287	0.036013
5	cam	1	2	9	-0.003468	-0.004363	-0.004129	-0.005585	0.029644	0.029988
5	cam	1	2	10	-0.00879	-0.010136	-0.002623	-0.004649	0.024965	0.025199
5	cam	1	2	11	-0.001923	0.00085	0.011776	0.015489	0.041767	0.041677
5	cam	1	2	12	-0.008986	-0.008641	-0.009376	-0.009289	0.036937	0.036995
5	cam	1	2	13	0.000983	0.00075	0.001051	0.000952	0.03354	0.033123
5	cam	1	2	14	0.010952	0.011394	0.009408	0.009453	0.006174	0.005825
5	cam	1	2	15	0.005429	0.005743	0.002214	0.001851	0.040344	0.040298
5	cam	1	2	16	0.027255	0.027139	0.03693	0.036006	0.047278	0.046878
5	cam	1	2	17	0.029135	0.029418	0.027627	0.028015	0.046483	0.046838
5	cam	1	2	18	0.077573	0.079309	0.076615	0.083321	0.068567	0.069291
5	cam	1	2	19	-0.005182	-0.006327	0.002957	0.002075	0.031114	0.03155
5	cam	1	2	20	-0.009076	-0.010234	-0.006902	-0.007647	0.027846	0.027751
5	cam	1	2	21	0.009976	0.012491	0.011087	0.017851	0.049532	0.050437
5	car	1	2	1	-0.009565	-0.008873	-0.008672	-0.008636	0.037244	0.037159
5	car	1	2	2	0.000331	4.3e-05	0.000675	0.000516	0.033184	0.033339
5	car	1	2	3	0.01568	0.01549	0.017714	0.019354	0.007108	0.007343
5	car	1	2	4	0.004826	0.004424	-0.001952	-0.002464	0.040678	0.040832
5	car	1	2	5	0.03594	0.035916	0.044884	0.045658	0.04326	0.042695
5	car	1	2	6	0.046437	0.045801	0.05739	0.055104	0.054916	0.053716
5	car	1	2	7	0.058088	0.060125	0.059389	0.070773	0.068291	0.070353
5	car	1	2	8	-0.003971	-0.003983	-0.003641	-0.003361	0.03391	0.03437
5	car	1	2	9	-0.005255	-0.004996	-0.006832	-0.005138	0.030322	0.030247
5	car	1	2	10	-0.007997	-0.007918	-0.008845	-0.008281	0.027124	0.027021
5	car	1	2	11	-0.00466	-0.005049	0.01206	0.013279	0.040854	0.041131
5	car	1	2	12	-0.009492	-0.008735	-0.009027	-0.008714	0.037326	0.037325
5	car	1	2	13	0.00078	0.00069	0.001172	0.000984	0.034052	0.034259
5	car	1	2	14	0.009209	0.009472	0.007012	0.007652	0.006513	0.006088
5	car	1	2	15	0.007978	0.00818	-0.000128	-0.000994	0.041999	0.042057
5	car	1	2	16	0.033535	0.033343	0.038151	0.040412	0.048101	0.047076
5	car	1	2	17	0.03111	0.030355	0.035066	0.031713	0.049716	0.048743
5	car	1	2	18	0.074261	0.074561	0.077572	0.081116	0.070352	0.070421
5	car	1	2	19	-0.006064	-0.005814	-0.002155	-0.001516	0.031916	0.032067
5	car	1	2	20	-0.009692	-0.009406	-0.004238	-0.004187	0.029827	0.03003
5	car	1	2	21	0.012138	0.011992	0.021356	0.021776	0.053573	0.052345
5	gla	1	1	1	-0.009373	-0.009076	-0.0088	-0.008994	0.036839	0.036798
5	gla	1	1	2	0.000864	0.001002	0.000765	0.000946	0.033393	0.033653
5	gla	1	1	3	0.015549	0.015343	0.017604	0.017189	0.008487	0.008272
5	gla	1	1	4	0.006234	0.005861	0.000412	0.000226	0.039199	0.038947
5	gla	1	1	5	0.03944	0.037553	0.041952	0.043111	0.042573	0.043293
5	gla	1	1	6	0.041076	0.040557	0.041953	0.043508	0.052646	0.053348
5	gla	1	1	7	0.075187	0.072755	0.081326	0.078835	0.076273	0.07566
5	gla	1	1	8	-0.003161	-0.003397	-0.003064	-0.003071	0.032546	0.032653
5	gla	1	1	9	-0.000844	-0.000897	-0.002856	-0.002828	0.029482	0.029348
5	gla	1	1	10	-0.006337	-0.006166	-0.006545	-0.005737	0.02537	0.025292
5	gla	1	1	11	-0.00745	-0.007885	0.008292	0.007611	0.04439	0.044531
5	gla	1	1	12	-0.009042	-0.008798	-0.009217	-0.009361	0.036933	0.03687
5	gla	1	1	13	0.001402	0.0015	0.001241	0.001206	0.034581	0.034721
5	gla	1	1	14	0.010429	0.009932	0.008726	0.007411	0.00772	0.007537
5	gla	1	1	15	0.006223	0.00578	-0.001099	-0.000624	0.039751	0.039844
5	gla	1	1	16	0.043416	0.04234	0.048051	0.045568	0.047196	0.047519
5	gla	1	1	17	0.038991	0.039104	0.040117	0.039574	0.051837	0.051507
5	gla	1	1	18	0.077308	0.075691	0.077515	0.077218	0.074979	0.074863
5	gla	1	1	19	-0.004816	-0.004802	0.00012	0.000264	0.030011	0.029847
5	gla	1	1	20	-0.007279	-0.005603	-0.004354	-0.003139	0.028096	0.027934
5	gla	1	1	21	0.005086	0.003538	0.01354	0.01131	0.051362	0.051593
5	gla	2	1	1	-0.009209	-0.008687	-0.008256	-0.008199	0.036568	0.036555
5	gla	2	1	2	0.001138	0.001275	0.000673	0.000619	0.032618	0.032815
5	gla	2	1	3	0.016721	0.016296	0.02115	0.020965	0.007039	0.006737
5	gla	2	1	4	0.008073	0.006809	-0.000215	-0.001717	0.039062	0.038555
5	gla	2	1	5	0.032474	0.032992	0.045024	0.044785	0.038923	0.039321
5	gla	2	1	6	0.039578	0.038799	0.047087	0.048857	0.052917	0.053497
5	gla	2	1	7	0.068505	0.06352	0.080409	0.077289	0.072447	0.072059
5	gla	2	1	8	-0.00316	-0.003196	-0.003474	-0.003482	0.03287	0.032833
5	gla	2	1	9	-0.005146	-0.004914	-0.004147	-0.004623	0.028721	0.028485
5	gla	2	1	10	-0.010349	-0.009824	-0.007647	-0.007057	0.024966	0.024867
5	gla	2	1	11	-0.010046	-0.009609	0.007231	0.00624	0.041411	0.041122
5	gla	2	1	12	-0.009675	-0.009418	-0.00906	-0.008961	0.036718	0.036595
5	gla	2	1	13	0.001458	0.00152	0.001115	0.000999	0.033119	0.033198
5	gla	2	1	14	0.009332	0.008625	0.011622	0.008055	0.006329	0.006469
5	gla	2	1	15	0.008211	0.007954	0.002828	0.002443	0.039513	0.039127
5	gla	2	1	16	0.041368	0.038927	0.049979	0.051221	0.046042	0.045916
5	gla	2	1	17	0.036645	0.037726	0.041074	0.042491	0.051372	0.05174
5	gla	2	1	18	0.076552	0.074655	0.08226	0.081652	0.074316	0.074836
5	gla	2	1	19	-0.006261	-0.006623	-0.000292	-0.000382	0.029328	0.029339
5	gla	2	1	20	-0.009911	-0.008845	-0.00611	-0.004968	0.028505	0.028075
5	gla	2	1	21	0.009393	0.008151	0.026603	0.026036	0.051462	0.04918
5	gla	3	1	1	-0.009156	-0.008647	-0.008991	-0.008972	0.037281	0.037317
5	gla	3	1	2	0.000858	0.000991	0.000745	0.000847	0.03314	0.033414
5	gla	3	1	3	0.014282	0.014311	0.021166	0.019899	0.007788	0.00742
5	gla	3	1	4	0.004923	0.004485	0.000812	-0.000346	0.040025	0.039702
5	gla	3	1	5	0.038107	0.036238	0.046868	0.045766	0.042377	0.042185
5	gla	3	1	6	0.036318	0.037002	0.049404	0.046172	0.052363	0.051494
5	gla	3	1	7	0.079973	0.080826	0.088122	0.085659	0.076366	0.075359
5	gla	3	1	8	-0.003384	-0.003389	-0.004165	-0.004255	0.032387	0.032296
5	gla	3	1	9	-0.001944	-0.001893	-0.002106	-0.001569	0.028762	0.028582
5	gla	3	1	10	-0.004955	-0.005056	-0.007164	-0.007296	0.024818	0.024815
5	gla	3	1	11	-0.007827	-0.008176	0.007993	0.006082	0.043516	0.043762
5	gla	3	1	12	-0.009312	-0.008972	-0.009901	-0.010024	0.037381	0.037388
5	gla	3	1	13	0.00143	0.001523	0.000748	0.000769	0.033688	0.033813
5	gla	3	1	14	0.00801	0.007303	0.012947	0.012137	0.008489	0.009051
5	gla	3	1	15	0.005238	0.004619	0.000567	0.000853	0.040294	0.040146
5	gla	3	1	16	0.045729	0.045121	0.051	0.051423	0.046073	0.046033
5	gla	3	1	17	0.038751	0.039056	0.045338	0.046545	0.052679	0.05293
5	gla	3	1	18	0.077874	0.080625	0.087286	0.083226	0.076456	0.075886
5	gla	3	1	19	-0.004303	-0.00439	0.001568	0.001407	0.029865	0.029831
5	gla	3	1	20	-0.009181	-0.009115	-0.003091	-0.002637	0.030296	0.030014
5	gla	3	1	21	0.009908	0.011092	0.021852	0.020774	0.052266	0.052212
5	gla	4	1	1	-0.009542	-0.009353	-0.008928	-0.009247	0.037101	0.037086
5	gla	4	1	2	0.000415	0.000601	0.000829	0.000956	0.033272	0.033373
5	gla	4	1	3	0.015537	0.014957	0.02244	0.020896	0.007983	0.007863
5	gla	4	1	4	0.006382	0.006428	-0.004072	-0.004487	0.039315	0.039154
5	gla	4	1	5	0.034703	0.035411	0.043889	0.044808	0.040548	0.041479
5	gla	4	1	6	0.044492	0.043894	0.047018	0.050257	0.054549	0.055231
5	gla	4	1	7	0.072428	0.072811	0.071365	0.070733	0.073553	0.073282
5	gla	4	1	8	-0.003318	-0.00326	-0.005067	-0.005183	0.033416	0.033082
5	gla	4	1	9	-0.004002	-0.003783	-0.000526	-0.00076	0.02972	0.029799
5	gla	4	1	10	-0.006419	-0.006099	-0.004189	-0.003825	0.024133	0.023895
5	gla	4	1	11	-0.013195	-0.013419	0.004161	0.001215	0.044039	0.045086
5	gla	4	1	12	-0.010018	-0.009736	-0.009601	-0.010013	0.037603	0.03756
5	gla	4	1	13	0.000757	0.000876	0.000875	0.00103	0.034267	0.03422
5	gla	4	1	14	0.008837	0.008783	0.009099	0.00971	0.00669	0.007304
5	gla	4	1	15	0.007382	0.007337	-0.001612	-0.000866	0.040855	0.040798
5	gla	4	1	16	0.043344	0.043779	0.045703	0.049163	0.047873	0.048003
5	gla	4	1	17	0.036181	0.037463	0.032252	0.039442	0.050027	0.05174
5	gla	4	1	18	0.088575	0.089803	0.08517	0.085138	0.074593	0.075279
5	gla	4	1	19	-0.003589	-0.003604	0.001929	0.00156	0.029131	0.028989
5	gla	4	1	20	-0.007405	-0.006885	-0.005141	-0.004432	0.027548	0.027071
5	gla	4	1	21	0.009187	0.007909	0.019561	0.014666	0.052028	0.050818
5	gla	5	1	1	-0.008731	-0.00844	-0.008813	-0.008904	0.036852	0.03684
5	gla	5	1	2	0.000343	0.000462	0.000906	0.001	0.033226	0.033479
5	gla	5	1	3	0.016004	0.015633	0.02041	0.019643	0.007976	0.007878
5	gla	5	1	4	0.006832	0.006225	-0.000444	-0.001673	0.040323	0.040159
5	gla	5	1	5	0.03547	0.03439	0.044438	0.044681	0.041226	0.041827
5	gla	5	1	6	0.039711	0.040309	0.043039	0.045929	0.053961	0.054554
5	gla	5	1	7	0.079371	0.076199	0.081982	0.080151	0.076607	0.076206
5	gla	5	1	8	-0.003458	-0.003332	-0.005341	-0.005512	0.034542	0.034455
5	gla	5	1	9	-0.00261	-0.001846	-0.003587	-0.003103	0.029451	0.029557
5	gla	5	1	10	-0.005795	-0.005939	-0.006836	-0.006199	0.025704	0.025356
5	gla	5	1	11	0.001932	0.001256	0.005592	0.002872	0.044765	0.044893
5	gla	5	1	12	-0.009274	-0.00899	-0.009295	-0.009474	0.036955	0.036822
5	gla	5	1	13	0.000771	0.000813	0.001315	0.001303	0.034444	0.034504
5	gla	5	1	14	0.009308	0.009644	0.013007	0.010402	0.007686	0.007462
5	gla	5	1	15	0.009348	0.009013	-0.000959	-0.001934	0.040278	0.039915
5	gla	5	1	16	0.043852	0.043017	0.04917	0.050599	0.045749	0.045326
5	gla	5	1	17	0.040829	0.039193	0.041065	0.04393	0.05259	0.053254
5	gla	5	1	18	0.083428	0.08321	0.082223	0.086744	0.077367	0.07802
5	gla	5	1	19	-0.00418	-0.003737	0.000441	0.001151	0.029949	0.029707
5	gla	5	1	20	-0.009742	-0.009424	-0.004218	-0.003124	0.029932	0.029895
5	gla	5	1	21	0.010047	0.009113	0.020524	0.017681	0.050827	0.051332
5	not	1	2	1	-0.009535	-0.008872	-0.008406	-0.008628	0.037484	0.03724
5	not	1	2	2	0.000626	0.000731	0.000971	0.00088	0.033539	0.033514
5	not	1	2	3	0.019514	0.020468	0.020843	0.021267	0.008756	0.008792
5	not	1	2	4	0.002651	0.00414	-0.002843	0.002531	0.040589	0.041931
5	not	1	2	5	0.039328	0.035898	0.054712	0.045229	0.042033	0.037626
5	not	1	2	6	0.040674	0.038329	0.05294	0.045698	0.05476	0.05282
5	not	1	2	7	0.076012	0.063483	0.100513	0.084314	0.075031	0.069883
5	not	1	2	8	-0.004894	-0.005321	-0.002453	-0.002277	0.032373	0.032307
5	not	1	2	9	-0.005064	-0.006807	-0.005116	-0.006949	0.030544	0.030911
5	not	1	2	10	-0.008321	-0.009253	-0.013627	-0.013736	0.029037	0.029892
5	not	1	2	11	-0.002349	0.008972	0.03378	0.040143	0.041176	0.042678
5	not	1	2	12	-0.009965	-0.009287	-0.009113	-0.009106	0.037292	0.037224
5	not	1	2	13	0.000925	0.001063	0.001384	0.00134	0.033651	0.033509
5	not	1	2	14	0.015495	0.014749	0.016254	0.015059	0.008714	0.008284
5	not	1	2	15	0.007131	0.0085	-0.002781	-0.001528	0.041929	0.042128
5	not	1	2	16	0.058235	0.059303	0.059454	0.059031	0.041631	0.041818
5	not	1	2	17	0.036406	0.03615	0.04673	0.044067	0.055019	0.054231
5	not	1	2	18	0.077127	0.069856	0.075217	0.06657	0.07252	0.068742
5	not	1	2	19	-0.006836	-0.007674	-0.000476	-0.001014	0.034508	0.034189
5	not	1	2	20	-0.008004	-0.009808	-0.003729	-0.005189	0.031705	0.032549
5	not	1	2	21	0.0117	0.037783	0.036619	0.05561	0.043526	0.047035
5	oxf	1	2	1	-0.00972	-0.008935	-0.009654	-0.009288	0.037175	0.037221
5	oxf	1	2	2	0.000581	0.000374	0.000863	0.000727	0.033854	0.034091
5	oxf	1	2	3	0.01464	0.014341	0.016773	0.015861	0.006509	0.005885
5	oxf	1	2	4	0.005191	0.00537	0.000395	-0.000899	0.041358	0.041335
5	oxf	1	2	5	0.036537	0.036207	0.047489	0.045337	0.048118	0.049029
5	oxf	1	2	6	0.040031	0.037082	0.043464	0.041434	0.051705	0.05087
5	oxf	1	2	7	0.069322	0.071131	0.078816	0.089675	0.071375	0.074008
5	oxf	1	2	8	-0.004597	-0.004526	-0.005679	-0.005468	0.033513	0.03411
5	oxf	1	2	9	-0.003092	-0.002853	-0.005642	-0.004915	0.029049	0.029451
5	oxf	1	2	10	-0.009078	-0.009775	-0.007485	-0.008233	0.025277	0.025951
5	oxf	1	2	11	-0.000496	0.000389	0.012472	0.013087	0.045236	0.045854
5	oxf	1	2	12	-0.009688	-0.008917	-0.009806	-0.009533	0.037323	0.037365
5	oxf	1	2	13	0.000959	0.000707	0.001042	0.000891	0.034817	0.034993
5	oxf	1	2	14	0.010488	0.010653	0.014753	0.014952	0.007965	0.008325
5	oxf	1	2	15	0.007693	0.007079	-0.002063	-0.002638	0.041363	0.041236
5	oxf	1	2	16	0.038716	0.037672	0.051008	0.049293	0.048716	0.049141
5	oxf	1	2	17	0.036044	0.033556	0.03552	0.033364	0.050953	0.050226
5	oxf	1	2	18	0.077443	0.07734	0.083979	0.08887	0.072398	0.073852
5	oxf	1	2	19	-0.00724	-0.006767	0.001429	0.001876	0.033041	0.033062
5	oxf	1	2	20	-0.011198	-0.011699	0.002363	0.002839	0.030009	0.029886
5	oxf	1	2	21	0.00517	0.00608	0.019366	0.017442	0.049875	0.049035
6	cam	1	2	1	-0.006712	-0.006207	-0.005666	-0.005632	0.035895	0.035744
6	cam	1	2	2	0.000678	0.000593	0.000932	0.000987	0.035586	0.035621
6	cam	1	2	3	0.006284	0.007442	-0.012361	-0.002761	0.016948	0.018075
6	cam	1	2	4	0.000424	0.000492	-0.000659	-0.000475	0.036471	0.036555
6	cam	1	2	5	0.014995	0.016302	0.021319	0.02203	0.044895	0.045264
6	cam	1	2	6	0.02308	0.0228	0.026383	0.024701	0.046688	0.046228
6	cam	1	2	7	0.048754	0.054674	0.058178	0.06049	0.06602	0.066309
6	cam	1	2	8	-0.00333	-0.003457	-0.00249	-0.002522	0.034794	0.035325
6	cam	1	2	9	-0.003829	-0.004792	-0.002494	-0.002872	0.031681	0.030676
6	cam	1	2	10	-0.004096	-0.004472	-0.000969	-0.000406	0.026512	0.028323
6	cam	1	2	11	-0.003367	-0.002098	0.014638	0.017434	0.051525	0.05084
6	cam	1	2	12	-0.006478	-0.006147	-0.00591	-0.005772	0.036159	0.035965
6	cam	1	2	13	0.000796	0.000761	0.001073	0.001269	0.036145	0.035978
6	cam	1	2	14	0.000382	0.001324	-0.010867	-0.002989	0.0248	0.025279
6	cam	1	2	15	0.003593	0.002875	-0.001231	-0.001177	0.036579	0.036435
6	cam	1	2	16	0.018486	0.019589	0.024913	0.026526	0.045558	0.045151
6	cam	1	2	17	0.022969	0.023812	0.027421	0.027543	0.050629	0.050732
6	cam	1	2	18	0.046999	0.04743	0.049939	0.053097	0.069884	0.070897
6	cam	1	2	19	-0.009905	-0.01093	-0.011554	-0.011785	0.033294	0.034024
6	cam	1	2	20	0.000993	0.000186	-0.002649	-0.004473	0.042451	0.047775
6	cam	1	2	21	0.004676	0.005751	0.002918	0.003208	0.079357	0.080744
6	car	1	2	1	-0.00673	-0.006301	-0.005917	-0.005966	0.035992	0.036024
6	car	1	2	2	0.000783	0.000578	0.000861	0.000787	0.035482	0.035843
6	car	1	2	3	0.007356	0.008653	-0.019229	-0.011615	0.015802	0.015544
6	car	1	2	4	0.000884	-0.000209	-0.002163	-0.002584	0.036434	0.036376
6	car	1	2	5	0.0137	0.013987	0.020782	0.022261	0.045362	0.045298
6	car	1	2	6	0.02608	0.025212	0.030857	0.028785	0.048313	0.047671
6	car	1	2	7	0.052364	0.051466	0.059643	0.061494	0.068764	0.069111
6	car	1	2	8	-0.003179	-0.002955	-0.003598	-0.003693	0.034333	0.035072
6	car	1	2	9	-0.002382	-0.001828	-0.002343	-0.002083	0.031613	0.031466
6	car	1	2	10	-0.002768	-0.002694	-0.000114	0.000643	0.02934	0.031481
6	car	1	2	11	-0.004936	-0.004167	0.008883	0.013199	0.054716	0.05633
6	car	1	2	12	-0.006912	-0.006236	-0.006695	-0.006577	0.035972	0.035898
6	car	1	2	13	0.000435	0.000171	0.001133	0.000971	0.035638	0.035667
6	car	1	2	14	0.007897	0.00893	-0.013519	-0.008614	0.023779	0.020902
6	car	1	2	15	0.0029	0.001714	-0.001436	-0.001643	0.036599	0.036751
6	car	1	2	16	0.017789	0.018991	0.019464	0.02178	0.045582	0.045345
6	car	1	2	17	0.024269	0.023329	0.029602	0.028079	0.050218	0.049864
6	car	1	2	18	0.056694	0.057416	0.063322	0.064382	0.070902	0.072321
6	car	1	2	19	-0.010091	-0.009515	-0.014676	-0.014438	0.031655	0.032151
6	car	1	2	20	-0.000948	-0.00103	-0.001424	0.002693	0.039567	0.044461
6	car	1	2	21	0.00222	0.003991	-0.000213	0.002238	0.073571	0.077126
6	gla	1	1	1	-0.006611	-0.006258	-0.00668	-0.006501	0.035838	0.035886
6	gla	1	1	2	0.000817	0.000925	0.000925	0.000958	0.034923	0.035221
6	gla	1	1	3	0.007843	0.006924	-0.00904	-0.00762	0.01868	0.017179
6	gla	1	1	4	0.002545	0.003035	0.001971	0.001896	0.036318	0.036342
6	gla	1	1	5	0.018177	0.017599	0.024667	0.023381	0.045603	0.045443
6	gla	1	1	6	0.021022	0.020728	0.030505	0.032076	0.049423	0.050004
6	gla	1	1	7	0.051345	0.052591	0.065192	0.058726	0.066289	0.065026
6	gla	1	1	8	-0.002002	-0.002292	-0.005196	-0.005243	0.033049	0.03316
6	gla	1	1	9	-0.007716	-0.008115	-0.004674	-0.005092	0.031523	0.031239
6	gla	1	1	10	-0.007087	-0.008591	-0.007844	-0.008454	0.026542	0.026596
6	gla	1	1	11	0.002148	0.003525	-0.000385	0.000155	0.050654	0.052753
6	gla	1	1	12	-0.006074	-0.005893	-0.00716	-0.007125	0.03593	0.035948
6	gla	1	1	13	0.000351	0.000474	0.000941	0.00107	0.035474	0.035631
6	gla	1	1	14	0.00497	0.006836	-0.009441	-0.004998	0.022816	0.027773
6	gla	1	1	15	0.003835	0.004847	0.00028	0.000155	0.036101	0.03605
6	gla	1	1	16	0.010127	0.009758	0.019876	0.019993	0.046523	0.046992
6	gla	1	1	17	0.025469	0.028099	0.035401	0.035989	0.05078	0.05083
6	gla	1	1	18	0.058131	0.057288	0.071147	0.067516	0.068386	0.06744
6	gla	1	1	19	-0.008953	-0.008849	-0.007921	-0.008003	0.030931	0.030658
6	gla	1	1	20	-0.000497	-0.000616	-0.004097	-0.003841	0.031271	0.030853
6	gla	1	1	21	-0.00524	-0.006091	0.011611	0.012424	0.056757	0.058443
6	gla	2	1	1	-0.006733	-0.006633	-0.006717	-0.006672	0.035506	0.035585
6	gla	2	1	2	0.000515	0.000651	0.000967	0.001046	0.034693	0.035092
6	gla	2	1	3	0.002739	0.002539	0.000256	-0.001614	0.021766	0.023657
6	gla	2	1	4	0.004363	0.003572	0.00654	0.006606	0.035912	0.03586
6	gla	2	1	5	0.018937	0.018846	0.027686	0.027041	0.044304	0.044343
6	gla	2	1	6	0.029818	0.030853	0.032082	0.033567	0.047537	0.047948
6	gla	2	1	7	0.060269	0.057602	0.066985	0.060521	0.067157	0.065665
6	gla	2	1	8	-0.00361	-0.003474	-0.005431	-0.005423	0.033343	0.033255
6	gla	2	1	9	-0.00447	-0.003613	-0.003877	-0.00306	0.029132	0.029265
6	gla	2	1	10	-0.005005	-0.004163	-0.006946	-0.006127	0.024786	0.024802
6	gla	2	1	11	-0.00116	-0.000752	0.012152	0.010709	0.053832	0.05419
6	gla	2	1	12	-0.006511	-0.00645	-0.005844	-0.005992	0.035748	0.035799
6	gla	2	1	13	0.000516	0.000673	0.001088	0.001269	0.035634	0.035919
6	gla	2	1	14	-0.004553	-0.003343	-0.000923	0.001028	0.021851	0.026498
6	gla	2	1	15	0.008653	0.007756	0.004616	0.004229	0.036042	0.036005
6	gla	2	1	16	0.016268	0.015562	0.023879	0.022337	0.045256	0.046012
6	gla	2	1	17	0.028121	0.027573	0.033392	0.033647	0.051591	0.051458
6	gla	2	1	18	0.046297	0.042147	0.047795	0.044908	0.064551	0.063352
6	gla	2	1	19	-0.010083	-0.010055	-0.006305	-0.006973	0.030004	0.029937
6	gla	2	1	20	-0.002896	-0.002559	-0.000661	8.8e-05	0.03239	0.032694
6	gla	2	1	21	0.003694	0.001955	0.010212	0.005971	0.065698	0.069774
6	gla	3	1	1	-0.006379	-0.00612	-0.006805	-0.006601	0.035417	0.035497
6	gla	3	1	2	0.00057	0.000687	0.000631	0.0007	0.034247	0.034616
6	gla	3	1	3	0.000899	0.000971	-0.003713	-0.002296	0.018102	0.019084
6	gla	3	1	4	0.008228	0.007749	0.006667	0.006891	0.035206	0.035116
6	gla	3	1	5	0.018791	0.017572	0.02464	0.022719	0.045258	0.04544
6	gla	3	1	6	0.031193	0.030964	0.033995	0.033797	0.048084	0.047849
6	gla	3	1	7	0.057066	0.051785	0.067284	0.06073	0.06417	0.062073
6	gla	3	1	8	-0.004181	-0.004001	-0.004732	-0.004891	0.032469	0.032109
6	gla	3	1	9	-0.008368	-0.007707	-0.005069	-0.004519	0.029254	0.029593
6	gla	3	1	10	-0.006624	-0.005504	-0.009871	-0.00894	0.024699	0.02444
6	gla	3	1	11	-0.00279	-0.003019	0.006209	0.004701	0.051966	0.052656
6	gla	3	1	12	-0.005737	-0.005834	-0.006648	-0.006906	0.035843	0.035961
6	gla	3	1	13	0.000362	0.000359	0.000936	0.001064	0.034987	0.03502
6	gla	3	1	14	-0.00263	-0.001619	-0.006668	-0.009157	0.021652	0.023773
6	gla	3	1	15	0.009522	0.009474	0.005788	0.006248	0.034557	0.034582
6	gla	3	1	16	0.014902	0.013847	0.021387	0.02142	0.046092	0.046906
6	gla	3	1	17	0.026933	0.027998	0.033424	0.033339	0.048943	0.048555
6	gla	3	1	18	0.064509	0.059963	0.07552	0.073676	0.067694	0.066258
6	gla	3	1	19	-0.012192	-0.012266	-0.005034	-0.005138	0.030129	0.030176
6	gla	3	1	20	-0.007648	-0.008183	-0.007258	-0.006736	0.029887	0.028768
6	gla	3	1	21	-0.002952	-0.004126	-0.021059	-0.02154	0.059182	0.059704
6	gla	4	1	1	-0.006479	-0.006405	-0.005503	-0.005751	0.035825	0.035875
6	gla	4	1	2	0.000744	0.000864	0.000581	0.000821	0.035158	0.035466
6	gla	4	1	3	0.0013	0.002116	-0.008919	-0.005229	0.019234	0.018821
6	gla	4	1	4	0.006137	0.005117	0.003853	0.004068	0.035954	0.035995
6	gla	4	1	5	0.016755	0.017308	0.0203	0.019595	0.045992	0.046532
6	gla	4	1	6	0.027408	0.028205	0.031087	0.031407	0.047443	0.047191
6	gla	4	1	7	0.054279	0.051485	0.0621	0.062915	0.066481	0.065962
6	gla	4	1	8	-0.002887	-0.002907	-0.003766	-0.003546	0.034325	0.034245
6	gla	4	1	9	-0.001955	-0.001324	-0.002371	-0.001563	0.031145	0.031195
6	gla	4	1	10	-0.003971	-0.003197	-0.002686	-0.002229	0.026809	0.026875
6	gla	4	1	11	-0.006922	-0.007276	-0.005021	-0.006411	0.051362	0.053096
6	gla	4	1	12	-0.005891	-0.005968	-0.006478	-0.006782	0.035982	0.036002
6	gla	4	1	13	0.000637	0.0007	0.000795	0.000819	0.036183	0.036179
6	gla	4	1	14	-0.004408	-0.004802	-0.008002	-0.005584	0.026959	0.027972
6	gla	4	1	15	0.007663	0.007428	0.001322	0.00079	0.035979	0.03579
6	gla	4	1	16	0.01163	0.01208	0.021028	0.020453	0.046357	0.046671
6	gla	4	1	17	0.024684	0.025711	0.028017	0.029242	0.049174	0.050107
6	gla	4	1	18	0.05006	0.046769	0.051623	0.055707	0.066731	0.067243
6	gla	4	1	19	-0.010597	-0.01013	-0.006936	-0.007243	0.02958	0.029493
6	gla	4	1	20	-0.003722	-0.002329	-0.00672	-0.006939	0.034329	0.033585
6	gla	4	1	21	0.000961	0.001386	0.018761	0.019212	0.065228	0.065685
6	gla	5	1	1	-0.006979	-0.006749	-0.006637	-0.006654	0.035352	0.03552
6	gla	5	1	2	0.000689	0.000821	0.001096	0.001124	0.035109	0.035527
6	gla	5	1	3	0.002405	0.001713	0.000478	0.001698	0.018509	0.020834
6	gla	5	1	4	0.004487	0.003967	3.7e-05	-0.000366	0.036815	0.036743
6	gla	5	1	5	0.017866	0.017146	0.018049	0.019698	0.044484	0.045005
6	gla	5	1	6	0.028841	0.02961	0.028869	0.032031	0.047384	0.048133
6	gla	5	1	7	0.059121	0.057137	0.063606	0.058663	0.066179	0.065153
6	gla	5	1	8	-0.004866	-0.004672	-0.002426	-0.002722	0.034758	0.034674
6	gla	5	1	9	-0.004811	-0.003399	-0.001909	-0.001046	0.030343	0.03069
6	gla	5	1	10	-0.004538	-0.004164	-0.004593	-0.004237	0.026554	0.026194
6	gla	5	1	11	-0.001622	-0.002174	0.015527	0.016297	0.055756	0.054834
6	gla	5	1	12	-0.006448	-0.006283	-0.007034	-0.007016	0.035868	0.035964
6	gla	5	1	13	0.000265	0.000447	0.000945	0.000946	0.035958	0.03625
6	gla	5	1	14	-0.004541	-0.002621	-0.009767	-0.008927	0.01953	0.022068
6	gla	5	1	15	0.008434	0.007651	-0.000879	-0.001281	0.035616	0.035335
6	gla	5	1	16	0.014953	0.014052	0.024023	0.022724	0.045178	0.04527
6	gla	5	1	17	0.029711	0.02939	0.03515	0.036351	0.050848	0.050632
6	gla	5	1	18	0.049435	0.047451	0.05413	0.050954	0.067285	0.065822
6	gla	5	1	19	-0.009262	-0.00927	-0.009758	-0.00979	0.030242	0.030558
6	gla	5	1	20	-0.004019	-0.003788	-0.007582	-0.006509	0.034069	0.034622
6	gla	5	1	21	-0.001198	-0.001853	0.018218	0.018772	0.065715	0.069067
6	not	1	2	1	-0.007053	-0.006093	-0.007082	-0.006965	0.03562	0.035263
6	not	1	2	2	0.000252	0.000576	0.000769	0.000966	0.034505	0.034471
6	not	1	2	3	0.018575	0.009154	0.015707	0.021881	0.016352	0.012819
6	not	1	2	4	0.005132	0.007203	0.003313	0.006503	0.03567	0.03626
6	not	1	2	5	0.027557	0.024812	0.049338	0.044399	0.041156	0.039336
6	not	1	2	6	0.029747	0.021489	0.034688	0.028742	0.048958	0.047047
6	not	1	2	7	0.045129	0.009051	0.063337	0.037137	0.061506	0.053317
6	not	1	2	8	-0.005186	-0.004742	-0.005453	-0.005006	0.036221	0.036931
6	not	1	2	9	-0.016656	-0.016758	-0.010883	-0.011608	0.035142	0.035689
6	not	1	2	10	-0.006852	-0.001265	-0.017446	-0.013824	0.039009	0.041132
6	not	1	2	11	-0.010279	0.003794	0.025276	0.02893	0.058379	0.056946
6	not	1	2	12	-0.007114	-0.006315	-0.006775	-0.006802	0.035637	0.035271
6	not	1	2	13	0.000308	0.000135	0.000948	0.001245	0.035645	0.035483
6	not	1	2	14	0.015653	0.010952	0.013135	0.016679	0.022799	0.019084
6	not	1	2	15	0.004623	0.006729	0.002804	0.006583	0.035419	0.035879
6	not	1	2	16	0.052991	0.053997	0.051207	0.054	0.040932	0.040261
6	not	1	2	17	0.023299	0.02628	0.043058	0.043021	0.051655	0.050091
6	not	1	2	18	0.075635	0.073374	0.080504	0.081532	0.071773	0.068529
6	not	1	2	19	-0.014269	-0.016876	-0.013521	-0.014305	0.033882	0.03419
6	not	1	2	20	-0.010199	-0.01648	-0.021766	-0.032371	0.038254	0.039083
6	not	1	2	21	-0.000567	0.042382	0.003256	0.016419	0.060371	0.058571
6	oxf	1	2	1	-0.006454	-0.005906	-0.006868	-0.00674	0.03597	0.036175
6	oxf	1	2	2	0.000832	0.000602	0.000473	0.000384	0.036233	0.036462
6	oxf	1	2	3	0.002303	0.004168	-0.002758	0.003928	0.018281	0.018508
6	oxf	1	2	4	0.003207	0.001965	-0.001127	-0.002152	0.036023	0.035975
6	oxf	1	2	5	0.015759	0.014323	0.023604	0.023473	0.043777	0.043066
6	oxf	1	2	6	0.025876	0.024617	0.027776	0.025673	0.046677	0.045929
6	oxf	1	2	7	0.073326	0.07719	0.085554	0.088938	0.067455	0.067747
6	oxf	1	2	8	-0.003404	-0.003735	-0.005024	-0.005193	0.033874	0.033709
6	oxf	1	2	9	-0.003209	-0.002292	-0.002298	-0.001906	0.032903	0.033714
6	oxf	1	2	10	-0.006928	-0.006633	-0.01099	-0.009407	0.027177	0.027187
6	oxf	1	2	11	-0.002575	-0.001968	0.007037	0.009455	0.048139	0.047205
6	oxf	1	2	12	-0.006321	-0.005724	-0.00695	-0.006709	0.036126	0.036288
6	oxf	1	2	13	0.000607	0.000305	0.001051	0.000859	0.036628	0.036631
6	oxf	1	2	14	-0.002029	0.001785	-0.001469	0.004061	0.022384	0.024805
6	oxf	1	2	15	0.006044	0.006076	-0.002194	-0.002895	0.03627	0.036262
6	oxf	1	2	16	0.018218	0.016824	0.02389	0.024665	0.042242	0.042007
6	oxf	1	2	17	0.021959	0.022401	0.033324	0.032421	0.047195	0.046758
6	oxf	1	2	18	0.074074	0.074334	0.088206	0.085425	0.068611	0.068026
6	oxf	1	2	19	-0.010372	-0.01024	-0.005518	-0.004967	0.032739	0.033061
6	oxf	1	2	20	-0.008842	-0.009335	-0.011545	-0.01046	0.031534	0.029413
6	oxf	1	2	21	-0.000994	-0.000654	-0.000507	0.004394	0.05732	0.054694
7	cam	1	2	1	-0.007979	-0.007255	-0.007363	-0.007475	0.036671	0.03674
7	cam	1	2	2	0.002291	0.001976	0.00174	0.001583	0.034627	0.034185
7	cam	1	2	3	0.013402	0.012843	0.013875	0.012706	0.006566	0.005699
7	cam	1	2	4	-0.001025	-0.002169	-0.007773	-0.008254	0.039098	0.03913
7	cam	1	2	5	0.038473	0.038766	0.039964	0.044483	0.039369	0.042187
7	cam	1	2	6	0.015834	0.011951	0.020909	0.024207	0.046797	0.047654
7	cam	1	2	7	0.073599	0.069306	0.075581	0.083686	0.070005	0.071865
7	cam	1	2	8	-0.004871	-0.0051	-0.004912	-0.005633	0.034148	0.034395
7	cam	1	2	9	-0.004386	-0.004391	-0.004743	-0.005539	0.029556	0.028773
7	cam	1	2	10	-0.006262	-0.007012	-0.000566	-0.002224	0.027959	0.02942
7	cam	1	2	11	0.002456	-0.000581	0.001989	0.002781	0.041753	0.04186
7	cam	1	2	12	-0.009362	-0.008485	-0.008931	-0.008625	0.036693	0.036512
7	cam	1	2	13	0.00295	0.002367	0.002604	0.002003	0.03538	0.034801
7	cam	1	2	14	0.012187	0.011695	0.015413	0.015333	0.010059	0.010139
7	cam	1	2	15	0.003754	0.00229	-0.003145	-0.003619	0.039979	0.039892
7	cam	1	2	16	0.038495	0.037243	0.049197	0.04894	0.042625	0.04134
7	cam	1	2	17	0.023908	0.023325	0.03121	0.031663	0.048823	0.048973
7	cam	1	2	18	0.064469	0.063807	0.057399	0.061096	0.075853	0.077014
7	cam	1	2	19	-0.007646	-0.007039	-0.005449	-0.005519	0.029971	0.029526
7	cam	1	2	20	-0.004189	-0.002625	-0.001533	-0.003135	0.028627	0.029733
7	cam	1	2	21	-0.00184	-0.004684	0.006841	0.007985	0.045112	0.045086
7	car	1	2	1	-0.00909	-0.008519	-0.008297	-0.008241	0.036783	0.036941
7	car	1	2	2	0.002299	0.002203	0.002579	0.002349	0.035307	0.035128
7	car	1	2	3	0.013562	0.012295	0.01886	0.015924	0.006944	0.00632
7	car	1	2	4	-0.002628	-0.003857	-0.008154	-0.009459	0.038812	0.038583
7	car	1	2	5	0.040136	0.041721	0.038373	0.044544	0.03408	0.036677
7	car	1	2	6	0.017377	0.015801	0.020302	0.022141	0.047468	0.048824
7	car	1	2	7	0.082057	0.076873	0.083448	0.083773	0.069605	0.069879
7	car	1	2	8	-0.004923	-0.004484	-0.004846	-0.005115	0.035422	0.036083
7	car	1	2	9	-0.003995	-0.003808	-0.002951	-0.002259	0.028222	0.027796
7	car	1	2	10	-0.004481	-0.004294	-0.004954	-0.006074	0.02678	0.027445
7	car	1	2	11	-0.004826	-0.006777	4.3e-05	0.002031	0.038482	0.038357
7	car	1	2	12	-0.010408	-0.00981	-0.009145	-0.00913	0.036146	0.036081
7	car	1	2	13	0.003004	0.002666	0.002991	0.002617	0.03586	0.035392
7	car	1	2	14	0.013815	0.012966	0.016287	0.019793	0.011492	0.010167
7	car	1	2	15	0.002682	0.002141	-0.005085	-0.005527	0.039151	0.038787
7	car	1	2	16	0.04041	0.039452	0.048804	0.043779	0.039481	0.03537
7	car	1	2	17	0.022688	0.02213	0.028945	0.026732	0.045279	0.044426
7	car	1	2	18	0.073693	0.069192	0.063037	0.06693	0.073267	0.074662
7	car	1	2	19	-0.006194	-0.005688	-0.003702	-0.003048	0.028729	0.028554
7	car	1	2	20	-0.003814	-0.002555	-0.003118	-0.003901	0.025993	0.027002
7	car	1	2	21	-0.000691	-0.005237	0.010895	0.011196	0.042938	0.042939
7	gla	1	2	1	-0.009952	-0.009337	-0.008418	-0.008546	0.035655	0.035861
7	gla	1	2	2	0.002025	0.002083	0.002148	0.002193	0.034488	0.034465
7	gla	1	2	3	0.012983	0.011268	0.015053	0.014361	0.006391	0.005936
7	gla	1	2	4	-0.000883	-0.002452	-0.008807	-0.009537	0.037486	0.037211
7	gla	1	2	5	0.0441	0.050606	0.044643	0.051012	0.033116	0.03664
7	gla	1	2	6	0.031873	0.034218	0.037064	0.035422	0.04945	0.049014
7	gla	1	2	7	0.088192	0.0896	0.097527	0.099951	0.078544	0.078198
7	gla	1	2	8	-0.003928	-0.003804	-0.004495	-0.004878	0.033427	0.033533
7	gla	1	2	9	-0.006056	-0.005323	-0.005707	-0.005898	0.028919	0.028727
7	gla	1	2	10	-0.005325	-0.003871	-0.002738	-0.003333	0.028699	0.028832
7	gla	1	2	11	0.026073	0.018118	0.015428	0.021087	0.046112	0.050015
7	gla	1	2	12	-0.009677	-0.009171	-0.008915	-0.00883	0.0359	0.035942
7	gla	1	2	13	0.002102	0.001934	0.002555	0.002253	0.035279	0.034846
7	gla	1	2	14	0.010704	0.010999	0.011282	0.012406	0.009539	0.010025
7	gla	1	2	15	0.000623	-0.000304	-0.005952	-0.005722	0.037496	0.037347
7	gla	1	2	16	0.049079	0.042581	0.050529	0.047604	0.037645	0.035116
7	gla	1	2	17	0.032517	0.032826	0.026372	0.030106	0.047565	0.048426
7	gla	1	2	18	0.079334	0.084928	0.089597	0.08664	0.074529	0.074918
7	gla	1	2	19	-0.006648	-0.006896	-0.005214	-0.005037	0.028382	0.028343
7	gla	1	2	20	-0.006442	-0.005776	-0.00874	-0.009568	0.028022	0.028052
7	gla	1	2	21	0.013444	0.003194	0.005727	0.002494	0.044187	0.042483
7	not	1	1	1	-0.010412	-0.009902	-0.008569	-0.008668	0.036059	0.035979
7	not	1	1	2	0.002262	0.00201	0.003045	0.002695	0.034554	0.034022
7	not	1	1	3	0.02227	0.021774	0.019883	0.02108	0.007615	0.007275
7	not	1	1	4	0.004303	0.004406	0.003583	0.004606	0.038382	0.038602
7	not	1	1	5	0.037394	0.038112	0.033211	0.030038	0.023215	0.020156
7	not	1	1	6	0.032369	0.029791	0.041173	0.037435	0.051871	0.049488
7	not	1	1	7	0.071822	0.063898	0.081178	0.067967	0.07464	0.069936
7	not	1	1	8	-0.002977	-0.002942	-0.002372	-0.002734	0.034565	0.034655
7	not	1	1	9	-0.010533	-0.010981	-0.004398	-0.004775	0.031259	0.031291
7	not	1	1	10	-0.014828	-0.014261	-0.012059	-0.015012	0.028649	0.030088
7	not	1	1	11	-0.007364	-0.004527	0.001684	0.008851	0.035036	0.034442
7	not	1	1	12	-0.01094	-0.010468	-0.009039	-0.009242	0.035947	0.035862
7	not	1	1	13	0.002154	0.001999	0.002677	0.002586	0.034791	0.034396
7	not	1	1	14	0.021669	0.021246	0.008781	0.011166	0.007567	0.007046
7	not	1	1	15	0.005015	0.005268	-0.001285	-0.000441	0.038219	0.038708
7	not	1	1	16	0.048602	0.05092	0.046915	0.051198	0.030098	0.030919
7	not	1	1	17	0.034083	0.032186	0.039911	0.039166	0.050734	0.04966
7	not	1	1	18	0.071231	0.058447	0.077151	0.065665	0.072411	0.068325
7	not	1	1	19	-0.011532	-0.011877	-0.007306	-0.008395	0.031316	0.031553
7	not	1	1	20	-0.013953	-0.013401	-0.010904	-0.015007	0.028942	0.029575
7	not	1	1	21	0.027931	0.031587	0.039696	0.044673	0.050637	0.053236
7	not	2	1	1	-0.010548	-0.010341	-0.010681	-0.011074	0.035798	0.035613
7	not	2	1	2	0.002155	0.002198	0.001442	0.00128	0.034987	0.034204
7	not	2	1	3	0.020957	0.020558	0.018813	0.021449	0.005808	0.004988
7	not	2	1	4	-0.006346	-0.004693	-0.012949	-0.009826	0.039018	0.039445
7	not	2	1	5	0.049439	0.045811	0.043897	0.042503	0.029976	0.02801
7	not	2	1	6	0.029616	0.030536	0.042584	0.04266	0.049505	0.050123
7	not	2	1	7	0.11038	0.100166	0.112958	0.109452	0.076477	0.074859
7	not	2	1	8	-0.0034	-0.00408	-9.5e-05	-2.5e-05	0.034012	0.033886
7	not	2	1	9	-0.007236	-0.008433	-0.003336	-0.003095	0.030993	0.030638
7	not	2	1	10	-0.007036	-0.007361	0.002695	-0.000383	0.029962	0.031014
7	not	2	1	11	-0.002	0.001388	0.006292	0.014722	0.036707	0.038904
7	not	2	1	12	-0.010548	-0.010192	-0.010571	-0.010704	0.035849	0.035692
7	not	2	1	13	0.002078	0.002174	0.001916	0.001833	0.035407	0.034835
7	not	2	1	14	0.018954	0.019027	0.014091	0.017778	0.007928	0.006804
7	not	2	1	15	-0.000891	0.000436	-0.008502	-0.006021	0.037887	0.038082
7	not	2	1	16	0.054905	0.054736	0.060067	0.06431	0.03617	0.038335
7	not	2	1	17	0.045415	0.044792	0.048651	0.049541	0.051309	0.051526
7	not	2	1	18	0.080992	0.062998	0.093586	0.080186	0.070052	0.06632
7	not	2	1	19	-0.010619	-0.011364	-0.005408	-0.004943	0.031711	0.03197
7	not	2	1	20	-0.01215	-0.012612	-0.008517	-0.01472	0.028857	0.029138
7	not	2	1	21	-0.00262	0.002511	0.010343	0.031337	0.04112	0.046635
7	not	3	1	1	-0.010676	-0.010366	-0.008719	-0.009063	0.035675	0.035626
7	not	3	1	2	0.002438	0.002567	0.002323	0.002226	0.033049	0.034234
7	not	3	1	3	0.02117	0.021124	0.021671	0.02318	0.006572	0.006186
7	not	3	1	4	-0.005095	-0.003921	-0.00601	-0.004674	0.03987	0.040142
7	not	3	1	5	0.044634	0.043541	0.045759	0.041022	0.030591	0.026731
7	not	3	1	6	0.030868	0.033231	0.039369	0.038	0.049986	0.050373
7	not	3	1	7	0.099662	0.094315	0.096724	0.093469	0.076657	0.076331
7	not	3	1	8	-0.004277	-0.004732	-0.001829	-0.002583	0.025529	0.035725
7	not	3	1	9	-0.008902	-0.009539	-0.004984	-0.006486	0.032249	0.031779
7	not	3	1	10	-0.012683	-0.013691	-0.004351	-0.008393	0.033748	0.029964
7	not	3	1	11	-0.000459	0.00498	0.012219	0.017231	0.039399	0.042578
7	not	3	1	12	-0.010982	-0.010619	-0.009358	-0.009249	0.036209	0.036253
7	not	3	1	13	0.002146	0.002228	0.002723	0.002581	0.033207	0.034695
7	not	3	1	14	0.021444	0.021215	0.012113	0.013136	0.009197	0.008266
7	not	3	1	15	0.000524	0.001249	-0.002055	-0.001098	0.039863	0.040194
7	not	3	1	16	0.055037	0.057423	0.063032	0.064378	0.03811	0.037931
7	not	3	1	17	0.040861	0.041326	0.046668	0.046336	0.050138	0.050632
7	not	3	1	18	0.08647	0.073836	0.074805	0.063421	0.071677	0.068061
7	not	3	1	19	-0.00996	-0.010308	-0.007429	-0.007992	0.033127	0.03221
7	not	3	1	20	-0.012805	-0.013912	-0.007906	-0.014924	0.030118	0.028659
7	not	3	1	21	0.005331	0.012772	0.030355	0.03603	0.046771	0.050346
7	not	4	1	1	-0.010438	-0.010075	-0.008115	-0.008476	0.036482	0.036327
7	not	4	1	2	0.002471	0.002429	0.0031	0.002632	0.03541	0.034809
7	not	4	1	3	0.020752	0.020888	0.022024	0.023506	0.006895	0.006822
7	not	4	1	4	-0.003113	-0.001849	-0.004158	-0.00227	0.038122	0.038173
7	not	4	1	5	0.039652	0.03592	0.044785	0.042532	0.026447	0.024065
7	not	4	1	6	0.030556	0.029914	0.039358	0.043939	0.050164	0.051866
7	not	4	1	7	0.098669	0.09037	0.114528	0.109997	0.080175	0.078522
7	not	4	1	8	-0.003613	-0.003702	-0.002995	-0.00348	0.035727	0.03657
7	not	4	1	9	-0.007757	-0.008178	-0.005975	-0.007561	0.029842	0.029342
7	not	4	1	10	-0.010953	-0.011852	-0.007479	-0.010575	0.026863	0.02794
7	not	4	1	11	-0.005352	-0.002945	0.00581	0.010594	0.037041	0.036629
7	not	4	1	12	-0.0106	-0.009924	-0.008032	-0.00801	0.036189	0.036122
7	not	4	1	13	0.002313	0.002234	0.002693	0.002425	0.035631	0.035103
7	not	4	1	14	0.020115	0.020155	0.011154	0.012289	0.007889	0.007104
7	not	4	1	15	-0.000905	4.1e-05	-0.001117	-0.000676	0.038048	0.037904
7	not	4	1	16	0.052302	0.052984	0.064165	0.067475	0.035491	0.03567
7	not	4	1	17	0.035955	0.035165	0.04737	0.051988	0.051002	0.05213
7	not	4	1	18	0.083891	0.068192	0.097712	0.085428	0.073076	0.069117
7	not	4	1	19	-0.010074	-0.010715	-0.010201	-0.010307	0.033114	0.033338
7	not	4	1	20	-0.013014	-0.013485	-0.017295	-0.024957	0.029357	0.030425
7	not	4	1	21	0.001836	0.010164	0.034359	0.034831	0.044114	0.046008
7	not	5	1	1	-0.010651	-0.010199	-0.008647	-0.008959	0.035709	0.035539
7	not	5	1	2	0.002297	0.002451	0.002799	0.002655	0.034802	0.034159
7	not	5	1	3	0.0185	0.018556	0.019352	0.021526	0.006226	0.005911
7	not	5	1	4	-0.002585	-0.001677	-0.007009	-0.004713	0.037967	0.038336
7	not	5	1	5	0.054202	0.05319	0.046082	0.044282	0.033044	0.030888
7	not	5	1	6	0.037367	0.036279	0.046274	0.044237	0.0502	0.049782
7	not	5	1	7	0.094044	0.084838	0.110769	0.107341	0.075514	0.072543
7	not	5	1	8	-0.003656	-0.003923	-0.002846	-0.003035	0.032781	0.033195
7	not	5	1	9	-0.009353	-0.008978	-0.002738	-0.003237	0.030026	0.030414
7	not	5	1	10	-0.013349	-0.014188	-0.0054	-0.010607	0.027805	0.027991
7	not	5	1	11	0.007676	0.010142	0.026838	0.028245	0.042644	0.043264
7	not	5	1	12	-0.01086	-0.010192	-0.008736	-0.008604	0.035717	0.035572
7	not	5	1	13	0.002321	0.002247	0.00242	0.002232	0.03499	0.03467
7	not	5	1	14	0.01837	0.018775	0.009847	0.012732	0.0088	0.007452
7	not	5	1	15	0.000749	0.001788	-0.004266	-0.002577	0.036302	0.036556
7	not	5	1	16	0.054458	0.053859	0.052893	0.05486	0.036925	0.038623
7	not	5	1	17	0.040333	0.03988	0.038482	0.040183	0.04965	0.049856
7	not	5	1	18	0.091576	0.07816	0.094072	0.088817	0.069488	0.067237
7	not	5	1	19	-0.009316	-0.009932	-0.006118	-0.006192	0.031191	0.03236
7	not	5	1	20	-0.010637	-0.010981	-0.006416	-0.009997	0.028588	0.02806
7	not	5	1	21	-0.000381	0.00639	0.025864	0.036231	0.042423	0.047653
7	oxf	1	2	1	-0.009408	-0.008545	-0.008725	-0.008492	0.036641	0.036722
7	oxf	1	2	2	0.002339	0.002071	0.002284	0.002302	0.035213	0.035119
7	oxf	1	2	3	0.016094	0.014947	0.013844	0.013887	0.009425	0.009174
7	oxf	1	2	4	0.000389	-0.001004	-0.007442	-0.009598	0.039224	0.038856
7	oxf	1	2	5	0.040222	0.044255	0.040952	0.037754	0.033899	0.032073
7	oxf	1	2	6	0.024445	0.021653	0.031034	0.026131	0.047226	0.045778
7	oxf	1	2	7	0.086989	0.083676	0.08657	0.090581	0.075303	0.075291
7	oxf	1	2	8	-0.006429	-0.006064	-0.006871	-0.007274	0.033544	0.033781
7	oxf	1	2	9	-0.006319	-0.006055	-0.003781	-0.004612	0.029205	0.028532
7	oxf	1	2	10	-0.005275	-0.004274	-0.002709	-0.003829	0.02578	0.026106
7	oxf	1	2	11	0.00059	-0.001404	0.006543	0.008313	0.041224	0.041772
7	oxf	1	2	12	-0.009962	-0.008947	-0.008729	-0.008363	0.03657	0.036581
7	oxf	1	2	13	0.002775	0.002275	0.003089	0.002715	0.03556	0.035045
7	oxf	1	2	14	0.012062	0.010686	0.009386	0.011139	0.009493	0.009811
7	oxf	1	2	15	0.002017	0.001305	-0.010579	-0.011381	0.038821	0.038749
7	oxf	1	2	16	0.046245	0.043186	0.054443	0.053595	0.042867	0.040292
7	oxf	1	2	17	0.022017	0.0212	0.02298	0.019651	0.044025	0.04346
7	oxf	1	2	18	0.084085	0.076369	0.072501	0.07626	0.074092	0.075111
7	oxf	1	2	19	-0.007469	-0.007959	-0.008521	-0.008379	0.029417	0.029446
7	oxf	1	2	20	-0.003021	-0.001016	-0.002805	-0.004796	0.026252	0.026219
7	oxf	1	2	21	-0.000389	-0.005273	0.011805	0.010259	0.043992	0.043736
8	cam	1	2	1	-0.008523	-0.007886	-0.008431	-0.008218	0.033004	0.033107
8	cam	1	2	2	-0.000193	-0.000139	-0.000113	-0.000254	0.029583	0.02951
8	cam	1	2	3	0.023114	0.02252	0.024125	0.024296	0.004126	0.00357
8	cam	1	2	4	0.000771	-0.000323	-0.003646	-0.004148	0.033207	0.032985
8	cam	1	2	5	0.034913	0.034827	0.033909	0.036563	0.030013	0.032019
8	cam	1	2	6	0.032892	0.029974	0.034112	0.034072	0.040596	0.040476
8	cam	1	2	7	0.077107	0.082609	0.068303	0.078383	0.060475	0.062607
8	cam	1	2	8	-0.007411	-0.006901	-0.007441	-0.007172	0.028431	0.028221
8	cam	1	2	9	-0.001447	-0.00045	0.001501	0.00247	0.026133	0.026179
8	cam	1	2	10	-0.0043	-0.004627	-0.003354	-0.003968	0.024697	0.025923
8	cam	1	2	11	0.007776	0.007459	0.012336	0.01334	0.030878	0.031649
8	cam	1	2	12	-0.008095	-0.007406	-0.008038	-0.007951	0.033314	0.033291
8	cam	1	2	13	-0.000168	-0.000153	2e-05	9.2e-05	0.029442	0.029506
8	cam	1	2	14	0.018541	0.0175	0.016857	0.015754	0.014337	0.014289
8	cam	1	2	15	0.002748	0.001612	-0.000965	-0.001487	0.032077	0.031844
8	cam	1	2	16	0.031829	0.031269	0.034	0.033103	0.028921	0.027902
8	cam	1	2	17	0.030768	0.030215	0.032562	0.032206	0.040406	0.039975
8	cam	1	2	18	0.06613	0.067998	0.065951	0.068118	0.058992	0.059582
8	cam	1	2	19	-0.00195	-0.001533	0.003949	0.003723	0.029933	0.030032
8	cam	1	2	20	-0.004523	-0.004662	-0.001954	-0.00199	0.02472	0.025196
8	cam	1	2	21	-0.000642	-0.000196	0.013471	0.013002	0.029697	0.030172
8	car	1	2	1	-0.008205	-0.007735	-0.008094	-0.008106	0.034061	0.034295
8	car	1	2	2	-0.000807	-0.000757	-0.000268	-0.000425	0.030222	0.030835
8	car	1	2	3	0.02349	0.023278	0.025371	0.024375	0.004718	0.004907
8	car	1	2	4	0.002294	0.001542	-0.002456	-0.003112	0.033552	0.033413
8	car	1	2	5	0.033664	0.035302	0.029088	0.03161	0.02466	0.027654
8	car	1	2	6	0.030691	0.031403	0.035578	0.036955	0.043155	0.04287
8	car	1	2	7	0.05614	0.060008	0.052707	0.063324	0.058241	0.060687
8	car	1	2	8	-0.004785	-0.004359	-0.004062	-0.003629	0.029537	0.02875
8	car	1	2	9	-0.002314	-0.002273	0.001686	0.001953	0.026411	0.026008
8	car	1	2	10	-0.005744	-0.005565	-0.003545	-0.003055	0.025543	0.025267
8	car	1	2	11	0.010257	0.006881	0.011026	0.010955	0.031672	0.031578
8	car	1	2	12	-0.00838	-0.007619	-0.008344	-0.008113	0.03413	0.034137
8	car	1	2	13	-0.000357	-0.000273	-0.000314	-0.000371	0.03027	0.030908
8	car	1	2	14	0.015112	0.014629	0.014873	0.015577	0.014562	0.013921
8	car	1	2	15	0.003621	0.002636	-0.002942	-0.003567	0.033492	0.03308
8	car	1	2	16	0.033938	0.0346	0.038435	0.038141	0.032257	0.032226
8	car	1	2	17	0.027712	0.025906	0.028504	0.027793	0.040411	0.040222
8	car	1	2	18	0.067417	0.070121	0.074039	0.074842	0.061264	0.061657
8	car	1	2	19	-0.000305	0.00023	0.002938	0.002664	0.030141	0.029918
8	car	1	2	20	-0.002897	-0.002355	0.00134	0.001665	0.027758	0.02743
8	car	1	2	21	0.007776	0.006084	0.016489	0.013814	0.030556	0.031255
8	gla	1	2	1	-0.008812	-0.008161	-0.008604	-0.008219	0.034135	0.033999
8	gla	1	2	2	0.000109	0.000793	-0.000132	0.000524	0.031082	0.032053
8	gla	1	2	3	0.019302	0.018329	0.017548	0.016127	0.004267	0.005448
8	gla	1	2	4	0.001406	0.000717	-0.00224	-0.002524	0.033646	0.033224
8	gla	1	2	5	0.031297	0.031354	0.028218	0.030321	0.029742	0.034929
8	gla	1	2	6	0.025184	0.02649	0.034833	0.039606	0.042261	0.043424
8	gla	1	2	7	0.071091	0.072718	0.075902	0.073867	0.059989	0.060084
8	gla	1	2	8	-0.006076	-0.005638	-0.005951	-0.005847	0.028963	0.028667
8	gla	1	2	9	-0.000677	-0.001211	0.004944	0.003806	0.026652	0.026092
8	gla	1	2	10	-0.000847	0.000894	-0.000134	0.001564	0.024956	0.025205
8	gla	1	2	11	0.009567	0.005117	0.010328	0.010008	0.032454	0.032615
8	gla	1	2	12	-0.008201	-0.007566	-0.00762	-0.007544	0.034323	0.034256
8	gla	1	2	13	0.000539	0.000961	-9e-06	0.000578	0.031384	0.032384
8	gla	1	2	14	0.013051	0.012473	0.014707	0.013483	0.013988	0.012524
8	gla	1	2	15	0.004639	0.004029	0.001667	0.002211	0.034299	0.034081
8	gla	1	2	16	0.035135	0.034958	0.033777	0.03279	0.035487	0.036067
8	gla	1	2	17	0.035538	0.036732	0.041402	0.043123	0.043872	0.044708
8	gla	1	2	18	0.065832	0.067738	0.068988	0.068063	0.059861	0.060146
8	gla	1	2	19	-0.004002	-0.003855	0.002714	0.002274	0.028484	0.027975
8	gla	1	2	20	-0.00616	-0.004102	-0.000951	-2.4e-05	0.028557	0.028151
8	gla	1	2	21	0.015933	0.012708	0.021028	0.018618	0.034473	0.031991
8	not	1	1	1	-0.008345	-0.008011	-0.007207	-0.007303	0.034364	0.03421
8	not	1	1	2	-0.000379	-0.000307	0.000633	0.000479	0.030598	0.030468
8	not	1	1	3	0.026938	0.027428	0.023686	0.024143	0.005708	0.005502
8	not	1	1	4	0.001881	0.003075	0.005971	0.00739	0.032089	0.032987
8	not	1	1	5	0.033136	0.032781	0.035842	0.03405	0.02671	0.024004
8	not	1	1	6	0.036558	0.036045	0.038647	0.03881	0.042185	0.042599
8	not	1	1	7	0.07445	0.068034	0.081011	0.069632	0.060322	0.058271
8	not	1	1	8	-0.006006	-0.00655	-0.007553	-0.007039	0.029962	0.029884
8	not	1	1	9	-0.002846	-0.003289	0.002465	0.001578	0.028132	0.028548
8	not	1	1	10	-0.003756	-0.004724	-0.000232	-0.000166	0.026307	0.026411
8	not	1	1	11	0.009997	0.010656	0.022636	0.025295	0.03572	0.036684
8	not	1	1	12	-0.009057	-0.008699	-0.007994	-0.008035	0.03383	0.033772
8	not	1	1	13	-0.000598	-0.000416	-9.2e-05	-0.00017	0.029727	0.029547
8	not	1	1	14	0.013864	0.014786	0.01398	0.016116	0.012547	0.012567
8	not	1	1	15	0.000839	0.002163	0.004767	0.006333	0.033974	0.034422
8	not	1	1	16	0.033772	0.033834	0.040973	0.041934	0.029887	0.030199
8	not	1	1	17	0.034039	0.034228	0.03751	0.038108	0.041359	0.041752
8	not	1	1	18	0.070595	0.06304	0.077217	0.070894	0.059941	0.05858
8	not	1	1	19	-0.002632	-0.003093	0.004472	0.004327	0.031681	0.03223
8	not	1	1	20	-0.007388	-0.008066	0.000253	0.000198	0.028129	0.02859
8	not	1	1	21	0.010283	0.009998	0.025799	0.028838	0.032289	0.034725
8	not	2	1	1	-0.008765	-0.008363	-0.008374	-0.008502	0.03434	0.034202
8	not	2	1	2	-0.000343	-0.000359	0.000408	0.000396	0.030436	0.030401
8	not	2	1	3	0.024149	0.024133	0.027182	0.027088	0.00623	0.006205
8	not	2	1	4	-0.000178	-5.7e-05	0.001737	0.002268	0.032837	0.033376
8	not	2	1	5	0.031632	0.031633	0.035731	0.03367	0.028873	0.026927
8	not	2	1	6	0.037948	0.037677	0.043808	0.042249	0.042647	0.042608
8	not	2	1	7	0.079831	0.078291	0.087539	0.083354	0.06112	0.060353
8	not	2	1	8	-0.00717	-0.007466	-0.008275	-0.008784	0.0287	0.029404
8	not	2	1	9	-0.002211	-0.002357	-0.000367	-0.001303	0.028062	0.028291
8	not	2	1	10	-0.006108	-0.00678	-0.005039	-0.005508	0.026825	0.026577
8	not	2	1	11	0.007492	0.005926	0.032351	0.030814	0.036573	0.035681
8	not	2	1	12	-0.009171	-0.008931	-0.008661	-0.008693	0.033913	0.033833
8	not	2	1	13	-0.000137	1.3e-05	0.000285	0.000379	0.030017	0.030008
8	not	2	1	14	0.015819	0.01584	0.015915	0.017312	0.014299	0.014368
8	not	2	1	15	0.000703	0.001367	0.001535	0.002177	0.034217	0.03435
8	not	2	1	16	0.031132	0.031176	0.043126	0.043693	0.033359	0.033912
8	not	2	1	17	0.038542	0.037954	0.043751	0.042724	0.042273	0.042052
8	not	2	1	18	0.075105	0.070193	0.083703	0.081208	0.060138	0.059753
8	not	2	1	19	-0.004844	-0.004946	-0.001218	-0.001583	0.030851	0.030478
8	not	2	1	20	-0.007162	-0.007871	-0.001585	-0.001714	0.02818	0.028359
8	not	2	1	21	0.006576	0.006537	0.035702	0.036232	0.034828	0.03557
8	not	3	1	1	-0.008072	-0.007831	-0.00717	-0.007206	0.033937	0.033756
8	not	3	1	2	-0.000777	-0.000603	0.000372	0.000406	0.030169	0.029858
8	not	3	1	3	0.024514	0.024769	0.020558	0.022035	0.005155	0.004934
8	not	3	1	4	-0.001029	5.7e-05	-0.0036	-0.002559	0.032018	0.032146
8	not	3	1	5	0.038694	0.038151	0.043	0.03956	0.033125	0.028701
8	not	3	1	6	0.033812	0.03257	0.036362	0.033092	0.042315	0.041513
8	not	3	1	7	0.073444	0.066234	0.079615	0.072311	0.06095	0.058616
8	not	3	1	8	-0.004561	-0.004916	-0.004785	-0.005265	0.028532	0.029323
8	not	3	1	9	-0.003325	-0.003778	0.001716	0.000633	0.027073	0.027342
8	not	3	1	10	-0.007817	-0.008866	-0.003068	-0.002951	0.028431	0.028779
8	not	3	1	11	0.00055	0.001235	0.019266	0.01967	0.030203	0.030212
8	not	3	1	12	-0.008523	-0.008193	-0.007392	-0.007741	0.033231	0.033159
8	not	3	1	13	-0.000853	-0.000699	-4e-06	4e-06	0.029573	0.029459
8	not	3	1	14	0.013926	0.014401	0.011717	0.014332	0.015129	0.014487
8	not	3	1	15	0.00066	0.001679	0.001032	0.002359	0.033896	0.03415
8	not	3	1	16	0.029909	0.029832	0.036395	0.037605	0.028944	0.028012
8	not	3	1	17	0.034067	0.033714	0.034584	0.032812	0.042453	0.041393
8	not	3	1	18	0.066225	0.063188	0.077385	0.082718	0.062019	0.06194
8	not	3	1	19	-0.005608	-0.005867	0.001321	0.001795	0.030026	0.030246
8	not	3	1	20	-0.008942	-0.009121	0.000887	0.001147	0.027516	0.028047
8	not	3	1	21	0.000225	0.003293	0.01716	0.017828	0.029028	0.030589
8	not	4	1	1	-0.008421	-0.008226	-0.00739	-0.007319	0.034265	0.034129
8	not	4	1	2	-0.000429	-0.000396	0.000291	0.000305	0.030557	0.030444
8	not	4	1	3	0.023348	0.02372	0.021496	0.022592	0.004582	0.004442
8	not	4	1	4	0.000589	0.002266	0.000768	0.001975	0.033041	0.033029
8	not	4	1	5	0.034453	0.033546	0.038324	0.035716	0.03209	0.029453
8	not	4	1	6	0.036559	0.034883	0.039536	0.037417	0.042916	0.043063
8	not	4	1	7	0.066595	0.058948	0.069985	0.059323	0.060558	0.058345
8	not	4	1	8	-0.005738	-0.006054	-0.004325	-0.004725	0.028222	0.029171
8	not	4	1	9	-0.001567	-0.002118	0.002126	0.001401	0.02766	0.028258
8	not	4	1	10	-0.006409	-0.006898	-0.001776	-0.002625	0.028408	0.028696
8	not	4	1	11	-0.004672	-0.004407	0.014649	0.012047	0.029423	0.029271
[truncated: 430 more rows]

## Sheet: MannualROIs_MEQSMEchoes
Subj	Site	run	Type	ROI	Echoes	QSMme_SyN
[truncated: 3,600 more rows]

## Sheet: Atlas_HOROIs_MEQSMEchoes
Subj	Site	run	Type	ROI	Echoes	QSMme_SyN
[truncated: 34,560 more rows]
